# Supplementary material for: Genome-wide identification and expression pattern analysis of R2R3-MYB transcription factor gene family involved in puerarin biosynthesis and response to hormone in Pueraria lobata var. thomsonii
Source: BMC Plant Biol. 2023 Feb 22;23:107. doi: 10.1186/s12870-023-04115-z (PMC9945399; doi:10.1186/s12870-023-04115-z)
Supplement: Supplementary file 1 — Additional file 1: Table S1. MYB-binding domain of PtMYBs. Table S2. Details information of the identified PtR2R3-MYB genes. Table S3. The prediction of subcellular localization in PtR2R3-MYB proteins. Table S4. Duplication modes and Ka/Ks ratios of R2R3-MYB gene pairs in P. thomsonii. Table S5. Putative functions of the R2R3-MYB proteins in P. thomsonii and Arabidopsis. Table S6. Detailed information for the 10 motifs in the R2R3-MYB proteins of P. thomsonii. Table S7a. Correlation between puerarin contents, SGs, PtR2R3-MYBs by RNA-seq data in P. thomsonii. Table S7b. P values between puerarin contents, SGs, PtR2R3-MYBs by RNA-seq data in P. thomsonii. Table S8. Structural genes related to puerarin biosynthesis. Table S9a. Correlation between puerarin and 46 genes by qRT-PCR data in 9 samples. Table S9b. P values between puerarin and 46 genes by qRT-PCR data in 9 samples. Table S10a. Correlation between puerarin and 46 genes by qRT-PCR data in ZG11. Table S10b. P values between puerarin and 46 genes by qRT-PCR data in ZG11. Table S11a. Correlation between puerarin and 46 genes by qRT-PCR data in ZG39. Table S11b. P values between puerarin and 46 genes by qRT-PCR data in ZG39. Table S12a. Correlation between puerarin and 46 genes by qRT-PCR data in ZG19. Table S12b. P values between puerarin and 46 genes by qRT-PCR data in ZG19. Table S13. Prediction of cis-acting elements in the promoter regions of 44 genes. Table S14a. Correletion between 44 genes qRT-PCR data by GSH treatment in ZG11. Table S14b. P values between 44 genes qRT-PCR data by GSH treatment in ZG11. Table S15a. Correletion between 44 genes qRT-PCR data by MeJA treatment in ZG11. Table S15b. P values between 44 genes qRT-PCR data by MeJA treatment in ZG11. Table S16. Primer sequence for qRT-PCR. Table S17. Puerarin contents and gene expression level by qRT-PCR. [file 12870_2023_4115_MOESM1_ESM.xlsx]

## Sheet: Table S1
Table S1. MYB-binding domain of PtMYBs
group	seq id	alignment start	alignment end	envelope start	envelope end	hmm acc	hmm name	hmm start	hmm end	hmm length	bit score	Individual E-value	Conditional E-value	database significant	outcompeted	clan
1R-MYB	Pmon001G00819	82	128	81	128	PF00249.34	Myb_DNA-binding	2	46	46	43.77	2.4e-11	1.2e-15	1	0	CL0123
1R-MYB	Pmon001G00820	82	128	81	128	PF00249.34	Myb_DNA-binding	2	46	46	43.77	2.4e-11	1.2e-15	1	0	CL0123
1R-MYB	Pmon001G00945	179	228	178	228	PF00249.34	Myb_DNA-binding	2	46	46	32.86	6.1e-08	3.1e-12	1	0	CL0123
1R-MYB	Pmon001G01026	420	469	420	470	PF00249.34	Myb_DNA-binding	1	45	46	32.28	9.3e-08	9.5e-12	1	0	CL0123
1R-MYB	Pmon001G01056	35	80	35	80	PF00249.34	Myb_DNA-binding	1	46	46	47.77	1.3e-12	6.9e-17	1	0	CL0123
1R-MYB	Pmon001G01076	35	80	35	80	PF00249.34	Myb_DNA-binding	1	46	46	46.02	4.8e-12	2.4e-16	1	0	CL0123
1R-MYB	Pmon001G01215	338	386	336	386	PF00249.34	Myb_DNA-binding	3	46	46	31.41	1.7e-07	1.8e-11	1	0	CL0123
1R-MYB	Pmon001G01278	1500	1548	1498	1548	PF00249.34	Myb_DNA-binding	3	46	46	29.27	8.1e-07	1.2e-10	1	0	CL0123
1R-MYB	Pmon001G01280	338	386	336	386	PF00249.34	Myb_DNA-binding	3	46	46	31.41	1.7e-07	1.8e-11	1	0	CL0123
1R-MYB	Pmon001G01921	259	308	257	308	PF00249.34	Myb_DNA-binding	3	46	46	28.51	1.4e-06	1.4e-10	1	0	CL0123
1R-MYB	Pmon001G02406	9	55	9	58	PF00249.34	Myb_DNA-binding	1	43	46	27.53	2.8e-06	1.5e-10	1	0	CL0123
1R-MYB	Pmon001G02407	9	55	9	58	PF00249.34	Myb_DNA-binding	1	43	46	27.89	2.2e-06	1.1e-10	1	0	CL0123
1R-MYB	Pmon001G02408	9	55	9	58	PF00249.34	Myb_DNA-binding	1	43	46	29.12	9.1e-07	4.6e-11	1	0	CL0123
1R-MYB	Pmon001G02452	86	134	84	134	PF00249.34	Myb_DNA-binding	3	46	46	34.54	1.8e-08	9.3e-13	1	0	CL0123
1R-MYB	Pmon001G02704	417	459	417	461	PF00249.34	Myb_DNA-binding	1	44	46	28.98	1e-06	1e-10	1	1	CL0123
1R-MYB	Pmon001G02742	261	312	261	312	PF00249.34	Myb_DNA-binding	1	46	46	35.69	8e-09	8.2e-13	1	0	CL0123
1R-MYB	Pmon001G03670	45	81	44	86	PF00249.34	Myb_DNA-binding	2	38	46	35.14	1.2e-08	1.2e-12	1	0	CL0123
1R-MYB	Pmon001G03671	45	81	44	86	PF00249.34	Myb_DNA-binding	2	38	46	35.12	1.2e-08	1.2e-12	1	0	CL0123
1R-MYB	Pmon001G04673	39	89	38	89	PF00249.34	Myb_DNA-binding	2	46	46	28.87	1.1e-06	1.1e-10	1	0	CL0123
1R-MYB	Pmon001G04674	39	89	38	89	PF00249.34	Myb_DNA-binding	2	46	46	29.25	8.3e-07	8.4e-11	1	0	CL0123
1R-MYB	Pmon001G04839	214	265	214	265	PF00249.34	Myb_DNA-binding	1	46	46	28.31	1.6e-06	8.3e-11	1	0	CL0123
1R-MYB	Pmon001G05808	21	71	20	71	PF00249.34	Myb_DNA-binding	2	46	46	25.1	1.6e-05	8.3e-10	1	0	CL0123
1R-MYB	Pmon001G06184	54	99	54	99	PF00249.34	Myb_DNA-binding	1	46	46	39.7	4.5e-10	2.3e-14	1	0	CL0123
1R-MYB	Pmon001G06185	54	99	54	99	PF00249.34	Myb_DNA-binding	1	46	46	39.89	3.9e-10	2e-14	1	0	CL0123
1R-MYB	Pmon001G07069	125	170	123	170	PF00249.34	Myb_DNA-binding	3	46	46	42.76	5e-11	5.1e-15	1	0	CL0123
1R-MYB	Pmon001G07423	21	71	20	71	PF00249.34	Myb_DNA-binding	2	46	46	25.1	1.6e-05	8.3e-10	1	0	CL0123
1R-MYB	Pmon001G07476	185	230	183	230	PF00249.34	Myb_DNA-binding	3	46	46	42.22	7.3e-11	7.5e-15	1	0	CL0123
1R-MYB	Pmon001G07477	125	170	123	170	PF00249.34	Myb_DNA-binding	3	46	46	42.7	5.2e-11	5.3e-15	1	0	CL0123
1R-MYB	Pmon002G00259	24	67	24	69	PF00249.34	Myb_DNA-binding	1	44	46	50.11	2.5e-13	1.3e-17	1	0	CL0123
1R-MYB	Pmon002G00501	206	257	206	257	PF00249.34	Myb_DNA-binding	1	46	46	35.04	1.3e-08	1.3e-12	1	0	CL0123
1R-MYB	Pmon002G00503	206	257	206	257	PF00249.34	Myb_DNA-binding	1	46	46	35.01	1.3e-08	1.3e-12	1	0	CL0123
1R-MYB	Pmon002G01995	26	71	26	71	PF00249.34	Myb_DNA-binding	1	46	46	44.75	1.2e-11	6.1e-16	1	0	CL0123
1R-MYB	Pmon002G01996	26	71	26	71	PF00249.34	Myb_DNA-binding	1	46	46	44.78	1.2e-11	5.9e-16	1	0	CL0123
1R-MYB	Pmon002G01997	26	71	26	71	PF00249.34	Myb_DNA-binding	1	46	46	44.87	1.1e-11	5.5e-16	1	0	CL0123
1R-MYB	Pmon002G02189	260	311	260	311	PF00249.34	Myb_DNA-binding	1	46	46	33.78	3.2e-08	3.2e-12	1	0	CL0123
1R-MYB	Pmon002G02557	252	301	250	301	PF00249.34	Myb_DNA-binding	3	46	46	31.53	1.6e-07	1.6e-11	1	0	CL0123
1R-MYB	Pmon002G02870	10	54	9	58	PF00249.34	Myb_DNA-binding	2	42	46	25.1	1.6e-05	8.3e-10	1	0	CL0123
1R-MYB	Pmon002G02883	108	156	106	156	PF00249.34	Myb_DNA-binding	3	46	46	34.24	2.3e-08	1.2e-12	1	0	CL0123
1R-MYB	Pmon002G03013	49	99	48	99	PF00249.34	Myb_DNA-binding	2	46	46	27.67	2.6e-06	2.6e-10	1	0	CL0123
1R-MYB	Pmon002G03014	49	99	48	99	PF00249.34	Myb_DNA-binding	2	46	46	27.65	2.6e-06	2.6e-10	1	0	CL0123
1R-MYB	Pmon002G04221	45	78	45	89	PF00249.34	Myb_DNA-binding	1	29	46	27.52	2.9e-06	1.5e-10	1	0	CL0123
1R-MYB	Pmon002G04547	318	364	317	366	PF00249.34	Myb_DNA-binding	2	44	46	29.9	5.2e-07	2.6e-11	1	0	CL0123
1R-MYB	Pmon002G04552	83	111	81	127	PF00249.34	Myb_DNA-binding	3	30	46	29.17	8.7e-07	4.4e-11	1	0	CL0123
1R-MYB	Pmon002G04763	69	119	68	119	PF00249.34	Myb_DNA-binding	2	46	46	32.5	8e-08	4.1e-12	1	0	CL0123
1R-MYB	Pmon002G05313	158	207	158	208	PF00249.34	Myb_DNA-binding	1	45	46	27.03	4.1e-06	4.2e-10	1	0	CL0123
1R-MYB	Pmon002G05367	37	82	37	82	PF00249.34	Myb_DNA-binding	1	46	46	42.81	4.8e-11	2.4e-15	1	0	CL0123
1R-MYB	Pmon002G05368	695	740	695	740	PF00249.34	Myb_DNA-binding	1	46	46	40.73	2.1e-10	2.2e-14	1	0	CL0123
1R-MYB	Pmon002G05387	37	82	37	82	PF00249.34	Myb_DNA-binding	1	46	46	42.81	4.8e-11	2.4e-15	1	0	CL0123
1R-MYB	Pmon003G00286	56	99	56	101	PF00249.34	Myb_DNA-binding	1	44	46	47.19	2.1e-12	1e-16	1	0	CL0123
1R-MYB	Pmon003G00287	92	135	92	137	PF00249.34	Myb_DNA-binding	1	44	46	47.05	2.3e-12	1.2e-16	1	0	CL0123
1R-MYB	Pmon003G00461	252	303	252	303	PF00249.34	Myb_DNA-binding	1	46	46	25.64	1.1e-05	5.6e-10	1	0	CL0123
1R-MYB	Pmon003G00616	103	148	101	148	PF00249.34	Myb_DNA-binding	3	46	46	44.86	1.1e-11	5.6e-16	1	0	CL0123
1R-MYB	Pmon003G01744	52	97	52	97	PF00249.34	Myb_DNA-binding	1	46	46	40.61	2.3e-10	1.2e-14	1	0	CL0123
1R-MYB	Pmon003G01745	52	97	52	97	PF00249.34	Myb_DNA-binding	1	46	46	40.52	2.5e-10	1.3e-14	1	0	CL0123
1R-MYB	Pmon003G01852	55	100	55	100	PF00249.34	Myb_DNA-binding	1	46	46	40.59	2.4e-10	1.2e-14	1	0	CL0123
1R-MYB	Pmon003G01853	55	100	55	100	PF00249.34	Myb_DNA-binding	1	46	46	40.5	2.5e-10	1.3e-14	1	0	CL0123
1R-MYB	Pmon003G02536	47	96	47	98	PF00249.34	Myb_DNA-binding	1	44	46	32.63	7.3e-08	7.4e-12	1	0	CL0123
1R-MYB	Pmon003G02634	47	96	47	98	PF00249.34	Myb_DNA-binding	1	44	46	32.63	7.3e-08	7.4e-12	1	0	CL0123
1R-MYB	Pmon003G02708	216	266	216	266	PF00249.34	Myb_DNA-binding	1	46	46	31.74	1.4e-07	1.4e-11	1	0	CL0123
1R-MYB	Pmon003G02710	216	265	216	266	PF00249.34	Myb_DNA-binding	1	45	46	26.85	4.6e-06	4.7e-10	1	0	CL0123
1R-MYB	Pmon003G04164	202	252	202	252	PF00249.34	Myb_DNA-binding	1	46	46	28.77	1.2e-06	1.2e-10	1	0	CL0123
1R-MYB	Pmon003G04246	202	252	202	252	PF00249.34	Myb_DNA-binding	1	46	46	28.77	1.2e-06	1.2e-10	1	0	CL0123
1R-MYB	Pmon003G05129	249	294	246	295	PF00249.34	Myb_DNA-binding	4	45	46	25.58	1.2e-05	1.2e-09	1	0	CL0123
1R-MYB	Pmon003G05814	93	138	91	138	PF00249.34	Myb_DNA-binding	3	46	46	43.54	2.8e-11	1.4e-15	1	0	CL0123
1R-MYB	Pmon003G05816	93	138	91	138	PF00249.34	Myb_DNA-binding	3	46	46	43.55	2.8e-11	1.4e-15	1	0	CL0123
1R-MYB	Pmon004G00273	22	72	21	72	PF00249.34	Myb_DNA-binding	2	46	46	34.64	1.7e-08	1.7e-12	1	0	CL0123
1R-MYB	Pmon004G00498	55	90	54	94	PF00249.34	Myb_DNA-binding	3	38	46	27.42	3.1e-06	3.1e-10	1	0	CL0123
1R-MYB	Pmon004G00604	215	265	215	265	PF00249.34	Myb_DNA-binding	1	46	46	31.4	1.8e-07	1.8e-11	1	0	CL0123
1R-MYB	Pmon004G01513	203	251	201	251	PF00249.34	Myb_DNA-binding	3	46	46	25.87	9.4e-06	9.6e-10	1	0	CL0123
1R-MYB	Pmon004G01786	248	299	248	299	PF00249.34	Myb_DNA-binding	1	46	46	25.77	1e-05	5.1e-10	1	0	CL0123
1R-MYB	Pmon004G02152	248	299	248	299	PF00249.34	Myb_DNA-binding	1	46	46	25.77	1e-05	5.1e-10	1	0	CL0123
1R-MYB	Pmon004G02333	138	183	136	183	PF00249.34	Myb_DNA-binding	3	46	46	46.06	4.6e-12	2.4e-16	1	0	CL0123
1R-MYB	Pmon004G02841	99	144	97	144	PF00249.34	Myb_DNA-binding	3	46	46	40.99	1.8e-10	9.1e-15	1	0	CL0123
1R-MYB	Pmon004G02969	335	384	334	384	PF00249.34	Myb_DNA-binding	2	46	46	32.69	7e-08	7.1e-12	1	0	CL0123
1R-MYB	Pmon004G03106	5	56	5	57	PF00249.34	Myb_DNA-binding	1	45	46	34.71	1.6e-08	2.5e-12	1	0	CL0123
1R-MYB	Pmon004G03391	222	273	222	273	PF00249.34	Myb_DNA-binding	1	46	46	26.8	4.8e-06	2.5e-10	1	0	CL0123
1R-MYB	Pmon004G03414	222	273	222	273	PF00249.34	Myb_DNA-binding	1	46	46	26.8	4.8e-06	2.5e-10	1	0	CL0123
1R-MYB	Pmon004G03837	54	96	53	97	PF00249.34	Myb_DNA-binding	3	45	46	29.52	6.8e-07	3.5e-11	1	0	CL0123
1R-MYB	Pmon004G04683	26	59	24	75	PF00249.34	Myb_DNA-binding	3	35	46	34.87	1.4e-08	1.5e-12	1	0	CL0123
1R-MYB	Pmon004G04684	26	59	24	75	PF00249.34	Myb_DNA-binding	3	35	46	34.87	1.4e-08	1.5e-12	1	0	CL0123
1R-MYB	Pmon004G04692	26	59	24	75	PF00249.34	Myb_DNA-binding	3	35	46	34.87	1.4e-08	1.5e-12	1	0	CL0123
1R-MYB	Pmon004G04695	26	59	24	75	PF00249.34	Myb_DNA-binding	3	35	46	34.88	1.4e-08	1.5e-12	1	0	CL0123
1R-MYB	Pmon004G04952	38	86	37	88	PF00249.34	Myb_DNA-binding	2	44	46	28.23	1.7e-06	1.7e-10	1	0	CL0123
1R-MYB	Pmon004G04985	38	86	37	88	PF00249.34	Myb_DNA-binding	2	44	46	28.23	1.7e-06	1.7e-10	1	0	CL0123
1R-MYB	Pmon004G04986	38	86	37	88	PF00249.34	Myb_DNA-binding	2	44	46	28.25	1.7e-06	1.7e-10	1	0	CL0123
1R-MYB	Pmon004G04987	38	86	37	88	PF00249.34	Myb_DNA-binding	2	44	46	28.18	1.8e-06	1.8e-10	1	0	CL0123
1R-MYB	Pmon004G05090	17	62	17	62	PF00249.34	Myb_DNA-binding	1	46	46	58.04	8.4e-16	8.6e-20	1	0	CL0123
1R-MYB	Pmon004G06205	90	140	89	140	PF00249.34	Myb_DNA-binding	2	46	46	29.71	5.9e-07	3e-11	1	0	CL0123
1R-MYB	Pmon004G06267	169	218	168	218	PF00249.34	Myb_DNA-binding	2	46	46	32.82	6.3e-08	3.2e-12	1	0	CL0123
1R-MYB	Pmon004G06294	169	218	168	218	PF00249.34	Myb_DNA-binding	2	46	46	32.82	6.3e-08	3.2e-12	1	0	CL0123
1R-MYB	Pmon004G06523	25	67	25	70	PF00249.34	Myb_DNA-binding	1	43	46	39.14	6.7e-10	6.8e-14	1	0	CL0123
1R-MYB	Pmon004G06709	49	100	49	100	PF00249.34	Myb_DNA-binding	1	46	46	33.84	3e-08	3.1e-12	1	0	CL0123
1R-MYB	Pmon004G06710	31	82	31	82	PF00249.34	Myb_DNA-binding	1	46	46	33.92	2.9e-08	2.9e-12	1	0	CL0123
1R-MYB	Pmon004G07318	109	154	107	154	PF00249.34	Myb_DNA-binding	3	46	46	41.86	9.5e-11	4.8e-15	1	0	CL0123
1R-MYB	Pmon004G07662	2	42	1	43	PF00249.34	Myb_DNA-binding	5	45	46	52.25	5.4e-14	5.5e-18	1	0	CL0123
1R-MYB	Pmon004G07814	2	42	1	43	PF00249.34	Myb_DNA-binding	5	45	46	52.25	5.4e-14	5.5e-18	1	0	CL0123
1R-MYB	Pmon005G00976	22	73	22	73	PF00249.34	Myb_DNA-binding	1	46	46	27.94	2.1e-06	2.2e-10	1	0	CL0123
1R-MYB	Pmon005G01272	5	56	5	57	PF00249.34	Myb_DNA-binding	1	45	46	40.73	2.1e-10	3.3e-14	1	0	CL0123
1R-MYB	Pmon005G01273	5	56	5	57	PF00249.34	Myb_DNA-binding	1	45	46	40.97	1.8e-10	2.8e-14	1	0	CL0123
1R-MYB	Pmon005G01931	5	56	5	57	PF00249.34	Myb_DNA-binding	1	45	46	40.97	1.8e-10	2.8e-14	1	0	CL0123
1R-MYB	Pmon005G01933	5	56	5	57	PF00249.34	Myb_DNA-binding	1	45	46	40.73	2.1e-10	3.3e-14	1	0	CL0123
1R-MYB	Pmon005G02042	519	567	517	567	PF00249.34	Myb_DNA-binding	3	46	46	29.95	5e-07	2.5e-11	1	0	CL0123
1R-MYB	Pmon005G02043	523	571	521	571	PF00249.34	Myb_DNA-binding	3	46	46	29.94	5e-07	2.6e-11	1	0	CL0123
1R-MYB	Pmon005G02258	24	67	24	69	PF00249.34	Myb_DNA-binding	1	44	46	50.56	1.8e-13	9.3e-18	1	0	CL0123
1R-MYB	Pmon005G02260	24	67	24	69	PF00249.34	Myb_DNA-binding	1	44	46	55.88	4e-15	2e-19	1	0	CL0123
1R-MYB	Pmon005G02606	62	107	62	107	PF00249.34	Myb_DNA-binding	1	46	46	43.36	3.2e-11	1.6e-15	1	0	CL0123
1R-MYB	Pmon005G02610	136	180	136	181	PF00249.34	Myb_DNA-binding	1	45	46	42.1	8e-11	4.1e-15	1	0	CL0123
1R-MYB	Pmon005G03645	27	66	23	67	PF00249.34	Myb_DNA-binding	6	45	46	48.73	6.8e-13	6.9e-17	1	0	CL0123
1R-MYB	Pmon005G03646	32	78	32	78	PF00249.34	Myb_DNA-binding	1	46	46	55.5	5.2e-15	5.3e-19	1	0	CL0123
1R-MYB	Pmon005G03682	83	121	81	122	PF00249.34	Myb_DNA-binding	7	45	46	47.79	1.3e-12	1.4e-16	1	0	CL0123
1R-MYB	Pmon005G03727	135	180	133	180	PF00249.34	Myb_DNA-binding	3	46	46	45.69	6e-12	6.1e-16	1	0	CL0123
1R-MYB	Pmon005G03743	135	180	133	180	PF00249.34	Myb_DNA-binding	3	46	46	45.69	6.1e-12	6.2e-16	1	0	CL0123
1R-MYB	Pmon005G03987	65	113	64	115	PF00249.34	Myb_DNA-binding	2	44	46	28.82	1.1e-06	5.7e-11	1	0	CL0123
1R-MYB	Pmon005G04013	65	113	64	115	PF00249.34	Myb_DNA-binding	2	44	46	28.82	1.1e-06	5.7e-11	1	0	CL0123
1R-MYB	Pmon005G04288	22	73	22	73	PF00249.34	Myb_DNA-binding	1	46	46	27.94	2.1e-06	2.2e-10	1	0	CL0123
1R-MYB	Pmon006G00198	107	148	106	150	PF00249.34	Myb_DNA-binding	3	43	46	46.35	3.7e-12	5.7e-16	1	0	CL0123
1R-MYB	Pmon006G00199	107	148	106	150	PF00249.34	Myb_DNA-binding	3	43	46	46.36	3.7e-12	5.7e-16	1	0	CL0123
1R-MYB	Pmon006G01614	60	103	60	105	PF00249.34	Myb_DNA-binding	1	44	46	51.76	7.7e-14	3.9e-18	1	0	CL0123
1R-MYB	Pmon006G02224	201	251	201	251	PF00249.34	Myb_DNA-binding	1	46	46	29.7	6e-07	6.1e-11	1	0	CL0123
1R-MYB	Pmon006G02708	31	75	29	77	PF00249.34	Myb_DNA-binding	3	43	46	27.15	3.7e-06	1.9e-10	1	0	CL0123
1R-MYB	Pmon006G03445	53	96	53	97	PF00249.34	Myb_DNA-binding	1	44	46	45.84	5.4e-12	5.5e-16	1	0	CL0123
1R-MYB	Pmon006G03550	70	115	68	115	PF00249.34	Myb_DNA-binding	3	46	46	40.79	2e-10	1e-14	1	0	CL0123
1R-MYB	Pmon006G03849	164	215	164	215	PF00249.34	Myb_DNA-binding	1	46	46	25.55	1.2e-05	6e-10	1	0	CL0123
1R-MYB	Pmon006G03958	264	314	264	314	PF00249.34	Myb_DNA-binding	1	46	46	30.79	2.7e-07	1.4e-11	1	0	CL0123
1R-MYB	Pmon006G03959	264	315	264	315	PF00249.34	Myb_DNA-binding	1	46	46	30.4	3.6e-07	1.8e-11	1	0	CL0123
1R-MYB	Pmon006G04423	117	162	117	162	PF00249.34	Myb_DNA-binding	1	46	46	43.06	4e-11	2e-15	1	0	CL0123
1R-MYB	Pmon006G04424	62	107	62	107	PF00249.34	Myb_DNA-binding	1	46	46	43.36	3.2e-11	1.6e-15	1	0	CL0123
1R-MYB	Pmon007G00604	13	36	8	37	PF00249.34	Myb_DNA-binding	22	45	46	28.3	1.6e-06	8.3e-11	1	0	CL0123
1R-MYB	Pmon007G00605	41	85	41	86	PF00249.34	Myb_DNA-binding	1	45	46	52.51	4.5e-14	4.6e-18	1	0	CL0123
1R-MYB	Pmon007G00737	130	178	128	178	PF00249.34	Myb_DNA-binding	3	46	46	32.5	8e-08	4.1e-12	1	0	CL0123
1R-MYB	Pmon007G00986	383	425	382	427	PF00249.34	Myb_DNA-binding	2	44	46	48.91	6e-13	1.5e-16	1	0	CL0123
1R-MYB	Pmon007G00990	383	425	382	427	PF00249.34	Myb_DNA-binding	2	44	46	48.9	6e-13	1.5e-16	1	0	CL0123
1R-MYB	Pmon007G01022	14	58	13	62	PF00249.34	Myb_DNA-binding	2	42	46	30.57	3.2e-07	1.6e-11	1	0	CL0123
1R-MYB	Pmon007G01970	48	99	48	99	PF00249.34	Myb_DNA-binding	1	46	46	31.72	1.4e-07	1.4e-11	1	0	CL0123
1R-MYB	Pmon007G02014	48	99	48	99	PF00249.34	Myb_DNA-binding	1	46	46	31.72	1.4e-07	1.4e-11	1	0	CL0123
1R-MYB	Pmon007G02195	27	67	25	69	PF00249.34	Myb_DNA-binding	3	43	46	34.68	1.7e-08	8.5e-13	1	0	CL0123
1R-MYB	Pmon007G02219	27	67	25	69	PF00249.34	Myb_DNA-binding	3	43	46	34.68	1.7e-08	8.5e-13	1	0	CL0123
1R-MYB	Pmon007G02454	179	228	178	228	PF00249.34	Myb_DNA-binding	2	46	46	32.86	6.1e-08	3.1e-12	1	0	CL0123
1R-MYB	Pmon007G03823	9	56	9	59	PF00249.34	Myb_DNA-binding	1	43	46	26.71	5.1e-06	2.6e-10	1	0	CL0123
1R-MYB	Pmon008G00362	607	651	607	652	PF00249.34	Myb_DNA-binding	1	44	46	35.25	1.1e-08	1.1e-12	1	1	CL0123
1R-MYB	Pmon008G00364	787	831	787	832	PF00249.34	Myb_DNA-binding	1	44	46	34.68	1.7e-08	1.7e-12	1	1	CL0123
1R-MYB	Pmon008G00681	136	187	136	187	PF00249.34	Myb_DNA-binding	1	46	46	25.51	1.2e-05	6.2e-10	1	0	CL0123
1R-MYB	Pmon008G01203	124	169	122	169	PF00249.34	Myb_DNA-binding	3	46	46	47.45	1.7e-12	8.7e-17	1	0	CL0123
1R-MYB	Pmon008G01553	208	258	208	258	PF00249.34	Myb_DNA-binding	1	46	46	30.5	3.4e-07	3.4e-11	1	0	CL0123
1R-MYB	Pmon008G01554	208	258	208	258	PF00249.34	Myb_DNA-binding	1	46	46	30.53	3.3e-07	3.3e-11	1	0	CL0123
1R-MYB	Pmon008G02195	463	505	461	506	PF00249.34	Myb_DNA-binding	3	45	46	46.92	2.5e-12	5.1e-16	1	0	CL0123
1R-MYB	Pmon008G02196	388	430	386	431	PF00249.34	Myb_DNA-binding	3	45	46	47.08	2.2e-12	4.5e-16	1	0	CL0123
1R-MYB	Pmon008G02844	203	251	203	252	PF00249.34	Myb_DNA-binding	1	45	46	31.98	1.2e-07	5.9e-12	1	0	CL0123
1R-MYB	Pmon008G03433	37	80	37	82	PF00249.34	Myb_DNA-binding	1	44	46	51.58	8.7e-14	4.4e-18	1	0	CL0123
1R-MYB	Pmon008G03434	69	112	69	114	PF00249.34	Myb_DNA-binding	1	44	46	51.44	9.7e-14	4.9e-18	1	0	CL0123
1R-MYB	Pmon008G03563	14	58	13	60	PF00249.34	Myb_DNA-binding	2	42	46	24.64	2.3e-05	1.2e-09	1	0	CL0123
1R-MYB	Pmon008G03653	126	170	124	171	PF00249.34	Myb_DNA-binding	3	45	46	41.04	1.7e-10	1.7e-14	1	0	CL0123
1R-MYB	Pmon008G03706	126	170	124	171	PF00249.34	Myb_DNA-binding	3	45	46	41.04	1.7e-10	1.7e-14	1	0	CL0123
1R-MYB	Pmon008G03707	115	159	113	160	PF00249.34	Myb_DNA-binding	3	45	46	41.12	1.6e-10	1.6e-14	1	0	CL0123
1R-MYB	Pmon009G00538	316	365	315	365	PF00249.34	Myb_DNA-binding	2	46	46	34.13	2.5e-08	2.5e-12	1	0	CL0123
1R-MYB	Pmon009G00540	316	365	315	365	PF00249.34	Myb_DNA-binding	2	46	46	34.13	2.5e-08	2.5e-12	1	0	CL0123
1R-MYB	Pmon009G00660	5	56	5	57	PF00249.34	Myb_DNA-binding	1	45	46	32.83	6.3e-08	9.6e-12	1	0	CL0123
1R-MYB	Pmon009G00856	228	279	228	279	PF00249.34	Myb_DNA-binding	1	46	46	28.38	1.5e-06	7.9e-11	1	0	CL0123
1R-MYB	Pmon009G00857	225	276	225	276	PF00249.34	Myb_DNA-binding	1	46	46	28.39	1.5e-06	7.8e-11	1	0	CL0123
1R-MYB	Pmon009G00913	225	276	225	276	PF00249.34	Myb_DNA-binding	1	46	46	28.39	1.5e-06	7.8e-11	1	0	CL0123
1R-MYB	Pmon009G01620	24	74	23	74	PF00249.34	Myb_DNA-binding	2	46	46	31.37	1.8e-07	1.8e-11	1	0	CL0123
1R-MYB	Pmon009G02315	22	73	22	73	PF00249.34	Myb_DNA-binding	1	46	46	29.09	9.2e-07	9.4e-11	1	0	CL0123
1R-MYB	Pmon009G02391	93	138	91	138	PF00249.34	Myb_DNA-binding	3	46	46	42.86	4.6e-11	2.4e-15	1	0	CL0123
1R-MYB	Pmon009G02504	58	101	58	102	PF00249.34	Myb_DNA-binding	1	44	46	48.06	1.1e-12	1.1e-16	1	0	CL0123
1R-MYB	Pmon009G02607	22	73	22	73	PF00249.34	Myb_DNA-binding	1	46	46	29.09	9.2e-07	9.4e-11	1	0	CL0123
1R-MYB	Pmon009G02653	199	231	199	237	PF00249.34	Myb_DNA-binding	1	32	46	39.01	7.4e-10	3.8e-14	1	0	CL0123
1R-MYB	Pmon009G03360	209	258	209	260	PF00249.34	Myb_DNA-binding	1	44	46	25.78	1e-05	5.1e-10	1	0	CL0123
1R-MYB	Pmon009G03361	209	258	209	260	PF00249.34	Myb_DNA-binding	1	44	46	26.16	7.6e-06	3.9e-10	1	0	CL0123
1R-MYB	Pmon009G03367	209	258	209	260	PF00249.34	Myb_DNA-binding	1	44	46	25.79	9.9e-06	5.1e-10	1	0	CL0123
1R-MYB	Pmon010G00157	8	52	7	55	PF00249.34	Myb_DNA-binding	2	42	46	28.5	1.4e-06	7.2e-11	1	0	CL0123
1R-MYB	Pmon010G00261	117	162	115	162	PF00249.34	Myb_DNA-binding	3	46	46	44.37	1.6e-11	7.9e-16	1	0	CL0123
1R-MYB	Pmon010G00405	641	694	639	695	PF00249.34	Myb_DNA-binding	3	44	46	36.94	3.3e-09	3.3e-13	1	0	CL0123
1R-MYB	Pmon010G00537	351	393	350	395	PF00249.34	Myb_DNA-binding	2	44	46	44.48	1.4e-11	3.7e-15	1	0	CL0123
1R-MYB	Pmon010G00557	241	284	240	285	PF00249.34	Myb_DNA-binding	2	45	46	45.72	5.9e-12	1.2e-15	1	0	CL0123
1R-MYB	Pmon010G00799	6	52	4	53	PF00249.34	Myb_DNA-binding	3	45	46	24.56	2.4e-05	1.2e-09	1	0	CL0123
1R-MYB	Pmon010G00872	146	197	146	197	PF00249.34	Myb_DNA-binding	1	46	46	25.37	1.3e-05	6.8e-10	1	0	CL0123
1R-MYB	Pmon010G01338	206	256	206	256	PF00249.34	Myb_DNA-binding	1	46	46	28.43	1.5e-06	1.5e-10	1	0	CL0123
1R-MYB	Pmon010G01919	201	246	201	249	PF00249.34	Myb_DNA-binding	1	42	46	33.12	5.1e-08	2.6e-12	1	0	CL0123
1R-MYB	Pmon010G01920	201	242	201	244	PF00249.34	Myb_DNA-binding	1	38	46	27.17	3.7e-06	1.9e-10	1	0	CL0123
1R-MYB	Pmon010G01944	201	246	201	249	PF00249.34	Myb_DNA-binding	1	42	46	33.13	5.1e-08	2.6e-12	1	0	CL0123
1R-MYB	Pmon010G02394	222	264	220	265	PF00249.34	Myb_DNA-binding	3	45	46	44.86	1.1e-11	2.2e-15	1	0	CL0123
1R-MYB	Pmon010G02463	245	283	243	287	PF00249.34	Myb_DNA-binding	4	42	46	38.96	7.7e-10	1.6e-13	1	0	CL0123
1R-MYB	Pmon010G03829	83	128	83	128	PF00249.34	Myb_DNA-binding	3	46	46	44.34	1.6e-11	8.1e-16	1	0	CL0123
1R-MYB	Pmon010G03838	59	100	57	102	PF00249.34	Myb_DNA-binding	3	44	46	46.94	2.5e-12	2.5e-16	1	0	CL0123
1R-MYB	Pmon010G04195	266	317	266	317	PF00249.34	Myb_DNA-binding	1	46	46	25.67	1.1e-05	5.5e-10	1	0	CL0123
1R-MYB	Pmon010G04376	133	183	132	183	PF00249.34	Myb_DNA-binding	2	46	46	32.18	1e-07	5.1e-12	1	0	CL0123
1R-MYB	Pmon010G04437	38	86	37	88	PF00249.34	Myb_DNA-binding	2	44	46	30.14	4.3e-07	4.4e-11	1	0	CL0123
1R-MYB	Pmon010G04950	6	42	4	43	PF00249.34	Myb_DNA-binding	11	45	46	31.51	1.6e-07	8.3e-12	1	0	CL0123
1R-MYB	Pmon010G05252	387	438	384	439	PF00249.34	Myb_DNA-binding	4	45	46	29.76	5.7e-07	2.9e-11	1	0	CL0123
1R-MYB	Pmon011G00926	580	625	578	627	PF00249.34	Myb_DNA-binding	3	44	46	25.29	1.4e-05	2.2e-09	1	0	CL0123
1R-MYB	Pmon011G01214	82	150	81	150	PF00249.34	Myb_DNA-binding	2	46	46	25.51	1.2e-05	6.2e-10	1	0	CL0123
1R-MYB	Pmon011G01659	59	109	58	109	PF00249.34	Myb_DNA-binding	2	46	46	29.05	9.5e-07	4.8e-11	1	0	CL0123
1R-MYB	Pmon011G01777	107	150	106	151	PF00249.34	Myb_DNA-binding	3	45	46	43.88	2.2e-11	3.4e-15	1	0	CL0123
1R-MYB	Pmon011G01873	107	150	106	151	PF00249.34	Myb_DNA-binding	3	45	46	43.88	2.2e-11	3.4e-15	1	0	CL0123
1R-MYB	Pmon011G01945	45	95	44	95	PF00249.34	Myb_DNA-binding	2	46	46	26.87	4.6e-06	4.7e-10	1	0	CL0123
1R-MYB	Pmon011G01946	52	102	51	102	PF00249.34	Myb_DNA-binding	2	46	46	34.48	1.9e-08	2e-12	1	0	CL0123
1R-MYB	Pmon011G02210	5	56	5	57	PF00249.34	Myb_DNA-binding	1	45	46	37.19	2.7e-09	4.2e-13	1	0	CL0123
1R-MYB	Pmon011G02518	266	316	266	316	PF00249.34	Myb_DNA-binding	1	46	46	31.59	1.5e-07	1.6e-11	1	0	CL0123
1R-MYB	Pmon011G02519	219	269	219	269	PF00249.34	Myb_DNA-binding	1	46	46	31.7	1.4e-07	1.4e-11	1	0	CL0123
1R-MYB	Pmon011G02572	266	316	266	316	PF00249.34	Myb_DNA-binding	1	46	46	31.59	1.5e-07	1.6e-11	1	0	CL0123
1R-MYB	Pmon011G02573	219	269	219	269	PF00249.34	Myb_DNA-binding	1	46	46	31.7	1.4e-07	1.4e-11	1	0	CL0123
1R-MYB	Pmon011G03209	592	640	591	641	PF00249.34	Myb_DNA-binding	2	45	46	33.04	5.4e-08	2.8e-12	1	0	CL0123
1R-MYB	Pmon011G03393	598	646	597	647	PF00249.34	Myb_DNA-binding	2	45	46	33.02	5.5e-08	2.8e-12	1	0	CL0123
1R-MYB	Pmon011G03761	216	266	216	266	PF00249.34	Myb_DNA-binding	1	46	46	30.05	4.6e-07	4.7e-11	1	0	CL0123
1R-MYB	Pmon011G04974	408	456	408	458	PF00249.34	Myb_DNA-binding	1	44	46	29.28	8e-07	8.2e-11	1	0	CL0123
1R-MYB	Pmon011G04975	196	244	196	246	PF00249.34	Myb_DNA-binding	1	44	46	29.78	5.6e-07	5.7e-11	1	0	CL0123
R2R3-MYB	Pmon001G00372	14	61	14	61	PF00249.34	Myb_DNA-binding	1	46	46	58.12	7.9e-16	8.1e-20	1	0	CL0123
R2R3-MYB	Pmon001G00372	67	112	67	112	PF00249.34	Myb_DNA-binding	1	46	46	52.57	4.3e-14	4.4e-18	1	0	CL0123
R2R3-MYB	Pmon001G00381	14	61	14	61	PF00249.34	Myb_DNA-binding	1	46	46	58.12	7.9e-16	8.1e-20	1	0	CL0123
R2R3-MYB	Pmon001G00381	67	112	67	112	PF00249.34	Myb_DNA-binding	1	46	46	50.35	2.1e-13	2.1e-17	1	0	CL0123
R2R3-MYB	Pmon001G00478	23	70	23	70	PF00249.34	Myb_DNA-binding	1	46	46	61.17	8.8e-17	9e-21	1	0	CL0123
R2R3-MYB	Pmon001G00478	76	120	76	121	PF00249.34	Myb_DNA-binding	1	45	46	52.76	3.7e-14	3.8e-18	1	0	CL0123
R2R3-MYB	Pmon001G00509	23	70	23	70	PF00249.34	Myb_DNA-binding	1	46	46	61.17	8.8e-17	9e-21	1	0	CL0123
R2R3-MYB	Pmon001G00509	76	120	76	121	PF00249.34	Myb_DNA-binding	1	45	46	52.76	3.7e-14	3.8e-18	1	0	CL0123
R2R3-MYB	Pmon001G01163	14	62	14	62	PF00249.34	Myb_DNA-binding	1	46	46	56.52	2.5e-15	2.5e-19	1	0	CL0123
R2R3-MYB	Pmon001G01163	69	111	68	113	PF00249.34	Myb_DNA-binding	2	44	46	36.59	4.2e-09	4.3e-13	1	0	CL0123
R2R3-MYB	Pmon001G01231	8	55	8	55	PF00249.34	Myb_DNA-binding	1	46	46	50.45	2e-13	2e-17	1	0	CL0123
R2R3-MYB	Pmon001G01231	62	106	61	106	PF00249.34	Myb_DNA-binding	2	46	46	56.05	3.5e-15	3.6e-19	1	0	CL0123
R2R3-MYB	Pmon001G01295	8	55	8	55	PF00249.34	Myb_DNA-binding	1	46	46	50.45	2e-13	2e-17	1	0	CL0123
R2R3-MYB	Pmon001G01295	62	106	61	106	PF00249.34	Myb_DNA-binding	2	46	46	57.55	1.2e-15	1.2e-19	1	0	CL0123
R2R3-MYB	Pmon001G03306	14	61	14	61	PF00249.34	Myb_DNA-binding	1	46	46	49.64	3.5e-13	3.6e-17	1	0	CL0123
R2R3-MYB	Pmon001G03306	67	112	67	112	PF00249.34	Myb_DNA-binding	1	46	46	51.13	1.2e-13	1.2e-17	1	0	CL0123
R2R3-MYB	Pmon001G03393	23	70	23	70	PF00249.34	Myb_DNA-binding	1	46	46	53.97	1.6e-14	1.6e-18	1	0	CL0123
R2R3-MYB	Pmon001G03393	76	119	76	121	PF00249.34	Myb_DNA-binding	1	44	46	51.26	1.1e-13	1.1e-17	1	0	CL0123
R2R3-MYB	Pmon001G03395	19	66	19	66	PF00249.34	Myb_DNA-binding	1	46	46	54.7	9.3e-15	9.4e-19	1	0	CL0123
R2R3-MYB	Pmon001G03395	72	115	72	117	PF00249.34	Myb_DNA-binding	1	44	46	51.43	9.7e-14	9.9e-18	1	0	CL0123
R2R3-MYB	Pmon001G03447	14	61	14	61	PF00249.34	Myb_DNA-binding	1	46	46	53.76	1.8e-14	1.9e-18	1	0	CL0123
R2R3-MYB	Pmon001G03447	67	111	67	112	PF00249.34	Myb_DNA-binding	1	45	46	47.42	1.7e-12	1.8e-16	1	0	CL0123
R2R3-MYB	Pmon001G03489	14	61	14	61	PF00249.34	Myb_DNA-binding	1	46	46	56.62	2.3e-15	2.4e-19	1	0	CL0123
R2R3-MYB	Pmon001G03489	67	111	67	112	PF00249.34	Myb_DNA-binding	1	45	46	44.25	1.7e-11	1.7e-15	1	0	CL0123
R2R3-MYB	Pmon001G03897	8	53	7	53	PF00249.34	Myb_DNA-binding	2	46	46	42.74	5e-11	7.7e-15	1	1	CL0123
R2R3-MYB	Pmon001G03897	60	103	59	103	PF00249.34	Myb_DNA-binding	2	46	46	35	1.3e-08	2e-12	1	1	CL0123
R2R3-MYB	Pmon001G04180	5	52	5	52	PF00249.34	Myb_DNA-binding	1	46	46	49.61	3.6e-13	3.7e-17	1	0	CL0123
R2R3-MYB	Pmon001G04180	58	102	58	103	PF00249.34	Myb_DNA-binding	1	45	46	52.15	5.8e-14	5.9e-18	1	0	CL0123
R2R3-MYB	Pmon001G04223	5	52	5	52	PF00249.34	Myb_DNA-binding	1	46	46	49.61	3.6e-13	3.7e-17	1	0	CL0123
R2R3-MYB	Pmon001G04223	58	102	58	103	PF00249.34	Myb_DNA-binding	1	45	46	52.15	5.8e-14	5.9e-18	1	0	CL0123
R2R3-MYB	Pmon001G04577	22	69	22	69	PF00249.34	Myb_DNA-binding	1	46	46	61.15	9e-17	9.1e-21	1	0	CL0123
R2R3-MYB	Pmon001G04577	75	119	75	120	PF00249.34	Myb_DNA-binding	1	45	46	48.96	5.7e-13	5.8e-17	1	0	CL0123
R2R3-MYB	Pmon001G04881	15	62	15	62	PF00249.34	Myb_DNA-binding	1	46	46	52.38	4.9e-14	5e-18	1	0	CL0123
R2R3-MYB	Pmon001G04881	68	113	68	113	PF00249.34	Myb_DNA-binding	1	46	46	50.35	2.1e-13	2.1e-17	1	0	CL0123
R2R3-MYB	Pmon001G04882	15	62	15	62	PF00249.34	Myb_DNA-binding	1	46	46	57.78	1e-15	1e-19	1	0	CL0123
R2R3-MYB	Pmon001G04882	68	113	68	113	PF00249.34	Myb_DNA-binding	1	46	46	52.41	4.8e-14	4.9e-18	1	0	CL0123
R2R3-MYB	Pmon001G04978	785	826	784	828	PF00249.34	Myb_DNA-binding	3	44	46	26.38	6.5e-06	9.9e-10	1	0	CL0123
R2R3-MYB	Pmon001G04978	1000	1039	998	1041	PF00249.34	Myb_DNA-binding	3	42	46	34.56	1.8e-08	2.8e-12	1	0	CL0123
R2R3-MYB	Pmon001G04980	704	745	703	747	PF00249.34	Myb_DNA-binding	3	44	46	26.46	6.2e-06	9.4e-10	1	0	CL0123
R2R3-MYB	Pmon001G04980	919	958	917	960	PF00249.34	Myb_DNA-binding	3	42	46	34.63	1.7e-08	2.6e-12	1	0	CL0123
R2R3-MYB	Pmon001G04982	784	825	783	827	PF00249.34	Myb_DNA-binding	3	44	46	26.4	6.4e-06	9.8e-10	1	0	CL0123
R2R3-MYB	Pmon001G04982	972	1011	970	1013	PF00249.34	Myb_DNA-binding	3	42	46	34.58	1.8e-08	2.7e-12	1	0	CL0123
R2R3-MYB	Pmon001G04983	785	826	784	828	PF00249.34	Myb_DNA-binding	3	44	46	26.4	6.4e-06	9.8e-10	1	0	CL0123
R2R3-MYB	Pmon001G04983	973	1012	971	1014	PF00249.34	Myb_DNA-binding	3	42	46	34.58	1.8e-08	2.7e-12	1	0	CL0123
R2R3-MYB	Pmon001G05777	20	67	20	67	PF00249.34	Myb_DNA-binding	1	46	46	56.36	2.8e-15	2.8e-19	1	0	CL0123
R2R3-MYB	Pmon001G05777	73	116	73	118	PF00249.34	Myb_DNA-binding	1	44	46	55.84	4.1e-15	4.1e-19	1	0	CL0123
R2R3-MYB	Pmon001G06317	14	61	14	61	PF00249.34	Myb_DNA-binding	1	46	46	59.32	3.3e-16	3.4e-20	1	0	CL0123
R2R3-MYB	Pmon001G06317	67	112	67	112	PF00249.34	Myb_DNA-binding	1	46	46	53.45	2.3e-14	2.3e-18	1	0	CL0123
R2R3-MYB	Pmon001G06318	15	62	15	62	PF00249.34	Myb_DNA-binding	1	46	46	47.21	2e-12	2.1e-16	1	0	CL0123
R2R3-MYB	Pmon001G06318	68	113	68	113	PF00249.34	Myb_DNA-binding	1	46	46	59.61	2.7e-16	2.7e-20	1	0	CL0123
R2R3-MYB	Pmon001G06390	15	62	15	62	PF00249.34	Myb_DNA-binding	1	46	46	47.21	2e-12	2.1e-16	1	0	CL0123
R2R3-MYB	Pmon001G06390	68	113	68	113	PF00249.34	Myb_DNA-binding	1	46	46	59.61	2.7e-16	2.7e-20	1	0	CL0123
R2R3-MYB	Pmon001G06391	14	61	14	61	PF00249.34	Myb_DNA-binding	1	46	46	59.32	3.3e-16	3.4e-20	1	0	CL0123
R2R3-MYB	Pmon001G06391	67	112	67	112	PF00249.34	Myb_DNA-binding	1	46	46	53.45	2.3e-14	2.3e-18	1	0	CL0123
R2R3-MYB	Pmon001G07008	20	67	20	67	PF00249.34	Myb_DNA-binding	1	46	46	56.36	2.8e-15	2.8e-19	1	0	CL0123
R2R3-MYB	Pmon001G07008	73	116	73	118	PF00249.34	Myb_DNA-binding	1	44	46	55.84	4.1e-15	4.1e-19	1	0	CL0123
R2R3-MYB	Pmon002G00326	14	61	14	61	PF00249.34	Myb_DNA-binding	1	46	46	50.78	1.6e-13	1.6e-17	1	0	CL0123
R2R3-MYB	Pmon002G00326	67	112	67	112	PF00249.34	Myb_DNA-binding	1	46	46	54.09	1.4e-14	1.5e-18	1	0	CL0123
R2R3-MYB	Pmon002G00496	14	61	14	61	PF00249.34	Myb_DNA-binding	1	46	46	52.01	6.4e-14	9.8e-18	1	1	CL0123
R2R3-MYB	Pmon002G00496	67	112	67	112	PF00249.34	Myb_DNA-binding	1	46	46	51.85	7.2e-14	1.1e-17	1	1	CL0123
R2R3-MYB	Pmon002G00918	14	61	14	61	PF00249.34	Myb_DNA-binding	1	46	46	56.53	2.5e-15	2.5e-19	1	0	CL0123
R2R3-MYB	Pmon002G00918	67	111	67	112	PF00249.34	Myb_DNA-binding	1	45	46	44.1	1.9e-11	1.9e-15	1	0	CL0123
R2R3-MYB	Pmon002G01006	14	61	14	61	PF00249.34	Myb_DNA-binding	1	46	46	51.07	1.3e-13	1.3e-17	1	0	CL0123
R2R3-MYB	Pmon002G01006	67	111	67	112	PF00249.34	Myb_DNA-binding	1	45	46	45.74	5.8e-12	5.9e-16	1	0	CL0123
R2R3-MYB	Pmon002G01066	21	58	21	58	PF00249.34	Myb_DNA-binding	1	46	46	24.98	1.8e-05	1.8e-09	1	0	CL0123
R2R3-MYB	Pmon002G01066	64	107	64	109	PF00249.34	Myb_DNA-binding	1	44	46	52.09	6e-14	6.2e-18	1	0	CL0123
R2R3-MYB	Pmon002G01899	14	62	14	62	PF00249.34	Myb_DNA-binding	1	46	46	56.02	3.6e-15	3.6e-19	1	0	CL0123
R2R3-MYB	Pmon002G01899	69	111	68	113	PF00249.34	Myb_DNA-binding	2	44	46	38.98	7.5e-10	7.7e-14	1	0	CL0123
R2R3-MYB	Pmon002G02250	14	61	14	61	PF00249.34	Myb_DNA-binding	1	46	46	54.35	1.2e-14	1.2e-18	1	0	CL0123
R2R3-MYB	Pmon002G02250	67	112	67	112	PF00249.34	Myb_DNA-binding	1	46	46	53.12	2.9e-14	2.9e-18	1	0	CL0123
R2R3-MYB	Pmon002G02940	110	156	110	156	PF00249.34	Myb_DNA-binding	1	46	46	58.68	5.3e-16	5.4e-20	1	1	CL0123
R2R3-MYB	Pmon002G02940	162	205	162	207	PF00249.34	Myb_DNA-binding	1	44	46	55.91	3.9e-15	3.9e-19	1	1	CL0123
R2R3-MYB	Pmon002G02951	14	61	14	61	PF00249.34	Myb_DNA-binding	1	46	46	57.23	1.5e-15	1.5e-19	1	0	CL0123
R2R3-MYB	Pmon002G02951	67	112	67	112	PF00249.34	Myb_DNA-binding	1	46	46	45.87	5.3e-12	5.4e-16	1	0	CL0123
R2R3-MYB	Pmon002G03501	14	61	14	61	PF00249.34	Myb_DNA-binding	1	46	46	53.37	2.4e-14	2.5e-18	1	0	CL0123
R2R3-MYB	Pmon002G03501	67	112	67	112	PF00249.34	Myb_DNA-binding	1	46	46	49.21	4.8e-13	4.9e-17	1	0	CL0123
R2R3-MYB	Pmon002G03736	14	61	14	61	PF00249.34	Myb_DNA-binding	1	46	46	45.35	7.7e-12	7.8e-16	1	0	CL0123
R2R3-MYB	Pmon002G03736	67	118	67	120	PF00249.34	Myb_DNA-binding	1	44	46	48.32	9.1e-13	9.3e-17	1	0	CL0123
R2R3-MYB	Pmon002G03757	14	61	14	61	PF00249.34	Myb_DNA-binding	1	46	46	52.96	3.2e-14	3.3e-18	1	0	CL0123
R2R3-MYB	Pmon002G03757	67	112	67	112	PF00249.34	Myb_DNA-binding	1	46	46	48.81	6.4e-13	6.5e-17	1	0	CL0123
R2R3-MYB	Pmon002G04213	4	53	4	53	PF00249.34	Myb_DNA-binding	1	46	46	45.46	7.1e-12	7.3e-16	1	1	CL0123
R2R3-MYB	Pmon002G04213	59	94	59	99	PF00249.34	Myb_DNA-binding	1	36	46	30.92	2.5e-07	2.5e-11	1	1	CL0123
R2R3-MYB	Pmon002G04219	84	130	84	130	PF00249.34	Myb_DNA-binding	1	46	46	65.34	4.4e-18	4.5e-22	1	1	CL0123
R2R3-MYB	Pmon002G04219	136	179	136	181	PF00249.34	Myb_DNA-binding	1	44	46	55.39	5.6e-15	5.7e-19	1	1	CL0123
R2R3-MYB	Pmon002G04326	5	50	3	50	PF00249.34	Myb_DNA-binding	3	46	46	58.16	7.7e-16	7.8e-20	1	0	CL0123
R2R3-MYB	Pmon002G04326	56	98	56	101	PF00249.34	Myb_DNA-binding	1	43	46	48.88	6.1e-13	6.2e-17	1	0	CL0123
R2R3-MYB	Pmon002G04351	5	50	3	50	PF00249.34	Myb_DNA-binding	3	46	46	58.16	7.7e-16	7.8e-20	1	0	CL0123
R2R3-MYB	Pmon002G04351	56	98	56	101	PF00249.34	Myb_DNA-binding	1	43	46	48.88	6.1e-13	6.2e-17	1	0	CL0123
R2R3-MYB	Pmon002G05864	14	61	14	61	PF00249.34	Myb_DNA-binding	1	46	46	58.4	6.4e-16	6.6e-20	1	0	CL0123
R2R3-MYB	Pmon002G05864	67	112	67	112	PF00249.34	Myb_DNA-binding	1	46	46	51.79	7.5e-14	7.6e-18	1	0	CL0123
R2R3-MYB	Pmon002G05923	14	61	14	61	PF00249.34	Myb_DNA-binding	1	46	46	57.37	1.4e-15	1.4e-19	1	0	CL0123
R2R3-MYB	Pmon002G05923	67	112	67	112	PF00249.34	Myb_DNA-binding	1	46	46	54.78	8.7e-15	8.9e-19	1	0	CL0123
R2R3-MYB	Pmon002G05926	9	56	9	56	PF00249.34	Myb_DNA-binding	1	46	46	55.4	5.6e-15	5.7e-19	1	0	CL0123
R2R3-MYB	Pmon002G05926	62	106	62	107	PF00249.34	Myb_DNA-binding	1	45	46	46.99	2.4e-12	2.4e-16	1	0	CL0123
R2R3-MYB	Pmon002G05928	9	56	9	56	PF00249.34	Myb_DNA-binding	1	46	46	54.25	1.3e-14	1.3e-18	1	0	CL0123
R2R3-MYB	Pmon002G05928	62	106	62	107	PF00249.34	Myb_DNA-binding	1	45	46	51	1.3e-13	1.3e-17	1	0	CL0123
R2R3-MYB	Pmon002G05929	156	203	156	203	PF00249.34	Myb_DNA-binding	1	46	46	52.3	5.2e-14	7.9e-18	1	0	CL0123
R2R3-MYB	Pmon002G05929	209	253	209	254	PF00249.34	Myb_DNA-binding	1	45	46	50.32	2.2e-13	3.3e-17	1	0	CL0123
R2R3-MYB	Pmon002G05930	9	56	9	56	PF00249.34	Myb_DNA-binding	1	46	46	53.22	2.7e-14	2.7e-18	1	0	CL0123
R2R3-MYB	Pmon002G05930	62	106	62	107	PF00249.34	Myb_DNA-binding	1	45	46	47.97	1.2e-12	1.2e-16	1	0	CL0123
R2R3-MYB	Pmon003G00310	4	50	4	50	PF00249.34	Myb_DNA-binding	1	46	46	56.92	1.9e-15	1.9e-19	1	1	CL0123
R2R3-MYB	Pmon003G00310	56	99	56	101	PF00249.34	Myb_DNA-binding	1	44	46	58.01	8.5e-16	8.7e-20	1	1	CL0123
R2R3-MYB	Pmon003G00407	4	50	4	50	PF00249.34	Myb_DNA-binding	1	46	46	56.92	1.9e-15	1.9e-19	1	1	CL0123
R2R3-MYB	Pmon003G00407	56	99	56	101	PF00249.34	Myb_DNA-binding	1	44	46	58.01	8.5e-16	8.7e-20	1	1	CL0123
R2R3-MYB	Pmon003G00972	20	67	20	67	PF00249.34	Myb_DNA-binding	1	46	46	54	1.5e-14	1.6e-18	1	0	CL0123
R2R3-MYB	Pmon003G00972	73	116	73	118	PF00249.34	Myb_DNA-binding	1	44	46	50.56	1.8e-13	1.8e-17	1	0	CL0123
R2R3-MYB	Pmon003G01533	15	62	15	62	PF00249.34	Myb_DNA-binding	1	46	46	45.13	9e-12	9.2e-16	1	0	CL0123
R2R3-MYB	Pmon003G01533	68	113	68	113	PF00249.34	Myb_DNA-binding	1	46	46	53.23	2.7e-14	2.7e-18	1	0	CL0123
R2R3-MYB	Pmon003G02452	13	60	13	60	PF00249.34	Myb_DNA-binding	1	46	46	57.6	1.1e-15	1.2e-19	1	0	CL0123
R2R3-MYB	Pmon003G02452	68	110	66	111	PF00249.34	Myb_DNA-binding	3	45	46	49.6	3.6e-13	3.7e-17	1	0	CL0123
R2R3-MYB	Pmon003G03245	14	61	14	61	PF00249.34	Myb_DNA-binding	1	46	46	57.36	1.4e-15	1.4e-19	1	0	CL0123
R2R3-MYB	Pmon003G03245	67	111	67	112	PF00249.34	Myb_DNA-binding	1	45	46	55.63	4.7e-15	4.8e-19	1	0	CL0123
R2R3-MYB	Pmon003G03286	14	61	14	61	PF00249.34	Myb_DNA-binding	1	46	46	57.36	1.4e-15	1.4e-19	1	0	CL0123
R2R3-MYB	Pmon003G03286	67	111	67	112	PF00249.34	Myb_DNA-binding	1	45	46	55.63	4.7e-15	4.8e-19	1	0	CL0123
R2R3-MYB	Pmon003G04565	21	68	21	68	PF00249.34	Myb_DNA-binding	1	46	46	50.6	1.8e-13	1.8e-17	1	0	CL0123
R2R3-MYB	Pmon003G04565	74	117	74	119	PF00249.34	Myb_DNA-binding	1	44	46	55.39	5.6e-15	5.7e-19	1	0	CL0123
R2R3-MYB	Pmon003G05540	42	89	42	89	PF00249.34	Myb_DNA-binding	1	46	46	55.54	5.1e-15	5.1e-19	1	0	CL0123
R2R3-MYB	Pmon003G05540	95	139	95	140	PF00249.34	Myb_DNA-binding	1	45	46	54.19	1.3e-14	1.4e-18	1	0	CL0123
R2R3-MYB	Pmon003G05541	80	127	80	127	PF00249.34	Myb_DNA-binding	1	46	46	55.33	5.9e-15	6e-19	1	0	CL0123
R2R3-MYB	Pmon003G05541	133	177	133	178	PF00249.34	Myb_DNA-binding	1	45	46	53.98	1.6e-14	1.6e-18	1	0	CL0123
R2R3-MYB	Pmon003G06257	19	66	19	66	PF00249.34	Myb_DNA-binding	1	46	46	57.75	1e-15	1.1e-19	1	0	CL0123
R2R3-MYB	Pmon003G06257	72	115	72	117	PF00249.34	Myb_DNA-binding	1	44	46	56.73	2.2e-15	2.2e-19	1	0	CL0123
R2R3-MYB	Pmon003G06307	19	66	19	66	PF00249.34	Myb_DNA-binding	1	46	46	57.75	1e-15	1.1e-19	1	0	CL0123
R2R3-MYB	Pmon003G06307	72	115	72	117	PF00249.34	Myb_DNA-binding	1	44	46	56.73	2.2e-15	2.2e-19	1	0	CL0123
R2R3-MYB	Pmon004G00617	14	61	14	61	PF00249.34	Myb_DNA-binding	1	46	46	49.61	3.6e-13	3.7e-17	1	0	CL0123
R2R3-MYB	Pmon004G00617	67	112	67	112	PF00249.34	Myb_DNA-binding	1	46	46	51.18	1.2e-13	1.2e-17	1	0	CL0123
R2R3-MYB	Pmon004G00706	22	69	22	69	PF00249.34	Myb_DNA-binding	1	46	46	53.93	1.6e-14	1.6e-18	1	0	CL0123
R2R3-MYB	Pmon004G00706	75	118	75	120	PF00249.34	Myb_DNA-binding	1	44	46	53.62	2e-14	2e-18	1	0	CL0123
R2R3-MYB	Pmon004G00982	14	61	14	61	PF00249.34	Myb_DNA-binding	1	46	46	52.93	3.3e-14	3.4e-18	1	0	CL0123
R2R3-MYB	Pmon004G00982	67	112	67	112	PF00249.34	Myb_DNA-binding	1	46	46	51.54	9e-14	9.1e-18	1	0	CL0123
R2R3-MYB	Pmon004G01357	14	62	14	62	PF00249.34	Myb_DNA-binding	1	46	46	47.91	1.2e-12	1.2e-16	1	0	CL0123
R2R3-MYB	Pmon004G01357	69	111	68	113	PF00249.34	Myb_DNA-binding	2	44	46	39.59	4.9e-10	4.9e-14	1	0	CL0123
R2R3-MYB	Pmon004G01819	8	55	7	56	PF00249.34	Myb_DNA-binding	4	45	46	27.89	2.2e-06	2.2e-10	1	0	CL0123
R2R3-MYB	Pmon004G01819	135	180	135	180	PF00249.34	Myb_DNA-binding	3	46	46	41.06	1.7e-10	1.7e-14	1	0	CL0123
R2R3-MYB	Pmon004G02058	17	64	17	64	PF00249.34	Myb_DNA-binding	1	46	46	48.26	9.5e-13	9.7e-17	1	0	CL0123
R2R3-MYB	Pmon004G02058	70	115	70	115	PF00249.34	Myb_DNA-binding	1	46	46	50.63	1.7e-13	1.8e-17	1	0	CL0123
R2R3-MYB	Pmon004G02059	17	64	17	64	PF00249.34	Myb_DNA-binding	1	46	46	48.16	1e-12	1e-16	1	0	CL0123
R2R3-MYB	Pmon004G02059	70	115	70	115	PF00249.34	Myb_DNA-binding	1	46	46	50.54	1.8e-13	1.9e-17	1	0	CL0123
R2R3-MYB	Pmon004G02161	17	64	17	64	PF00249.34	Myb_DNA-binding	1	46	46	48.19	1e-12	1e-16	1	0	CL0123
R2R3-MYB	Pmon004G02161	70	115	70	115	PF00249.34	Myb_DNA-binding	1	46	46	50.56	1.8e-13	1.8e-17	1	0	CL0123
R2R3-MYB	Pmon004G02385	202	248	202	248	PF00249.34	Myb_DNA-binding	1	46	46	61.3	8e-17	1.2e-20	1	0	CL0123
R2R3-MYB	Pmon004G02385	257	296	254	299	PF00249.34	Myb_DNA-binding	4	43	46	61.66	6.2e-17	9.5e-21	1	0	CL0123
R2R3-MYB	Pmon004G02423	14	61	14	61	PF00249.34	Myb_DNA-binding	1	46	46	50.68	1.7e-13	1.7e-17	1	0	CL0123
R2R3-MYB	Pmon004G02423	67	111	67	112	PF00249.34	Myb_DNA-binding	1	45	46	47.75	1.4e-12	1.4e-16	1	0	CL0123
R2R3-MYB	Pmon004G02650	14	61	14	61	PF00249.34	Myb_DNA-binding	1	46	46	50.26	2.3e-13	2.3e-17	1	0	CL0123
R2R3-MYB	Pmon004G02650	71	111	67	112	PF00249.34	Myb_DNA-binding	5	45	46	52.24	5.4e-14	5.5e-18	1	0	CL0123
R2R3-MYB	Pmon004G02832	16	63	16	63	PF00249.34	Myb_DNA-binding	1	46	46	61.98	4.9e-17	5e-21	1	0	CL0123
R2R3-MYB	Pmon004G02832	69	114	69	114	PF00249.34	Myb_DNA-binding	1	46	46	52.79	3.6e-14	3.7e-18	1	0	CL0123
R2R3-MYB	Pmon004G03050	14	62	14	62	PF00249.34	Myb_DNA-binding	1	46	46	55.13	6.8e-15	6.9e-19	1	0	CL0123
R2R3-MYB	Pmon004G03050	69	111	68	113	PF00249.34	Myb_DNA-binding	2	44	46	38.75	8.9e-10	9.1e-14	1	0	CL0123
R2R3-MYB	Pmon004G03071	14	62	14	62	PF00249.34	Myb_DNA-binding	1	46	46	55.13	6.8e-15	6.9e-19	1	0	CL0123
R2R3-MYB	Pmon004G03071	69	111	68	113	PF00249.34	Myb_DNA-binding	2	44	46	38.75	8.9e-10	9.1e-14	1	0	CL0123
R2R3-MYB	Pmon004G03215	59	105	59	105	PF00249.34	Myb_DNA-binding	1	46	46	61.57	6.6e-17	6.7e-21	1	1	CL0123
R2R3-MYB	Pmon004G03215	113	155	111	156	PF00249.34	Myb_DNA-binding	3	45	46	54.1	1.4e-14	1.5e-18	1	1	CL0123
R2R3-MYB	Pmon004G03216	13	59	13	59	PF00249.34	Myb_DNA-binding	1	46	46	61.88	5.3e-17	5.4e-21	1	1	CL0123
R2R3-MYB	Pmon004G03216	67	109	65	110	PF00249.34	Myb_DNA-binding	3	45	46	54.41	1.1e-14	1.2e-18	1	1	CL0123
R2R3-MYB	Pmon004G04338	102	148	102	148	PF00249.34	Myb_DNA-binding	1	46	46	55	7.5e-15	7.6e-19	1	1	CL0123
R2R3-MYB	Pmon004G04338	154	197	154	199	PF00249.34	Myb_DNA-binding	1	44	46	48.28	9.4e-13	9.6e-17	1	1	CL0123
R2R3-MYB	Pmon004G04950	13	51	13	51	PF00249.34	Myb_DNA-binding	1	46	46	31.03	2.3e-07	2.3e-11	1	0	CL0123
R2R3-MYB	Pmon004G04950	57	100	57	102	PF00249.34	Myb_DNA-binding	1	44	46	57.24	1.5e-15	1.5e-19	1	0	CL0123
R2R3-MYB	Pmon004G05091	16	42	16	46	PF00249.34	Myb_DNA-binding	1	26	46	24.44	2.6e-05	2.7e-09	1	0	CL0123
R2R3-MYB	Pmon004G05091	52	97	52	97	PF00249.34	Myb_DNA-binding	1	46	46	57.71	1.1e-15	1.1e-19	1	0	CL0123
R2R3-MYB	Pmon004G05117	16	63	16	63	PF00249.34	Myb_DNA-binding	1	46	46	50.55	1.8e-13	1.9e-17	1	0	CL0123
R2R3-MYB	Pmon004G05117	69	114	69	114	PF00249.34	Myb_DNA-binding	1	46	46	56.97	1.8e-15	1.8e-19	1	0	CL0123
R2R3-MYB	Pmon004G05893	13	60	13	60	PF00249.34	Myb_DNA-binding	1	46	46	59.94	2.1e-16	2.2e-20	1	0	CL0123
R2R3-MYB	Pmon004G05893	66	110	66	111	PF00249.34	Myb_DNA-binding	1	45	46	49.83	3.1e-13	3.1e-17	1	0	CL0123
R2R3-MYB	Pmon004G06064	91	141	90	141	PF00249.34	Myb_DNA-binding	2	46	46	28.35	1.6e-06	8e-11	1	0	CL0123
R2R3-MYB	Pmon004G06064	434	484	433	484	PF00249.34	Myb_DNA-binding	2	46	46	28.35	1.6e-06	8e-11	1	0	CL0123
R2R3-MYB	Pmon004G06084	13	60	13	60	PF00249.34	Myb_DNA-binding	1	46	46	59.94	2.1e-16	2.2e-20	1	0	CL0123
R2R3-MYB	Pmon004G06084	66	110	66	111	PF00249.34	Myb_DNA-binding	1	45	46	49.83	3.1e-13	3.1e-17	1	0	CL0123
R2R3-MYB	Pmon004G06423	14	61	14	61	PF00249.34	Myb_DNA-binding	1	46	46	51.19	1.2e-13	1.2e-17	1	0	CL0123
R2R3-MYB	Pmon004G06423	67	111	67	112	PF00249.34	Myb_DNA-binding	1	45	46	52.98	3.2e-14	3.2e-18	1	0	CL0123
R2R3-MYB	Pmon004G06556	26	73	26	73	PF00249.34	Myb_DNA-binding	1	46	46	53.79	1.8e-14	1.8e-18	1	0	CL0123
R2R3-MYB	Pmon004G06556	79	122	79	124	PF00249.34	Myb_DNA-binding	1	44	46	51.96	6.6e-14	6.8e-18	1	0	CL0123
R2R3-MYB	Pmon004G06837	14	62	14	62	PF00249.34	Myb_DNA-binding	1	46	46	54.32	1.2e-14	1.2e-18	1	0	CL0123
R2R3-MYB	Pmon004G06837	69	111	68	113	PF00249.34	Myb_DNA-binding	2	44	46	40.67	2.2e-10	2.3e-14	1	0	CL0123
R2R3-MYB	Pmon004G07412	14	61	14	61	PF00249.34	Myb_DNA-binding	1	46	46	54.49	1.1e-14	1.1e-18	1	0	CL0123
R2R3-MYB	Pmon004G07412	67	109	67	111	PF00249.34	Myb_DNA-binding	1	43	46	51.25	1.1e-13	1.1e-17	1	0	CL0123
R2R3-MYB	Pmon004G07565	21	68	21	68	PF00249.34	Myb_DNA-binding	1	46	46	50.6	1.8e-13	1.8e-17	1	0	CL0123
R2R3-MYB	Pmon004G07565	74	117	74	119	PF00249.34	Myb_DNA-binding	1	44	46	55.39	5.6e-15	5.7e-19	1	0	CL0123
R2R3-MYB	Pmon004G07817	8	62	8	62	PF00249.34	Myb_DNA-binding	1	46	46	47.81	1.3e-12	1.3e-16	1	0	CL0123
R2R3-MYB	Pmon004G07817	68	112	68	113	PF00249.34	Myb_DNA-binding	1	45	46	55.96	3.7e-15	3.8e-19	1	0	CL0123
R2R3-MYB	Pmon004G07856	26	73	26	73	PF00249.34	Myb_DNA-binding	1	46	46	49.37	4.3e-13	4.3e-17	1	0	CL0123
R2R3-MYB	Pmon004G07856	79	123	79	124	PF00249.34	Myb_DNA-binding	1	45	46	52.75	3.8e-14	3.8e-18	1	0	CL0123
R2R3-MYB	Pmon004G07990	26	73	26	73	PF00249.34	Myb_DNA-binding	1	46	46	49.37	4.3e-13	4.3e-17	1	0	CL0123
R2R3-MYB	Pmon004G07990	79	123	79	124	PF00249.34	Myb_DNA-binding	1	45	46	52.75	3.8e-14	3.8e-18	1	0	CL0123
R2R3-MYB	Pmon005G00505	13	58	13	60	PF00249.34	Myb_DNA-binding	1	44	46	45.13	9e-12	9.2e-16	1	1	CL0123
R2R3-MYB	Pmon005G00505	69	108	68	111	PF00249.34	Myb_DNA-binding	3	42	46	43.16	3.7e-11	3.8e-15	1	1	CL0123
R2R3-MYB	Pmon005G00957	14	61	14	61	PF00249.34	Myb_DNA-binding	1	46	46	51.36	1e-13	1e-17	1	0	CL0123
R2R3-MYB	Pmon005G00957	67	112	67	112	PF00249.34	Myb_DNA-binding	1	46	46	54.05	1.5e-14	1.5e-18	1	0	CL0123
R2R3-MYB	Pmon005G00966	143	189	143	189	PF00249.34	Myb_DNA-binding	1	46	46	53.38	2.4e-14	2.4e-18	1	0	CL0123
R2R3-MYB	Pmon005G00966	195	238	195	240	PF00249.34	Myb_DNA-binding	1	44	46	54.62	9.8e-15	1e-18	1	0	CL0123
R2R3-MYB	Pmon005G01191	5	53	5	53	PF00249.34	Myb_DNA-binding	1	46	46	50.87	1.5e-13	1.5e-17	1	0	CL0123
R2R3-MYB	Pmon005G01191	59	104	59	104	PF00249.34	Myb_DNA-binding	1	46	46	50.73	1.6e-13	1.6e-17	1	0	CL0123
R2R3-MYB	Pmon005G01308	14	61	14	61	PF00249.34	Myb_DNA-binding	1	46	46	54.51	1.1e-14	1.1e-18	1	0	CL0123
R2R3-MYB	Pmon005G01308	67	109	67	111	PF00249.34	Myb_DNA-binding	1	43	46	51.27	1.1e-13	1.1e-17	1	0	CL0123
R2R3-MYB	Pmon005G02052	13	60	13	60	PF00249.34	Myb_DNA-binding	1	46	46	57.65	1.1e-15	1.1e-19	1	0	CL0123
R2R3-MYB	Pmon005G02052	68	111	66	111	PF00249.34	Myb_DNA-binding	3	46	46	49.19	4.8e-13	4.9e-17	1	0	CL0123
R2R3-MYB	Pmon005G02053	14	61	14	61	PF00249.34	Myb_DNA-binding	1	46	46	48.38	8.7e-13	8.9e-17	1	0	CL0123
R2R3-MYB	Pmon005G02053	67	110	67	112	PF00249.34	Myb_DNA-binding	1	44	46	50.78	1.6e-13	1.6e-17	1	0	CL0123
R2R3-MYB	Pmon005G02082	14	61	14	61	PF00249.34	Myb_DNA-binding	1	46	46	48.38	8.7e-13	8.9e-17	1	0	CL0123
R2R3-MYB	Pmon005G02082	67	110	67	112	PF00249.34	Myb_DNA-binding	1	44	46	50.78	1.6e-13	1.6e-17	1	0	CL0123
R2R3-MYB	Pmon005G02341	14	61	14	61	PF00249.34	Myb_DNA-binding	1	46	46	51.39	1e-13	1e-17	1	0	CL0123
R2R3-MYB	Pmon005G02341	67	112	67	112	PF00249.34	Myb_DNA-binding	1	46	46	53.94	1.6e-14	1.6e-18	1	0	CL0123
R2R3-MYB	Pmon005G02820	5	53	5	53	PF00249.34	Myb_DNA-binding	1	46	46	50.87	1.5e-13	1.5e-17	1	0	CL0123
R2R3-MYB	Pmon005G02820	59	104	59	104	PF00249.34	Myb_DNA-binding	1	46	46	50.73	1.6e-13	1.6e-17	1	0	CL0123
R2R3-MYB	Pmon005G03644	32	78	32	78	PF00249.34	Myb_DNA-binding	1	46	46	52.49	4.5e-14	4.6e-18	1	1	CL0123
R2R3-MYB	Pmon005G03644	84	128	84	129	PF00249.34	Myb_DNA-binding	1	45	46	55.69	4.6e-15	4.6e-19	1	1	CL0123
R2R3-MYB	Pmon005G03675	190	236	190	236	PF00249.34	Myb_DNA-binding	1	46	46	55.57	4.9e-15	2.3e-18	1	1	CL0123
R2R3-MYB	Pmon005G03675	242	284	242	287	PF00249.34	Myb_DNA-binding	1	43	46	56.66	2.3e-15	1e-18	1	1	CL0123
R2R3-MYB	Pmon005G04294	143	189	143	189	PF00249.34	Myb_DNA-binding	1	46	46	53.38	2.4e-14	2.4e-18	1	0	CL0123
R2R3-MYB	Pmon005G04294	195	238	195	240	PF00249.34	Myb_DNA-binding	1	44	46	54.62	9.8e-15	1e-18	1	0	CL0123
R2R3-MYB	Pmon005G04304	14	61	14	61	PF00249.34	Myb_DNA-binding	1	46	46	51.36	1e-13	1e-17	1	0	CL0123
R2R3-MYB	Pmon005G04304	67	112	67	112	PF00249.34	Myb_DNA-binding	1	46	46	54.04	1.5e-14	1.5e-18	1	0	CL0123
R2R3-MYB	Pmon005G04448	4	53	4	53	PF00249.34	Myb_DNA-binding	1	46	46	46.18	4.3e-12	4.3e-16	1	1	CL0123
R2R3-MYB	Pmon005G04448	59	94	59	99	PF00249.34	Myb_DNA-binding	1	36	46	33.82	3.1e-08	3.1e-12	1	1	CL0123
R2R3-MYB	Pmon005G04449	4	53	4	53	PF00249.34	Myb_DNA-binding	1	46	46	44.15	1.8e-11	1.9e-15	1	1	CL0123
R2R3-MYB	Pmon005G04449	59	94	59	99	PF00249.34	Myb_DNA-binding	1	36	46	34.35	2.1e-08	2.1e-12	1	1	CL0123
R2R3-MYB	Pmon005G04460	4	53	4	53	PF00249.34	Myb_DNA-binding	1	46	46	46.18	4.3e-12	4.3e-16	1	1	CL0123
R2R3-MYB	Pmon005G04460	59	94	59	99	PF00249.34	Myb_DNA-binding	1	36	46	33.82	3.1e-08	3.1e-12	1	1	CL0123
R2R3-MYB	Pmon006G00406	105	152	105	152	PF00249.34	Myb_DNA-binding	1	46	46	57.2	1.5e-15	1.6e-19	1	1	CL0123
R2R3-MYB	Pmon006G00406	158	201	158	203	PF00249.34	Myb_DNA-binding	1	44	46	54.87	8.2e-15	8.3e-19	1	1	CL0123
R2R3-MYB	Pmon006G00678	108	155	108	155	PF00249.34	Myb_DNA-binding	1	46	46	57.07	1.7e-15	1.7e-19	1	1	CL0123
R2R3-MYB	Pmon006G00678	161	204	161	206	PF00249.34	Myb_DNA-binding	1	44	46	54.86	8.2e-15	8.4e-19	1	1	CL0123
R2R3-MYB	Pmon006G01682	14	61	14	61	PF00249.34	Myb_DNA-binding	1	46	46	48.52	7.9e-13	8e-17	1	0	CL0123
R2R3-MYB	Pmon006G01682	71	111	67	112	PF00249.34	Myb_DNA-binding	5	45	46	48.88	6.1e-13	6.2e-17	1	0	CL0123
R2R3-MYB	Pmon006G01888	26	71	25	73	PF00249.34	Myb_DNA-binding	3	44	46	25.38	1.3e-05	1.4e-09	1	0	CL0123
R2R3-MYB	Pmon006G01888	127	171	125	172	PF00249.34	Myb_DNA-binding	3	45	46	41.05	1.7e-10	1.7e-14	1	0	CL0123
R2R3-MYB	Pmon006G02499	31	75	29	77	PF00249.34	Myb_DNA-binding	3	43	46	24.5	2.5e-05	2.6e-09	1	0	CL0123
R2R3-MYB	Pmon006G02499	137	182	135	182	PF00249.34	Myb_DNA-binding	3	46	46	47.41	1.7e-12	1.8e-16	1	0	CL0123
R2R3-MYB	Pmon006G02572	14	61	14	61	PF00249.34	Myb_DNA-binding	1	46	46	57.18	1.5e-15	1.6e-19	1	0	CL0123
R2R3-MYB	Pmon006G02572	68	110	67	112	PF00249.34	Myb_DNA-binding	2	44	46	47.2	2e-12	2.1e-16	1	0	CL0123
R2R3-MYB	Pmon006G02692	14	61	14	61	PF00249.34	Myb_DNA-binding	1	46	46	57.18	1.5e-15	1.6e-19	1	0	CL0123
R2R3-MYB	Pmon006G02692	68	110	67	112	PF00249.34	Myb_DNA-binding	2	44	46	47.2	2e-12	2.1e-16	1	0	CL0123
R2R3-MYB	Pmon006G02709	31	75	29	77	PF00249.34	Myb_DNA-binding	3	43	46	24.66	2.2e-05	2.3e-09	1	0	CL0123
R2R3-MYB	Pmon006G02709	114	159	112	159	PF00249.34	Myb_DNA-binding	3	46	46	47.57	1.6e-12	1.6e-16	1	0	CL0123
R2R3-MYB	Pmon006G03063	49	96	49	96	PF00249.34	Myb_DNA-binding	1	46	46	51.12	1.2e-13	1.2e-17	1	0	CL0123
R2R3-MYB	Pmon006G03063	102	145	102	147	PF00249.34	Myb_DNA-binding	1	44	46	52.69	3.9e-14	4e-18	1	0	CL0123
R2R3-MYB	Pmon006G03435	10	54	9	58	PF00249.34	Myb_DNA-binding	2	42	46	32.78	6.5e-08	6.6e-12	1	0	CL0123
R2R3-MYB	Pmon006G03435	122	167	122	167	PF00249.34	Myb_DNA-binding	3	46	46	43.58	2.8e-11	2.8e-15	1	0	CL0123
R2R3-MYB	Pmon006G03443	22	66	21	66	PF00249.34	Myb_DNA-binding	3	46	46	44.34	1.6e-11	1.6e-15	1	1	CL0123
R2R3-MYB	Pmon006G03443	72	115	72	116	PF00249.34	Myb_DNA-binding	1	44	46	45.92	5.1e-12	5.2e-16	1	1	CL0123
R2R3-MYB	Pmon006G03444	22	66	21	66	PF00249.34	Myb_DNA-binding	3	46	46	44.2	1.8e-11	1.8e-15	1	1	CL0123
R2R3-MYB	Pmon006G03444	72	115	72	116	PF00249.34	Myb_DNA-binding	1	44	46	45.78	5.6e-12	5.8e-16	1	1	CL0123
R2R3-MYB	Pmon006G03602	10	54	9	58	PF00249.34	Myb_DNA-binding	2	42	46	32.78	6.5e-08	6.6e-12	1	0	CL0123
R2R3-MYB	Pmon006G03602	122	167	122	167	PF00249.34	Myb_DNA-binding	3	46	46	43.58	2.8e-11	2.8e-15	1	0	CL0123
R2R3-MYB	Pmon006G03838	14	61	14	61	PF00249.34	Myb_DNA-binding	1	46	46	53.32	2.5e-14	2.5e-18	1	0	CL0123
R2R3-MYB	Pmon006G03838	67	112	67	112	PF00249.34	Myb_DNA-binding	1	46	46	59.85	2.3e-16	2.3e-20	1	0	CL0123
R2R3-MYB	Pmon006G03839	14	61	14	61	PF00249.34	Myb_DNA-binding	1	46	46	60.29	1.7e-16	1.7e-20	1	0	CL0123
R2R3-MYB	Pmon006G03839	67	112	67	112	PF00249.34	Myb_DNA-binding	1	46	46	59.65	2.6e-16	2.7e-20	1	0	CL0123
R2R3-MYB	Pmon006G04413	16	63	16	63	PF00249.34	Myb_DNA-binding	1	46	46	55.32	5.9e-15	6e-19	1	0	CL0123
R2R3-MYB	Pmon006G04413	69	112	69	114	PF00249.34	Myb_DNA-binding	1	44	46	58.63	5.5e-16	5.6e-20	1	0	CL0123
R2R3-MYB	Pmon006G04414	16	63	16	63	PF00249.34	Myb_DNA-binding	1	46	46	55.19	6.5e-15	6.6e-19	1	0	CL0123
R2R3-MYB	Pmon006G04414	69	112	69	114	PF00249.34	Myb_DNA-binding	1	44	46	58.5	6e-16	6.1e-20	1	0	CL0123
R2R3-MYB	Pmon007G00219	30	78	30	78	PF00249.34	Myb_DNA-binding	1	46	46	54.2	1.3e-14	1.3e-18	1	0	CL0123
R2R3-MYB	Pmon007G00219	85	127	84	129	PF00249.34	Myb_DNA-binding	2	44	46	37.47	2.2e-09	2.3e-13	1	0	CL0123
R2R3-MYB	Pmon007G00312	14	62	14	62	PF00249.34	Myb_DNA-binding	1	46	46	54.31	1.2e-14	1.3e-18	1	0	CL0123
R2R3-MYB	Pmon007G00312	69	111	68	113	PF00249.34	Myb_DNA-binding	2	44	46	37.57	2.1e-09	2.1e-13	1	0	CL0123
R2R3-MYB	Pmon007G00356	6	55	6	55	PF00249.34	Myb_DNA-binding	1	46	46	44.14	1.8e-11	1.9e-15	1	1	CL0123
R2R3-MYB	Pmon007G00356	61	96	61	100	PF00249.34	Myb_DNA-binding	1	36	46	34.68	1.7e-08	1.7e-12	1	1	CL0123
R2R3-MYB	Pmon007G00607	8	55	8	55	PF00249.34	Myb_DNA-binding	1	46	46	55.32	5.9e-15	6e-19	1	0	CL0123
R2R3-MYB	Pmon007G00607	61	105	61	106	PF00249.34	Myb_DNA-binding	1	45	46	52.34	5.1e-14	5.2e-18	1	0	CL0123
R2R3-MYB	Pmon007G00786	18	65	18	65	PF00249.34	Myb_DNA-binding	1	46	46	47.25	2e-12	2e-16	1	0	CL0123
R2R3-MYB	Pmon007G00786	71	114	71	116	PF00249.34	Myb_DNA-binding	1	44	46	55.17	6.6e-15	6.7e-19	1	0	CL0123
R2R3-MYB	Pmon007G01206	14	61	14	61	PF00249.34	Myb_DNA-binding	1	46	46	53.55	2.1e-14	2.2e-18	1	0	CL0123
R2R3-MYB	Pmon007G01206	67	111	67	112	PF00249.34	Myb_DNA-binding	1	45	46	60.15	1.8e-16	1.9e-20	1	0	CL0123
R2R3-MYB	Pmon007G01545	15	62	15	62	PF00249.34	Myb_DNA-binding	1	46	46	58.83	4.7e-16	4.8e-20	1	0	CL0123
R2R3-MYB	Pmon007G01545	68	113	68	113	PF00249.34	Myb_DNA-binding	1	46	46	57.95	8.9e-16	9.1e-20	1	0	CL0123
R2R3-MYB	Pmon007G02296	13	60	13	60	PF00249.34	Myb_DNA-binding	1	46	46	49.65	3.5e-13	3.5e-17	1	0	CL0123
R2R3-MYB	Pmon007G02296	66	110	66	111	PF00249.34	Myb_DNA-binding	1	45	46	50.7	1.6e-13	1.7e-17	1	0	CL0123
R2R3-MYB	Pmon007G02298	14	61	14	61	PF00249.34	Myb_DNA-binding	1	46	46	51.54	9e-14	9.1e-18	1	0	CL0123
R2R3-MYB	Pmon007G02298	67	112	67	112	PF00249.34	Myb_DNA-binding	1	46	46	61.13	9e-17	9.2e-21	1	0	CL0123
R2R3-MYB	Pmon007G02299	14	61	14	61	PF00249.34	Myb_DNA-binding	1	46	46	49.05	5.4e-13	5.5e-17	1	0	CL0123
R2R3-MYB	Pmon007G02299	67	111	67	112	PF00249.34	Myb_DNA-binding	1	45	46	57.19	1.5e-15	1.6e-19	1	0	CL0123
R2R3-MYB	Pmon007G02300	14	61	14	61	PF00249.34	Myb_DNA-binding	1	46	46	47.44	1.7e-12	1.8e-16	1	0	CL0123
R2R3-MYB	Pmon007G02300	67	111	67	112	PF00249.34	Myb_DNA-binding	1	45	46	54.06	1.5e-14	1.5e-18	1	0	CL0123
R2R3-MYB	Pmon007G02301	14	61	14	61	PF00249.34	Myb_DNA-binding	1	46	46	52.25	5.4e-14	5.5e-18	1	0	CL0123
R2R3-MYB	Pmon007G02301	68	112	67	112	PF00249.34	Myb_DNA-binding	2	46	46	59.35	3.3e-16	3.3e-20	1	0	CL0123
R2R3-MYB	Pmon007G02308	14	61	14	61	PF00249.34	Myb_DNA-binding	1	46	46	53.74	1.8e-14	1.9e-18	1	0	CL0123
R2R3-MYB	Pmon007G02308	67	111	67	112	PF00249.34	Myb_DNA-binding	1	45	46	55.86	4e-15	4.1e-19	1	0	CL0123
R2R3-MYB	Pmon007G03460	14	61	14	61	PF00249.34	Myb_DNA-binding	1	46	46	45.42	7.3e-12	7.5e-16	1	0	CL0123
R2R3-MYB	Pmon007G03460	67	110	67	112	PF00249.34	Myb_DNA-binding	1	44	46	51.85	7.2e-14	7.3e-18	1	0	CL0123
R2R3-MYB	Pmon007G03950	35	82	35	82	PF00249.34	Myb_DNA-binding	1	46	46	57.81	9.9e-16	1e-19	1	0	CL0123
R2R3-MYB	Pmon007G03950	88	131	88	133	PF00249.34	Myb_DNA-binding	1	44	46	49.4	4.2e-13	4.3e-17	1	0	CL0123
R2R3-MYB	Pmon007G04096	14	62	14	62	PF00249.34	Myb_DNA-binding	1	46	46	51	1.3e-13	1.3e-17	1	0	CL0123
R2R3-MYB	Pmon007G04096	69	111	68	113	PF00249.34	Myb_DNA-binding	2	44	46	38.88	8.1e-10	8.2e-14	1	0	CL0123
R2R3-MYB	Pmon008G00339	883	930	883	930	PF00249.34	Myb_DNA-binding	1	46	46	57	1.8e-15	2.7e-19	1	0	CL0123
R2R3-MYB	Pmon008G00339	936	981	936	981	PF00249.34	Myb_DNA-binding	1	46	46	50.88	1.4e-13	2.2e-17	1	0	CL0123
R2R3-MYB	Pmon008G00669	26	72	26	72	PF00249.34	Myb_DNA-binding	1	46	46	54.45	1.1e-14	1.1e-18	1	0	CL0123
R2R3-MYB	Pmon008G00669	80	120	78	123	PF00249.34	Myb_DNA-binding	3	43	46	46.89	2.5e-12	2.6e-16	1	0	CL0123
R2R3-MYB	Pmon008G01059	13	59	13	59	PF00249.34	Myb_DNA-binding	1	46	46	61.31	7.9e-17	8.1e-21	1	1	CL0123
R2R3-MYB	Pmon008G01059	67	109	65	110	PF00249.34	Myb_DNA-binding	3	45	46	52.52	4.4e-14	4.5e-18	1	1	CL0123
R2R3-MYB	Pmon008G01155	14	62	14	62	PF00249.34	Myb_DNA-binding	1	46	46	54.26	1.3e-14	1.3e-18	1	0	CL0123
R2R3-MYB	Pmon008G01155	69	111	68	113	PF00249.34	Myb_DNA-binding	2	44	46	39.63	4.7e-10	4.8e-14	1	0	CL0123
R2R3-MYB	Pmon008G02174	51	98	51	98	PF00249.34	Myb_DNA-binding	1	46	46	53.46	2.3e-14	2.3e-18	1	0	CL0123
R2R3-MYB	Pmon008G02174	109	149	104	149	PF00249.34	Myb_DNA-binding	6	46	46	48.01	1.1e-12	1.2e-16	1	0	CL0123
R2R3-MYB	Pmon008G02506	51	98	51	98	PF00249.34	Myb_DNA-binding	1	46	46	53.46	2.3e-14	2.3e-18	1	0	CL0123
R2R3-MYB	Pmon008G02506	109	149	104	149	PF00249.34	Myb_DNA-binding	6	46	46	48.01	1.1e-12	1.2e-16	1	0	CL0123
R2R3-MYB	Pmon008G03149	31	75	29	77	PF00249.34	Myb_DNA-binding	3	43	46	31.97	1.2e-07	1.2e-11	1	0	CL0123
R2R3-MYB	Pmon008G03149	137	182	135	182	PF00249.34	Myb_DNA-binding	3	46	46	47.45	1.7e-12	1.7e-16	1	0	CL0123
R2R3-MYB	Pmon008G03196	31	75	29	77	PF00249.34	Myb_DNA-binding	3	43	46	31.97	1.2e-07	1.2e-11	1	0	CL0123
R2R3-MYB	Pmon008G03196	137	182	135	182	PF00249.34	Myb_DNA-binding	3	46	46	47.45	1.7e-12	1.7e-16	1	0	CL0123
R2R3-MYB	Pmon008G03197	70	114	68	116	PF00249.34	Myb_DNA-binding	3	43	46	31.73	1.4e-07	1.4e-11	1	0	CL0123
R2R3-MYB	Pmon008G03197	176	221	174	221	PF00249.34	Myb_DNA-binding	3	46	46	47.21	2e-12	2.1e-16	1	0	CL0123
R2R3-MYB	Pmon008G03485	14	61	14	61	PF00249.34	Myb_DNA-binding	1	46	46	48.22	9.8e-13	1e-16	1	0	CL0123
R2R3-MYB	Pmon008G03485	71	111	67	112	PF00249.34	Myb_DNA-binding	5	45	46	48.95	5.8e-13	5.9e-17	1	0	CL0123
R2R3-MYB	Pmon008G03532	13	60	13	60	PF00249.34	Myb_DNA-binding	1	46	46	57.6	1.1e-15	1.2e-19	1	0	CL0123
R2R3-MYB	Pmon008G03532	68	110	66	111	PF00249.34	Myb_DNA-binding	3	45	46	49.6	3.6e-13	3.7e-17	1	0	CL0123
R2R3-MYB	Pmon008G03635	44	90	44	90	PF00249.34	Myb_DNA-binding	1	46	46	56.18	3.2e-15	3.2e-19	1	0	CL0123
R2R3-MYB	Pmon008G03635	96	140	96	141	PF00249.34	Myb_DNA-binding	1	45	46	58.42	6.3e-16	6.5e-20	1	0	CL0123
R2R3-MYB	Pmon008G03684	44	90	44	90	PF00249.34	Myb_DNA-binding	1	46	46	57.03	1.7e-15	1.8e-19	1	0	CL0123
R2R3-MYB	Pmon008G03684	96	140	96	141	PF00249.34	Myb_DNA-binding	1	45	46	59.27	3.5e-16	3.5e-20	1	0	CL0123
R2R3-MYB	Pmon008G03784	10	56	10	56	PF00249.34	Myb_DNA-binding	1	46	46	60.68	1.2e-16	1.3e-20	1	0	CL0123
R2R3-MYB	Pmon008G03784	64	106	62	107	PF00249.34	Myb_DNA-binding	3	45	46	55.36	5.7e-15	5.9e-19	1	0	CL0123
R2R3-MYB	Pmon008G03939	10	56	10	56	PF00249.34	Myb_DNA-binding	1	46	46	60.7	1.2e-16	1.3e-20	1	0	CL0123
R2R3-MYB	Pmon008G03939	64	106	62	107	PF00249.34	Myb_DNA-binding	3	45	46	55.38	5.7e-15	5.8e-19	1	0	CL0123
R2R3-MYB	Pmon008G04864	48	95	48	95	PF00249.34	Myb_DNA-binding	1	46	46	47.43	1.7e-12	1.8e-16	1	0	CL0123
R2R3-MYB	Pmon008G04864	101	144	101	146	PF00249.34	Myb_DNA-binding	1	44	46	51.43	9.7e-14	9.9e-18	1	0	CL0123
R2R3-MYB	Pmon009G00186	14	61	14	61	PF00249.34	Myb_DNA-binding	1	46	46	55.68	4.6e-15	4.7e-19	1	0	CL0123
R2R3-MYB	Pmon009G00186	67	111	67	112	PF00249.34	Myb_DNA-binding	1	45	46	54.32	1.2e-14	1.2e-18	1	0	CL0123
R2R3-MYB	Pmon009G00348	14	61	14	61	PF00249.34	Myb_DNA-binding	1	46	46	50.31	2.2e-13	2.2e-17	1	0	CL0123
R2R3-MYB	Pmon009G00348	71	111	67	112	PF00249.34	Myb_DNA-binding	5	45	46	51.42	9.8e-14	1e-17	1	0	CL0123
R2R3-MYB	Pmon009G00438	16	63	16	63	PF00249.34	Myb_DNA-binding	1	46	46	62.07	4.6e-17	4.7e-21	1	0	CL0123
R2R3-MYB	Pmon009G00438	69	113	69	114	PF00249.34	Myb_DNA-binding	1	45	46	54.6	9.9e-15	1e-18	1	0	CL0123
R2R3-MYB	Pmon009G00606	14	62	14	62	PF00249.34	Myb_DNA-binding	1	46	46	52.76	3.7e-14	3.8e-18	1	0	CL0123
R2R3-MYB	Pmon009G00606	69	111	68	113	PF00249.34	Myb_DNA-binding	2	44	46	38.41	1.1e-09	1.2e-13	1	0	CL0123
R2R3-MYB	Pmon009G00635	14	62	14	62	PF00249.34	Myb_DNA-binding	1	46	46	52.76	3.7e-14	3.8e-18	1	0	CL0123
R2R3-MYB	Pmon009G00635	69	111	68	113	PF00249.34	Myb_DNA-binding	2	44	46	38.41	1.1e-09	1.2e-13	1	0	CL0123
R2R3-MYB	Pmon009G00745	38	84	38	84	PF00249.34	Myb_DNA-binding	1	46	46	64.05	1.1e-17	1.1e-21	1	0	CL0123
R2R3-MYB	Pmon009G00745	92	134	90	135	PF00249.34	Myb_DNA-binding	3	45	46	53.52	2.2e-14	2.2e-18	1	0	CL0123
R2R3-MYB	Pmon009G00746	12	58	12	58	PF00249.34	Myb_DNA-binding	1	46	46	64.22	9.8e-18	1e-21	1	0	CL0123
R2R3-MYB	Pmon009G00746	66	108	64	109	PF00249.34	Myb_DNA-binding	3	45	46	53.69	1.9e-14	2e-18	1	0	CL0123
R2R3-MYB	Pmon009G01856	15	62	15	62	PF00249.34	Myb_DNA-binding	1	46	46	63.22	2e-17	2.1e-21	1	0	CL0123
R2R3-MYB	Pmon009G01856	68	112	68	113	PF00249.34	Myb_DNA-binding	1	45	46	54.99	7.5e-15	7.7e-19	1	0	CL0123
R2R3-MYB	Pmon009G01936	15	62	15	62	PF00249.34	Myb_DNA-binding	1	46	46	63.22	2e-17	2.1e-21	1	0	CL0123
R2R3-MYB	Pmon009G01936	68	112	68	113	PF00249.34	Myb_DNA-binding	1	45	46	54.99	7.5e-15	7.7e-19	1	0	CL0123
R2R3-MYB	Pmon009G02320	110	156	110	156	PF00249.34	Myb_DNA-binding	1	46	46	53.5	2.2e-14	2.2e-18	1	0	CL0123
R2R3-MYB	Pmon009G02320	162	205	162	207	PF00249.34	Myb_DNA-binding	1	44	46	54.74	9e-15	9.2e-19	1	0	CL0123
R2R3-MYB	Pmon009G02503	27	71	26	71	PF00249.34	Myb_DNA-binding	3	46	46	43.03	4.1e-11	4.2e-15	1	1	CL0123
R2R3-MYB	Pmon009G02503	77	120	77	121	PF00249.34	Myb_DNA-binding	1	44	46	48.05	1.1e-12	1.1e-16	1	1	CL0123
R2R3-MYB	Pmon009G02611	110	156	110	156	PF00249.34	Myb_DNA-binding	1	46	46	53.5	2.2e-14	2.2e-18	1	0	CL0123
R2R3-MYB	Pmon009G02611	162	205	162	207	PF00249.34	Myb_DNA-binding	1	44	46	54.74	9e-15	9.2e-19	1	0	CL0123
R2R3-MYB	Pmon009G02639	14	61	14	61	PF00249.34	Myb_DNA-binding	1	46	46	62.99	2.4e-17	2.4e-21	1	0	CL0123
R2R3-MYB	Pmon009G02639	67	110	67	112	PF00249.34	Myb_DNA-binding	1	44	46	52.08	6.1e-14	6.2e-18	1	0	CL0123
R2R3-MYB	Pmon009G02640	14	61	14	61	PF00249.34	Myb_DNA-binding	1	46	46	61.83	5.5e-17	5.6e-21	1	0	CL0123
R2R3-MYB	Pmon009G02640	67	110	67	112	PF00249.34	Myb_DNA-binding	1	44	46	51.47	9.4e-14	9.6e-18	1	0	CL0123
R2R3-MYB	Pmon009G02647	14	61	14	61	PF00249.34	Myb_DNA-binding	1	46	46	57.73	1e-15	1.1e-19	1	0	CL0123
R2R3-MYB	Pmon009G02647	67	110	67	112	PF00249.34	Myb_DNA-binding	1	44	46	51.53	9.1e-14	9.2e-18	1	0	CL0123
R2R3-MYB	Pmon009G02648	14	61	14	61	PF00249.34	Myb_DNA-binding	1	46	46	57.73	1e-15	1.1e-19	1	0	CL0123
R2R3-MYB	Pmon009G02648	67	110	67	112	PF00249.34	Myb_DNA-binding	1	44	46	51.47	9.4e-14	9.6e-18	1	0	CL0123
R2R3-MYB	Pmon009G02649	14	61	14	61	PF00249.34	Myb_DNA-binding	1	46	46	63	2.4e-17	2.4e-21	1	0	CL0123
R2R3-MYB	Pmon009G02649	67	110	67	112	PF00249.34	Myb_DNA-binding	1	44	46	52.55	4.3e-14	4.4e-18	1	0	CL0123
R2R3-MYB	Pmon009G02650	14	61	14	61	PF00249.34	Myb_DNA-binding	1	46	46	57.73	1e-15	1.1e-19	1	0	CL0123
R2R3-MYB	Pmon009G02650	67	110	67	112	PF00249.34	Myb_DNA-binding	1	44	46	51.47	9.4e-14	9.6e-18	1	0	CL0123
R2R3-MYB	Pmon009G02651	14	61	14	61	PF00249.34	Myb_DNA-binding	1	46	46	61.83	5.5e-17	5.6e-21	1	0	CL0123
R2R3-MYB	Pmon009G02651	67	110	67	112	PF00249.34	Myb_DNA-binding	1	44	46	51.47	9.4e-14	9.6e-18	1	0	CL0123
R2R3-MYB	Pmon009G02652	14	61	14	61	PF00249.34	Myb_DNA-binding	1	46	46	62.99	2.4e-17	2.4e-21	1	0	CL0123
R2R3-MYB	Pmon009G02652	67	110	67	112	PF00249.34	Myb_DNA-binding	1	44	46	52.08	6.1e-14	6.2e-18	1	0	CL0123
R2R3-MYB	Pmon009G02654	14	61	14	61	PF00249.34	Myb_DNA-binding	1	46	46	57.01	1.8e-15	1.8e-19	1	0	CL0123
R2R3-MYB	Pmon009G02654	67	112	67	112	PF00249.34	Myb_DNA-binding	1	46	46	55.51	5.2e-15	5.3e-19	1	0	CL0123
R2R3-MYB	Pmon009G02669	14	61	14	61	PF00249.34	Myb_DNA-binding	1	46	46	63	2.4e-17	2.4e-21	1	0	CL0123
R2R3-MYB	Pmon009G02669	67	110	67	112	PF00249.34	Myb_DNA-binding	1	44	46	52.07	6.1e-14	6.2e-18	1	0	CL0123
R2R3-MYB	Pmon009G02670	14	61	14	61	PF00249.34	Myb_DNA-binding	1	46	46	63	2.4e-17	2.4e-21	1	0	CL0123
R2R3-MYB	Pmon009G02670	67	110	67	112	PF00249.34	Myb_DNA-binding	1	44	46	52.07	6.1e-14	6.2e-18	1	0	CL0123
R2R3-MYB	Pmon009G03015	14	61	14	61	PF00249.34	Myb_DNA-binding	1	46	46	58.66	5.3e-16	5.4e-20	1	0	CL0123
R2R3-MYB	Pmon009G03015	67	112	67	112	PF00249.34	Myb_DNA-binding	1	46	46	59.18	3.7e-16	3.7e-20	1	0	CL0123
R2R3-MYB	Pmon009G03040	14	61	14	61	PF00249.34	Myb_DNA-binding	1	46	46	58.66	5.3e-16	5.4e-20	1	0	CL0123
R2R3-MYB	Pmon009G03040	67	112	67	112	PF00249.34	Myb_DNA-binding	1	46	46	59.18	3.7e-16	3.7e-20	1	0	CL0123
R2R3-MYB	Pmon009G03782	10	54	9	58	PF00249.34	Myb_DNA-binding	2	42	46	30.19	4.2e-07	4.3e-11	1	0	CL0123
R2R3-MYB	Pmon009G03782	122	167	122	167	PF00249.34	Myb_DNA-binding	3	46	46	41.97	8.8e-11	8.9e-15	1	0	CL0123
R2R3-MYB	Pmon010G00053	16	63	16	63	PF00249.34	Myb_DNA-binding	1	46	46	53.7	1.9e-14	1.9e-18	1	0	CL0123
R2R3-MYB	Pmon010G00053	69	112	69	114	PF00249.34	Myb_DNA-binding	1	44	46	59.24	3.5e-16	3.6e-20	1	0	CL0123
R2R3-MYB	Pmon010G00239	31	77	31	77	PF00249.34	Myb_DNA-binding	1	46	46	58.99	4.2e-16	4.3e-20	1	1	CL0123
R2R3-MYB	Pmon010G00239	85	127	83	128	PF00249.34	Myb_DNA-binding	3	45	46	53.83	1.7e-14	1.8e-18	1	1	CL0123
R2R3-MYB	Pmon010G00395	14	61	14	61	PF00249.34	Myb_DNA-binding	1	46	46	52.83	3.6e-14	3.6e-18	1	0	CL0123
R2R3-MYB	Pmon010G00395	67	111	67	112	PF00249.34	Myb_DNA-binding	1	45	46	57.44	1.3e-15	1.3e-19	1	0	CL0123
R2R3-MYB	Pmon010G00887	34	80	34	80	PF00249.34	Myb_DNA-binding	1	46	46	58.96	4.3e-16	4.4e-20	1	1	CL0123
R2R3-MYB	Pmon010G00887	88	130	86	131	PF00249.34	Myb_DNA-binding	3	45	46	53.8	1.8e-14	1.8e-18	1	1	CL0123
R2R3-MYB	Pmon010G00991	32	78	32	78	PF00249.34	Myb_DNA-binding	1	46	46	61.24	8.4e-17	8.5e-21	1	1	CL0123
R2R3-MYB	Pmon010G00991	86	128	84	129	PF00249.34	Myb_DNA-binding	3	45	46	55.61	4.8e-15	4.9e-19	1	1	CL0123
R2R3-MYB	Pmon010G01101	14	62	14	62	PF00249.34	Myb_DNA-binding	1	46	46	53.51	2.2e-14	2.2e-18	1	0	CL0123
R2R3-MYB	Pmon010G01101	69	111	68	113	PF00249.34	Myb_DNA-binding	2	44	46	39.71	4.5e-10	4.5e-14	1	0	CL0123
R2R3-MYB	Pmon010G02084	14	61	14	61	PF00249.34	Myb_DNA-binding	1	46	46	61.89	5.2e-17	5.3e-21	1	0	CL0123
R2R3-MYB	Pmon010G02084	67	112	67	112	PF00249.34	Myb_DNA-binding	1	46	46	56.56	2.4e-15	2.5e-19	1	0	CL0123
R2R3-MYB	Pmon010G02477	15	61	15	61	PF00249.34	Myb_DNA-binding	1	46	46	57.75	1e-15	1.1e-19	1	1	CL0123
R2R3-MYB	Pmon010G02477	67	110	67	112	PF00249.34	Myb_DNA-binding	1	44	46	59.42	3.1e-16	3.2e-20	1	1	CL0123
R2R3-MYB	Pmon010G03167	32	79	32	79	PF00249.34	Myb_DNA-binding	1	46	46	55.65	4.7e-15	4.8e-19	1	0	CL0123
R2R3-MYB	Pmon010G03167	85	129	85	130	PF00249.34	Myb_DNA-binding	1	45	46	59.93	2.1e-16	2.2e-20	1	0	CL0123
R2R3-MYB	Pmon010G03279	30	77	30	77	PF00249.34	Myb_DNA-binding	1	46	46	55.66	4.6e-15	4.7e-19	1	0	CL0123
R2R3-MYB	Pmon010G03279	83	127	83	128	PF00249.34	Myb_DNA-binding	1	45	46	59.95	2.1e-16	2.2e-20	1	0	CL0123
R2R3-MYB	Pmon010G03280	14	61	14	61	PF00249.34	Myb_DNA-binding	1	46	46	55.76	4.3e-15	4.4e-19	1	0	CL0123
R2R3-MYB	Pmon010G03280	67	111	67	112	PF00249.34	Myb_DNA-binding	1	45	46	60.05	2e-16	2e-20	1	0	CL0123
R2R3-MYB	Pmon010G03661	188	234	188	234	PF00249.34	Myb_DNA-binding	1	46	46	58.29	7e-16	7.1e-20	1	1	CL0123
R2R3-MYB	Pmon010G03661	241	282	240	285	PF00249.34	Myb_DNA-binding	2	43	46	56.6	2.4e-15	2.4e-19	1	1	CL0123
R2R3-MYB	Pmon010G03684	14	61	14	61	PF00249.34	Myb_DNA-binding	1	46	46	50.66	1.7e-13	1.7e-17	1	0	CL0123
R2R3-MYB	Pmon010G03684	67	111	67	112	PF00249.34	Myb_DNA-binding	1	45	46	46.42	3.6e-12	3.6e-16	1	0	CL0123
R2R3-MYB	Pmon010G03731	188	234	188	234	PF00249.34	Myb_DNA-binding	1	46	46	58.29	7e-16	7.1e-20	1	1	CL0123
R2R3-MYB	Pmon010G03731	241	282	240	285	PF00249.34	Myb_DNA-binding	2	43	46	56.6	2.4e-15	2.4e-19	1	1	CL0123
R2R3-MYB	Pmon010G03944	14	61	14	61	PF00249.34	Myb_DNA-binding	1	46	46	51.98	6.5e-14	6.7e-18	1	0	CL0123
R2R3-MYB	Pmon010G03944	67	112	67	112	PF00249.34	Myb_DNA-binding	1	46	46	48.64	7.2e-13	7.3e-17	1	0	CL0123
R2R3-MYB	Pmon010G03970	14	61	14	61	PF00249.34	Myb_DNA-binding	1	46	46	54.32	1.2e-14	1.2e-18	1	0	CL0123
R2R3-MYB	Pmon010G03970	67	112	67	112	PF00249.34	Myb_DNA-binding	1	46	46	49.39	4.2e-13	4.3e-17	1	0	CL0123
R2R3-MYB	Pmon010G04758	37	84	37	84	PF00249.34	Myb_DNA-binding	1	46	46	54.9	8e-15	8.1e-19	1	0	CL0123
R2R3-MYB	Pmon010G04758	90	133	90	135	PF00249.34	Myb_DNA-binding	1	44	46	52.05	6.2e-14	6.3e-18	1	0	CL0123
R2R3-MYB	Pmon010G04767	37	84	37	84	PF00249.34	Myb_DNA-binding	1	46	46	54.9	8e-15	8.1e-19	1	0	CL0123
R2R3-MYB	Pmon010G04767	90	133	90	135	PF00249.34	Myb_DNA-binding	1	44	46	52.05	6.2e-14	6.3e-18	1	0	CL0123
R2R3-MYB	Pmon010G04951	49	96	49	96	PF00249.34	Myb_DNA-binding	1	46	46	48.23	9.7e-13	9.9e-17	1	0	CL0123
R2R3-MYB	Pmon010G04951	102	146	102	147	PF00249.34	Myb_DNA-binding	1	45	46	51.61	8.5e-14	8.7e-18	1	0	CL0123
R2R3-MYB	Pmon010G04952	22	69	22	69	PF00249.34	Myb_DNA-binding	1	46	46	48.3	9.2e-13	9.4e-17	1	0	CL0123
R2R3-MYB	Pmon010G04952	75	135	75	136	PF00249.34	Myb_DNA-binding	1	45	46	42.57	5.7e-11	5.8e-15	1	0	CL0123
R2R3-MYB	Pmon010G05037	12	57	12	59	PF00249.34	Myb_DNA-binding	1	44	46	42.59	5.6e-11	5.7e-15	1	1	CL0123
R2R3-MYB	Pmon010G05037	68	108	67	111	PF00249.34	Myb_DNA-binding	3	43	46	46.06	4.6e-12	4.7e-16	1	0	CL0123
R2R3-MYB	Pmon011G00552	14	61	14	61	PF00249.34	Myb_DNA-binding	1	46	46	58.6	5.6e-16	5.7e-20	1	0	CL0123
R2R3-MYB	Pmon011G00552	67	111	67	112	PF00249.34	Myb_DNA-binding	1	45	46	54.23	1.3e-14	1.3e-18	1	0	CL0123
R2R3-MYB	Pmon011G02249	25	72	25	72	PF00249.34	Myb_DNA-binding	1	46	46	55.75	4.3e-15	4.4e-19	1	0	CL0123
R2R3-MYB	Pmon011G02249	78	121	78	123	PF00249.34	Myb_DNA-binding	1	44	46	51.61	8.6e-14	8.7e-18	1	0	CL0123
R2R3-MYB	Pmon011G02500	14	61	14	61	PF00249.34	Myb_DNA-binding	1	46	46	50.37	2.1e-13	2.1e-17	1	0	CL0123
R2R3-MYB	Pmon011G02500	67	112	67	112	PF00249.34	Myb_DNA-binding	1	46	46	54.43	1.1e-14	1.1e-18	1	0	CL0123
R2R3-MYB	Pmon011G02556	14	61	14	61	PF00249.34	Myb_DNA-binding	1	46	46	50.37	2.1e-13	2.1e-17	1	0	CL0123
R2R3-MYB	Pmon011G02556	67	112	67	112	PF00249.34	Myb_DNA-binding	1	46	46	54.43	1.1e-14	1.1e-18	1	0	CL0123
R2R3-MYB	Pmon011G03071	14	61	14	61	PF00249.34	Myb_DNA-binding	1	46	46	43.81	2.3e-11	2.4e-15	1	0	CL0123
R2R3-MYB	Pmon011G03071	67	118	67	120	PF00249.34	Myb_DNA-binding	1	44	46	48.32	9.1e-13	9.3e-17	1	0	CL0123
R2R3-MYB	Pmon011G03216	27	73	26	73	PF00249.34	Myb_DNA-binding	2	46	46	48.95	5.8e-13	5.9e-17	1	0	CL0123
R2R3-MYB	Pmon011G03216	80	125	80	125	PF00249.34	Myb_DNA-binding	1	46	46	48.04	1.1e-12	1.1e-16	1	0	CL0123
R2R3-MYB	Pmon011G03387	11	57	10	57	PF00249.34	Myb_DNA-binding	2	46	46	55.49	5.3e-15	5.4e-19	1	0	CL0123
R2R3-MYB	Pmon011G03387	64	109	64	109	PF00249.34	Myb_DNA-binding	1	46	46	49.53	3.8e-13	3.9e-17	1	0	CL0123
R2R3-MYB	Pmon011G04352	16	63	16	63	PF00249.34	Myb_DNA-binding	1	46	46	57.2	1.5e-15	1.6e-19	1	0	CL0123
R2R3-MYB	Pmon011G04352	69	114	69	114	PF00249.34	Myb_DNA-binding	1	46	46	55.68	4.6e-15	4.7e-19	1	0	CL0123
R2R3-MYB	Pmon011G04355	9	56	9	56	PF00249.34	Myb_DNA-binding	1	46	46	51.79	7.5e-14	7.6e-18	1	0	CL0123
R2R3-MYB	Pmon011G04355	62	106	62	107	PF00249.34	Myb_DNA-binding	1	45	46	48.31	9.2e-13	9.4e-17	1	0	CL0123
R2R3-MYB	Pmon011G04459	9	56	9	56	PF00249.34	Myb_DNA-binding	1	46	46	51.79	7.5e-14	7.6e-18	1	0	CL0123
R2R3-MYB	Pmon011G04459	62	106	62	107	PF00249.34	Myb_DNA-binding	1	45	46	48.31	9.2e-13	9.4e-17	1	0	CL0123
R2R3-MYB	Pmon011G04461	14	61	14	61	PF00249.34	Myb_DNA-binding	1	46	46	57.22	1.5e-15	1.5e-19	1	0	CL0123
R2R3-MYB	Pmon011G04461	67	112	67	112	PF00249.34	Myb_DNA-binding	1	46	46	55.69	4.5e-15	4.6e-19	1	0	CL0123
R2R3-MYB	Pmon011G04487	14	61	14	61	PF00249.34	Myb_DNA-binding	1	46	46	59.24	3.5e-16	3.6e-20	1	0	CL0123
R2R3-MYB	Pmon011G04487	67	112	67	112	PF00249.34	Myb_DNA-binding	1	46	46	52.91	3.3e-14	3.4e-18	1	0	CL0123
R2R3-MYB	Pmon011G04549	14	61	14	61	PF00249.34	Myb_DNA-binding	1	46	46	59.03	4.1e-16	4.2e-20	1	0	CL0123
R2R3-MYB	Pmon011G04549	70	110	68	112	PF00249.34	Myb_DNA-binding	4	44	46	45.42	7.3e-12	7.5e-16	1	0	CL0123
R2R3-MYB	Pmon011G04877	16	63	16	63	PF00249.34	Myb_DNA-binding	1	46	46	53.7	1.9e-14	1.9e-18	1	0	CL0123
R2R3-MYB	Pmon011G04877	69	112	69	114	PF00249.34	Myb_DNA-binding	1	44	46	59.24	3.5e-16	3.6e-20	1	0	CL0123
3R-MYB	Pmon008G00045	58	104	58	104	PF00249.34	Myb_DNA-binding	1	46	46	51.46	9.5e-14	9.7e-18	1	0	CL0123
3R-MYB	Pmon008G00045	110	156	110	156	PF00249.34	Myb_DNA-binding	1	46	46	65.26	4.6e-18	4.7e-22	1	1	CL0123
3R-MYB	Pmon008G00045	162	205	162	207	PF00249.34	Myb_DNA-binding	1	44	46	56.36	2.8e-15	2.9e-19	1	1	CL0123
3R-MYB	Pmon008G01937	37	83	37	83	PF00249.34	Myb_DNA-binding	1	46	46	54.18	1.3e-14	1.4e-18	1	0	CL0123
3R-MYB	Pmon008G01937	89	135	89	135	PF00249.34	Myb_DNA-binding	1	46	46	64.12	1.1e-17	1.1e-21	1	0	CL0123
3R-MYB	Pmon008G01937	141	183	141	185	PF00249.34	Myb_DNA-binding	1	43	46	50.68	1.7e-13	1.7e-17	1	0	CL0123
3R-MYB	Pmon008G01938	37	83	37	83	PF00249.34	Myb_DNA-binding	1	46	46	57.68	1.1e-15	1.1e-19	1	0	CL0123
3R-MYB	Pmon008G01938	89	135	89	135	PF00249.34	Myb_DNA-binding	1	46	46	67.63	8.5e-19	8.6e-23	1	0	CL0123
3R-MYB	Pmon008G01938	141	175	141	176	PF00249.34	Myb_DNA-binding	1	35	46	34.04	2.6e-08	2.7e-12	1	0	CL0123
3R-MYB	Pmon008G01964	37	83	37	83	PF00249.34	Myb_DNA-binding	1	46	46	54.59	1e-14	1e-18	1	0	CL0123
3R-MYB	Pmon008G01964	89	135	89	135	PF00249.34	Myb_DNA-binding	1	46	46	64.54	7.8e-18	8e-22	1	0	CL0123
3R-MYB	Pmon008G01964	141	183	141	185	PF00249.34	Myb_DNA-binding	1	43	46	51.09	1.2e-13	1.3e-17	1	0	CL0123
3R-MYB	Pmon009G00255	70	114	68	114	PF00249.34	Myb_DNA-binding	3	46	46	60.5	1.4e-16	2.9e-20	1	0	CL0123
3R-MYB	Pmon009G00255	120	166	120	166	PF00249.34	Myb_DNA-binding	1	46	46	65.24	4.7e-18	9.6e-22	1	0	CL0123
3R-MYB	Pmon009G00255	172	214	172	215	PF00249.34	Myb_DNA-binding	1	43	46	53.58	2.1e-14	4.2e-18	1	0	CL0123
3R-MYB	Pmon010G01557	37	83	37	83	PF00249.34	Myb_DNA-binding	1	46	46	55.94	3.8e-15	3.9e-19	1	0	CL0123
3R-MYB	Pmon010G01557	89	135	89	135	PF00249.34	Myb_DNA-binding	1	46	46	65.76	3.2e-18	3.3e-22	1	0	CL0123
3R-MYB	Pmon010G01557	141	183	141	185	PF00249.34	Myb_DNA-binding	1	43	46	55.26	6.2e-15	6.3e-19	1	0	CL0123
3R-MYB	Pmon010G01558	557	603	557	603	PF00249.34	Myb_DNA-binding	1	46	46	55.3	6e-15	1.5e-18	1	0	CL0123
3R-MYB	Pmon010G01558	609	655	609	655	PF00249.34	Myb_DNA-binding	1	46	46	65.13	5.1e-18	1.3e-21	1	0	CL0123
3R-MYB	Pmon010G01558	661	703	661	705	PF00249.34	Myb_DNA-binding	1	43	46	54.63	9.7e-15	2.5e-18	1	0	CL0123
3R-MYB	Pmon010G01680	37	83	37	83	PF00249.34	Myb_DNA-binding	1	46	46	56.31	2.9e-15	3e-19	1	0	CL0123
3R-MYB	Pmon010G01680	89	135	89	135	PF00249.34	Myb_DNA-binding	1	46	46	66.14	2.5e-18	2.5e-22	1	0	CL0123
3R-MYB	Pmon010G01680	141	183	141	185	PF00249.34	Myb_DNA-binding	1	43	46	55.63	4.7e-15	4.8e-19	1	0	CL0123
4R-MYB	Pmon003G00426	345	438	345	440	PF00249.34	Myb_DNA-binding	1	44	46	25.65	1.1e-05	1.1e-09	1	0	CL0123
4R-MYB	Pmon003G00426	447	491	446	493	PF00249.34	Myb_DNA-binding	2	44	46	37.01	3.1e-09	3.2e-13	1	1	CL0123
4R-MYB	Pmon003G00426	500	543	499	545	PF00249.34	Myb_DNA-binding	2	44	46	42.09	8.1e-11	8.2e-15	1	1	CL0123
4R-MYB	Pmon003G00426	550	593	550	595	PF00249.34	Myb_DNA-binding	1	44	46	44.04	2e-11	2e-15	1	0	CL0123
4R-MYB	Pmon003G00426	603	644	602	645	PF00249.34	Myb_DNA-binding	3	44	46	52.31	5.2e-14	5.3e-18	1	0	CL0123
4R-MYB	Pmon003G00544	341	434	341	436	PF00249.34	Myb_DNA-binding	1	44	46	25.67	1.1e-05	1.1e-09	1	0	CL0123
4R-MYB	Pmon003G00544	443	487	442	489	PF00249.34	Myb_DNA-binding	2	44	46	39.63	4.7e-10	4.8e-14	1	1	CL0123
4R-MYB	Pmon003G00544	496	539	495	541	PF00249.34	Myb_DNA-binding	2	44	46	42.1	8e-11	8.2e-15	1	1	CL0123
4R-MYB	Pmon003G00544	546	589	546	591	PF00249.34	Myb_DNA-binding	1	44	46	46.27	4e-12	4e-16	1	0	CL0123
4R-MYB	Pmon003G00544	599	640	598	641	PF00249.34	Myb_DNA-binding	3	44	46	52.32	5.1e-14	5.2e-18	1	0	CL0123

## Sheet: Table S2
Table S2. Details information of the identified PtR2R3-MYB genes
No.	gene ID	gene full name ("c" stands for copy)	new name	chromosome	start	end	strand	NCBI Name	GenBank	Publication	Number of Amino Acid	Molecular Weight	Theoretical pI	Instability Index	Aliphatic Index	Grand Average of Hydropathicity
1	Pmon001G00372	PtMYB001_c1	PtMYB001	Chr1	22512133	22514538	-				267	30447	5.61	62.45	62.47	-0.699
2	Pmon001G00381	PtMYB001_c2	PtMYB001	Chr1	22752180	22754030	-				267	30471	5.61	61.55	61.01	-0.702
3	Pmon001G00478	PtMYB002_c1	PtMYB002	Chr1	25460957	25462326	-				262	30297	9.16	60.64	70.76	-0.822
4	Pmon001G00509	PtMYB002_c2	PtMYB002	Chr1	26008347	26009716	-				262	30267	9.16	60.64	71.15	-0.813
5	Pmon001G01163	PtMYB003	PtMYB003	Chr1	66989782	66991308	+				323	35641.8	7.54	53.89	65.17	-0.568
6	Pmon001G01231	PtMYB004_c1	PtMYB004	Chr1	67713339	67714789	+				232	26997.1	5.82	51.18	63.49	-0.984
7	Pmon001G01295	PtMYB004_c2	PtMYB004	Chr1	68418783	68420221	+				232	27106.2	6.25	51.87	65.17	-0.998
8	Pmon001G03306	PtMYB005	PtMYB005	Chr1	115194943	115200609	-				393	44207.8	4.67	48.55	67.25	-0.813
9	Pmon001G03393	PtMYB006	PtMYB006	Chr1	116114818	116115888	-				272	31073.4	5.41	55.77	64.89	-0.726
10	Pmon001G03395	PtMYB007	PtMYB007	Chr1	116144648	116146035	-				252	28885.2	7.75	53.83	69.17	-0.834
11	Pmon001G03447	PtMYB008	PtMYB008	Chr1	116545540	116547976	+				442	49563.2	6.94	64	59.86	-0.736
12	Pmon001G03489	PtMYB009	PtMYB009	Chr1	116785407	116786955	-				418	47045.1	6.83	50.12	63.18	-0.815
13	Pmon001G03897	PtMYB010	PtMYB010	Chr1	120074723	120080743	+				955	107818	5.3	48.5	70.66	-0.894
14	Pmon001G04180	PtMYB011_c1	PtMYB011	Chr1	123644971	123648469	+	PcmMYB18	MN714640.1	Transcriptome analysis of Pueraria candollei var. mirifica for gene discovery in the biosyntheses of isoflavones and miroestrol	273	30849.3	5.37	59.99	63.33	-0.763
15	Pmon001G04223	PtMYB011_c2	PtMYB011	Chr1	123936740	123940234	-				273	30849.3	5.37	59.99	63.33	-0.763
16	Pmon001G04577	PtMYB012	PtMYB012	Chr1	127738230	127739426	+				267	31284.1	8.61	63.79	66.14	-0.873
17	Pmon001G04881	PtMYB013	PtMYB013	Chr1	131708976	131713473	+				397	46453.3	5.21	45.94	78.29	-0.675
18	Pmon001G04882	PtMYB014	PtMYB014	Chr1	131746472	131748108	+				294	34128.6	9.71	48.37	78.57	-0.651
19	Pmon001G04978	PtMYB015_c1_1	PtMYB015	Chr1	132880646	132889716	+				1686	183212	5.6	43.79	65.01	-0.63
20	Pmon001G04980	PtMYB015_c1_2	PtMYB015	Chr1	132880646	132889716	+				1605	173769	5.42	41.3	66.88	-0.589
21	Pmon001G04982	PtMYB015_c1_3	PtMYB015	Chr1	132880646	132889716	+				1658	180342	5.6	44.13	64.27	-0.643
22	Pmon001G04983	PtMYB015_c1_4	PtMYB015	Chr1	132880646	132890451	+				1659	180413	5.6	44.23	64.29	-0.642
23	Pmon001G05777	PtMYB016_c1	PtMYB016	Chr1	144902312	144903435	-				306	35127.5	6	67.6	59.93	-0.749
24	Pmon001G06317	PtMYB017_c1	PtMYB017	Chr1	150299774	150301714	-				308	34453.9	8.43	48.19	68.67	-0.67
25	Pmon001G06318	PtMYB018_c1	PtMYB018	Chr1	150308526	150310998	-				273	31037.1	8.86	61.42	67.55	-0.696
26	Pmon001G06390	PtMYB018_c2	PtMYB018	Chr1	151124306	151126770	+				273	31011	8.86	62.84	66.12	-0.713
27	Pmon001G06391	PtMYB017_c2	PtMYB017	Chr1	151133692	151135628	+				308	34498	8.24	48.82	68.34	-0.688
28	Pmon001G07008	PtMYB016_c2	PtMYB016	Chr1	158723238	158724361	-				306	35194.6	6.01	67.01	61.21	-0.757
29	Pmon002G00326	PtMYB019	PtMYB019	Chr2	7518679	7520400	+	PlMYB1	KR698796.1	Identification of Transcription Factor Genes and Functional Characterization of PlMYB1 From Pueraria lobata	270	30474.5	9.18	44.77	70.07	-0.88
30	Pmon002G00496	PtMYB020	PtMYB020	Chr2	8847564	8855571	-				445	49795.1	9.33	45.54	80.36	-0.329
31	Pmon002G00918	PtMYB021	PtMYB021	Chr2	13297861	13299832	+				436	48634.9	6.94	49.07	59.5	-0.78
32	Pmon002G01006	PtMYB022	PtMYB022	Chr2	14032452	14034507	-				409	45726.9	6.17	59.39	64.69	-0.73
33	Pmon002G01066	PtMYB023	PtMYB023	Chr2	14518044	14519154	+	PcmMYB23	MN714641.1	Transcriptome analysis of Pueraria candollei var. mirifica for gene discovery in the biosyntheses of isoflavones and miroestrol	256	28928.2	5.89	56.14	71.6	-0.615
34	Pmon002G01899	PtMYB024	PtMYB024	Chr2	21714893	21716925	+				325	36018.1	6.98	46.87	58.25	-0.669
35	Pmon002G02250	PtMYB025	PtMYB025	Chr2	24845407	24847047	-				292	33253.1	4.89	55.12	73.49	-0.748
36	Pmon002G02940	PtMYB026	PtMYB026	Chr2	35782920	35784386	-				378	41612.3	7.21	58.15	64.47	-0.603
37	Pmon002G02951	PtMYB027	PtMYB027	Chr2	35914050	35915916	-				339	38265.6	6.02	57.47	66.49	-0.846
38	Pmon002G03501	PtMYB028_c1	PtMYB028	Chr2	49665328	49666500	+				247	27947.8	9.3	50.92	78.99	-0.736
39	Pmon002G03736	PtMYB029_c1	PtMYB029	Chr2	58039995	58041156	-				283	32716.8	5.35	46.74	69.54	-0.777
40	Pmon002G03757	PtMYB028_c2	PtMYB028	Chr2	59098325	59099647	-				297	33671.6	5.83	48.78	71.28	-0.824
41	Pmon002G04213	PtMYB030	PtMYB030	Chr2	80792442	80795453	+				356	40356.1	9.37	63.63	76.26	-0.73
42	Pmon002G04219	PtMYB031	PtMYB031	Chr2	80843294	80848326	-				533	58833.8	7.87	56	65.67	-0.719
43	Pmon002G04326	PtMYB032_c1	PtMYB032	Chr2	82948238	82951328	+				224	25739.1	6.32	61.07	77.5	-0.735
44	Pmon002G04351	PtMYB032_c2	PtMYB032	Chr2	83454598	83457690	+				224	25745	6.09	62.17	76.21	-0.766
45	Pmon002G05864	PtMYB033	PtMYB033	Chr2	123376291	123378144	+				328	36267.6	8.31	56.54	59.88	-0.712
46	Pmon002G05923	PtMYB034	PtMYB034	Chr2	123874362	123878474	+				388	42502	6.19	54.71	61.93	-0.74
47	Pmon002G05926	PtMYB035	PtMYB035	Chr2	123922822	123924226	-				240	27289.9	8.84	41.16	68.21	-0.707
48	Pmon002G05928	PtMYB036	PtMYB036	Chr2	123960011	123961292	-				233	26639	7.01	38.82	76.95	-0.751
49	Pmon002G05929	PtMYB037	PtMYB037	Chr2	123995955	124009072	-				325	36644	9.17	43.43	88.8	-0.408
50	Pmon002G05930	PtMYB038	PtMYB038	Chr2	124023304	124024265	-				230	26034.6	9.07	38.73	82.65	-0.566
51	Pmon003G00310	PtMYB039_c1	PtMYB039	Chr3	13770565	13774130	+				242	28470.7	8.71	64.88	56.4	-0.974
52	Pmon003G00407	PtMYB039_c2	PtMYB039	Chr3	15102409	15105138	-				242	28479.7	8.71	62.99	56.4	-0.972
53	Pmon003G00972	PtMYB040	PtMYB040	Chr3	21499107	21500368	+				318	36345.5	5.79	58.49	66.57	-0.704
54	Pmon003G01533	PtMYB041	PtMYB041	Chr3	32846647	32849128	-				289	32842.6	6.27	51.26	66.82	-0.777
55	Pmon003G02452	PtMYB042_c1	PtMYB042	Chr3	72523797	72526167	+				223	25377	9.23	50.22	77.09	-0.704
56	Pmon003G03245	PtMYB043_c1	PtMYB043	Chr3	95716403	95717714	+				349	39752.3	5.93	52.41	71.23	-0.712
57	Pmon003G03286	PtMYB043_c2	PtMYB043	Chr3	96385437	96386876	+				349	39741.3	5.93	51.86	72.35	-0.687
58	Pmon003G04565	PtMYB044_c1	PtMYB044	Chr3	112605153	112607681	+				295	32791.7	5.64	63.57	60.85	-0.574
59	Pmon003G05540	PtMYB045_c1_1	PtMYB045	Chr3	121856714	121859719	-				346	39128.8	5.82	52.54	74.94	-0.622
60	Pmon003G05541	PtMYB045_c1_2	PtMYB045	Chr3	121857101	121859832	-				384	43314.6	5.82	56.29	71.85	-0.587
61	Pmon003G06257	PtMYB046_c1	PtMYB046	Chr3	127551132	127552529	-				316	36352.5	6.87	53.12	63.26	-0.864
62	Pmon003G06307	PtMYB046_c2	PtMYB046	Chr3	128493077	128494474	+				316	36350.5	6.87	52.88	62.03	-0.88
63	Pmon004G00617	PtMYB047	PtMYB047	Chr4	6980947	6983903	-				355	40005.3	4.96	55.42	58.79	-0.756
64	Pmon004G00706	PtMYB048	PtMYB048	Chr4	8041976	8043903	-				329	37413.4	5.89	50.04	65.2	-0.732
65	Pmon004G00982	PtMYB028_c3	PtMYB028	Chr4	10215542	10216872	-				302	34230.2	5.79	47.16	72.68	-0.778
66	Pmon004G01357	PtMYB049	PtMYB049	Chr4	13801087	13802517	+				360	40251.1	6.46	57.48	70.78	-0.698
67	Pmon004G01819	PtMYB050	PtMYB050	Chr4	17564997	17566166	-				305	33269	7.4	62.64	58.23	-0.658
68	Pmon004G02058	PtMYB051_c1_1	PtMYB051	Chr4	19263786	19265768	-				316	35375.2	6.67	55.71	58.07	-0.815
69	Pmon004G02059	PtMYB051_c1_2	PtMYB051	Chr4	19263924	19265570	-				331	37047.2	6.67	56.44	60.15	-0.796
70	Pmon004G02161	PtMYB051_c2	PtMYB051	Chr4	20090742	20093000	+				327	36550.5	6.49	56.37	56.73	-0.806
71	Pmon004G02385	PtMYB052	PtMYB052	Chr4	22326247	22328723	-				483	55419.3	6.12	52.9	62.98	-0.813
72	Pmon004G02423	PtMYB053	PtMYB053	Chr4	22727036	22728850	+				370	41313.3	5.71	59.04	63.51	-0.537
73	Pmon004G02650	PtMYB054	PtMYB054	Chr4	24822160	24824421	+				272	30524.3	5.23	50.35	78.2	-0.66
74	Pmon004G02832	PtMYB055	PtMYB055	Chr4	26597871	26599870	-				197	22802.6	6.36	62.29	72.79	-0.86
75	Pmon004G03050	PtMYB056_c1	PtMYB056	Chr4	30519918	30521263	+				325	36592.2	6.6	49.9	68.4	-0.553
76	Pmon004G03071	PtMYB056_c2	PtMYB056	Chr4	31049521	31050866	+				325	36592.2	6.6	49.9	68.4	-0.553
77	Pmon004G03215	PtMYB057_c1_1	PtMYB057	Chr4	32716757	32718143	-				332	36342.3	9.67	63.81	70.18	-0.493
78	Pmon004G03216	PtMYB057_c1_2	PtMYB057	Chr4	32717144	32718004	-				286	31007.3	9.24	65.82	72.94	-0.365
79	Pmon004G04338	PtMYB058	PtMYB058	Chr4	54496817	54499245	+				329	36244.4	7.67	60.17	54.56	-0.709
80	Pmon004G04950	PtMYB059	PtMYB059	Chr4	76961178	76962867	-				311	35356.8	6.32	59.06	77.07	-0.565
81	Pmon004G05091	PtMYB060_c1	PtMYB060	Chr4	83631181	83633356	-				260	29214.3	5.22	60.7	65.65	-0.934
82	Pmon004G05117	PtMYB060_c2	PtMYB060	Chr4	84075062	84077520	-				371	41924.4	4.96	59.97	67.04	-0.861
83	Pmon004G05893	PtMYB061_c1	PtMYB061	Chr4	104746224	104748429	+				379	42466.8	8.7	55.61	75.15	-0.634
84	Pmon004G06064	PtMYB062	PtMYB062	Chr4	108241899	108251216	+				704	80566.3	8.46	55.69	70.87	-0.822
85	Pmon004G06084	PtMYB061_c2	PtMYB061	Chr4	109307857	109310110	-				379	42568	8.65	59.18	75.67	-0.634
86	Pmon004G06423	PtMYB063	PtMYB063	Chr4	114921754	114922956	+				323	36222.6	5.79	44.99	84.83	-0.568
87	Pmon004G06556	PtMYB064	PtMYB064	Chr4	116308430	116311843	-				477	52574.9	5.57	49.35	56.71	-0.884
88	Pmon004G06837	PtMYB065	PtMYB065	Chr4	118904170	118905803	+				340	38493.8	6.79	60.59	56.53	-0.782
89	Pmon004G07412	PtMYB066	PtMYB066	Chr4	123904641	123905948	+				348	39245.2	5.94	56.35	78.99	-0.445
90	Pmon004G07565	PtMYB044_c2	PtMYB044	Chr4	124959754	124962366	+				295	32791.7	5.64	63.57	60.85	-0.574
91	Pmon004G07817	PtMYB067	PtMYB067	Chr4	127084637	127085839	-				264	29883.4	6.11	56.74	59.02	-0.752
92	Pmon004G07856	PtMYB068_c1	PtMYB068	Chr4	127896528	127899579	-				340	38400	6	57.64	59.65	-0.718
93	Pmon004G07990	PtMYB068_c2	PtMYB068	Chr4	130471218	130474261	+				340	38380.9	6	55.34	59.65	-0.734
94	Pmon005G00505	PtMYB069	PtMYB069	Chr5	15890591	15892583	+				312	35529.1	5.56	65.79	67.5	-0.658
95	Pmon005G00957	PtMYB070_c1	PtMYB070	Chr5	29200482	29202485	-				423	47053.6	5.89	47.21	73.36	-0.667
96	Pmon005G00966	PtMYB071_c1	PtMYB071	Chr5	29413168	29415024	+				472	52157.4	5.86	58.49	56.08	-0.742
97	Pmon005G01191	PtMYB072_c1	PtMYB072	Chr5	36117492	36120785	-				266	29987.7	6.72	58.37	71.92	-0.683
98	Pmon005G01308	PtMYB073	PtMYB073	Chr5	39021932	39023273	+				344	38523.4	6.04	54.44	82.79	-0.391
99	Pmon005G02052	PtMYB074	PtMYB074	Chr5	46614909	46616433	+				276	31430.5	8.87	58.81	72.75	-0.918
100	Pmon005G02053	PtMYB075_c1	PtMYB075	Chr5	46658380	46659736	+				295	33478.6	7.63	55.86	67.08	-0.782
101	Pmon005G02082	PtMYB075_c2	PtMYB075	Chr5	47066067	47067426	+				295	33478.6	7.63	55.86	67.08	-0.782
102	Pmon005G02341	PtMYB076	PtMYB076	Chr5	50426002	50427527	+				289	32399.2	8.44	48.93	63.11	-0.96
103	Pmon005G02820	PtMYB072_c2	PtMYB072	Chr5	56319278	56322495	+				266	29969.6	6.72	58.65	73.38	-0.673
104	Pmon005G03644	PtMYB077	PtMYB077	Chr5	87152876	87159055	-				349	37787.4	5.77	44.08	72.12	-0.48
105	Pmon005G03675	PtMYB078	PtMYB078	Chr5	87889677	87897761	+				1025	115769	9.06	40.97	76.56	-0.38
106	Pmon005G04294	PtMYB071_c2	PtMYB071	Chr5	113868955	113870811	-				472	52143.4	5.86	58.91	55.68	-0.747
107	Pmon005G04304	PtMYB070_c2	PtMYB070	Chr5	114072970	114074979	+				424	47265.8	6.01	47.46	71.11	-0.691
108	Pmon005G04448	PtMYB079_c1	PtMYB079	Chr5	118311023	118314437	+				357	40539.2	9.42	56.64	79.13	-0.71
109	Pmon005G04449	PtMYB080_c1	PtMYB080	Chr5	118684875	118687846	-				356	40562.4	9.41	68.89	73.54	-0.81
110	Pmon005G04460	PtMYB079_c2	PtMYB079	Chr5	119224672	119227868	-				357	40532.3	9.53	56.1	80.76	-0.702
111	Pmon006G00406	PtMYB081_c1	PtMYB081	Chr6	25373853	25383004	-				589	63797.3	4.99	43.85	66.59	-0.661
112	Pmon006G00678	PtMYB081_c2	PtMYB081	Chr6	40077789	40086767	+				592	64276.9	5.06	46.43	67.57	-0.637
113	Pmon006G01682	PtMYB082	PtMYB082	Chr6	76927043	76929698	+				334	38268.5	4.75	60.57	66.86	-0.869
114	Pmon006G01888	PtMYB083	PtMYB083	Chr6	78919461	78921867	+				304	35404	8.43	54.57	59.97	-0.803
115	Pmon006G02499	PtMYB084_c1	PtMYB084	Chr6	84359592	84360948	+				316	35660.9	9.07	55.56	60.82	-0.775
116	Pmon006G02572	PtMYB085_c1	PtMYB085	Chr6	85201422	85202594	-				324	36182.9	6.37	41.49	65.4	-0.599
117	Pmon006G02692	PtMYB085_c2	PtMYB085	Chr6	86053544	86054716	+				324	36136.8	6.37	41.22	65.4	-0.608
118	Pmon006G02709	PtMYB084_c2	PtMYB084	Chr6	86202218	86203575	-				293	33141	9.36	53.96	57.61	-0.873
119	Pmon006G03063	PtMYB086	PtMYB086	Chr6	92178668	92181821	+				526	58117	6.01	55.18	54.75	-0.795
120	Pmon006G03435	PtMYB087_c1	PtMYB087	Chr6	98184841	98189580	-				297	31513	6.41	46.02	64.41	-0.579
121	Pmon006G03443	PtMYB088_c1_1	PtMYB088	Chr6	98423251	98429291	-				513	58211.3	6.17	49.73	69.42	-0.836
122	Pmon006G03444	PtMYB088_c1_2	PtMYB088	Chr6	98423251	98429291	-				555	62963.8	5.8	49.56	72.76	-0.819
123	Pmon006G03602	PtMYB087_c2	PtMYB087	Chr6	100138888	100146434	-				297	31485	6.41	46.69	63.77	-0.587
124	Pmon006G03838	PtMYB089	PtMYB089	Chr6	102501369	102502630	-				320	36155.8	5.71	43.09	79.56	-0.631
125	Pmon006G03839	PtMYB090	PtMYB090	Chr6	102508116	102509633	-				353	39836.6	5.67	39.78	73.77	-0.723
126	Pmon006G04413	PtMYB091	PtMYB091	Chr6	117707526	117710912	-				202	23435.3	6.59	53.13	60.89	-0.908
127	Pmon006G04414	PtMYB092	PtMYB092	Chr6	117774183	117779229	+				213	24733.7	6.23	50.01	66.9	-0.866
128	Pmon007G00219	PtMYB093_c1	PtMYB093	Chr7	15268695	15270714	-				333	37816.2	6.33	66.36	55.08	-0.796
129	Pmon007G00312	PtMYB093_c2	PtMYB093	Chr7	16282548	16284200	+				317	35815.9	6.1	67.04	56.31	-0.745
130	Pmon007G00356	PtMYB080_c2	PtMYB080	Chr7	16929231	16932198	+				358	40822.7	9.35	68.56	73.13	-0.809
131	Pmon007G00607	PtMYB094	PtMYB094	Chr7	19770273	19771363	-				267	31015.6	5.79	62.23	55.81	-0.893
132	Pmon007G00786	PtMYB095	PtMYB095	Chr7	20996679	20998647	-				328	36753	5.28	64.15	65.43	-0.652
133	Pmon007G01206	PtMYB096	PtMYB096	Chr7	24380547	24381880	+				252	28229	9.15	49.2	72.82	-0.688
134	Pmon007G01545	PtMYB097	PtMYB097	Chr7	27197173	27198372	+				343	38298.1	6.12	50.96	75.1	-0.61
135	Pmon007G02296	PtMYB098	PtMYB098	Chr7	35060927	35062351	+				250	28583.7	5.83	52.75	59	-0.79
136	Pmon007G02298	PtMYB099	PtMYB099	Chr7	35134602	35138188	+				225	26120.7	5.59	56.14	56.8	-0.958
137	Pmon007G02299	PtMYB100	PtMYB100	Chr7	35149779	35150812	+				305	34185.9	5.3	49.31	62.39	-0.558
138	Pmon007G02300	PtMYB101	PtMYB101	Chr7	35204919	35206076	+				304	34012.6	5.31	52.09	60.66	-0.591
139	Pmon007G02301	PtMYB102	PtMYB102	Chr7	35233981	35235640	+				240	27573.5	5.26	44.18	65.83	-0.805
140	Pmon007G02308	PtMYB103	PtMYB103	Chr7	35317934	35319521	-				325	36281.1	6.24	43.39	86.98	-0.44
141	Pmon007G03460	PtMYB104	PtMYB104	Chr7	71525817	71527231	-				274	31281.2	6.02	53.92	68.28	-0.805
142	Pmon007G03950	PtMYB105	PtMYB105	Chr7	87582338	87585689	+				511	56254.9	4.93	49.16	67.96	-0.674
143	Pmon007G04096	PtMYB106	PtMYB106	Chr7	90156915	90158206	+				304	34032.5	8.58	45.24	70.59	-0.51
144	Pmon008G00339	PtMYB107	PtMYB107	Chr8	18731692	18747672	-				1149	127290	5.34	41.74	87.6	-0.353
145	Pmon008G00669	PtMYB108	PtMYB108	Chr8	22774128	22774742	+				204	23079.6	8.73	72.88	57.89	-0.883
146	Pmon008G01059	PtMYB109	PtMYB109	Chr8	26568147	26568992	+				281	30566.5	9.6	62.13	65.66	-0.662
147	Pmon008G01155	PtMYB110	PtMYB110	Chr8	27833551	27835223	-				364	40675.2	7.15	48.85	67.23	-0.764
148	Pmon008G02174	PtMYB111_c1	PtMYB111	Chr8	55566604	55567780	-				345	38785.1	6.8	53.27	68.12	-0.841
149	Pmon008G02506	PtMYB111_c2	PtMYB111	Chr8	73392606	73393782	-				345	38785.1	6.8	53.27	68.12	-0.841
150	Pmon008G03149	PtMYB112_c1	PtMYB112	Chr8	84526063	84527366	-				310	34945	9.01	54.02	60.32	-0.775
151	Pmon008G03196	PtMYB112_c2_1	PtMYB112	Chr8	85000555	85003087	-				310	34945	9.01	54.02	60.32	-0.775
152	Pmon008G03197	PtMYB112_c2_2	PtMYB112	Chr8	85000975	85006514	-				349	38916.5	8.78	56.81	64.21	-0.673
153	Pmon008G03485	PtMYB113	PtMYB113	Chr8	89229889	89232428	+				322	36771.9	4.72	52.69	68.14	-0.821
154	Pmon008G03532	PtMYB042_c2	PtMYB042	Chr8	89835843	89838227	-				223	25377	9.23	50.22	77.09	-0.704
155	Pmon008G03635	PtMYB114_c1	PtMYB114	Chr8	91132482	91137185	-				399	43432.8	5.49	53.05	68.25	-0.473
156	Pmon008G03684	PtMYB114_c2	PtMYB114	Chr8	91526079	91530784	-				264	29023.7	6.34	58.14	68.71	-0.585
157	Pmon008G03784	PtMYB115_c1	PtMYB115	Chr8	92338840	92339562	+				240	27471.9	6.27	71.68	63.79	-0.93
158	Pmon008G03939	PtMYB115_c2	PtMYB115	Chr8	94044278	94044994	+				238	27213.6	6.72	69.46	64.33	-0.908
159	Pmon008G04864	PtMYB116	PtMYB116	Chr8	106845499	106848222	+				361	40769.3	5.33	54.49	68.31	-0.786
160	Pmon009G00186	PtMYB117	PtMYB117	Chr9	5731253	5733655	+				324	36804.1	5.55	53.42	70.37	-0.621
161	Pmon009G00348	PtMYB118	PtMYB118	Chr9	6924118	6925922	-				266	30065.1	5.84	46.29	81.35	-0.588
162	Pmon009G00438	PtMYB119	PtMYB119	Chr9	7493463	7494211	-				182	20865.6	8.78	54.88	71.87	-0.785
163	Pmon009G00606	PtMYB120_c1	PtMYB120	Chr9	8864907	8866211	+				343	38761.5	6.4	53.51	63.94	-0.656
164	Pmon009G00635	PtMYB120_c2	PtMYB120	Chr9	9075395	9076699	+				343	38761.5	6.4	53.51	63.94	-0.656
165	Pmon009G00745	PtMYB121_c1_1	PtMYB121	Chr9	10038199	10039403	-				329	36086.1	9.72	52.97	74.1	-0.449
166	Pmon009G00746	PtMYB121_c1_2	PtMYB121	Chr9	10038412	10039323	-				303	33042.5	9.34	52.6	70.5	-0.492
167	Pmon009G01856	PtMYB122_c1	PtMYB122	Chr9	23026335	23027676	-				336	37732.3	5.88	42.63	74.61	-0.712
168	Pmon009G01936	PtMYB122_c2	PtMYB122	Chr9	23932867	23934206	+				336	37732.3	5.88	42.63	74.61	-0.712
169	Pmon009G02320	PtMYB123_c1	PtMYB123	Chr9	31638827	31640684	-				442	48827.8	6.54	53.7	49.89	-0.739
170	Pmon009G02503	PtMYB124	PtMYB124	Chr9	34993496	35000048	-				471	53376	5.96	59.9	77.49	-0.727
171	Pmon009G02611	PtMYB123_c2	PtMYB123	Chr9	37409688	37411545	-				442	48827.8	6.54	53.7	49.89	-0.739
172	Pmon009G02639	PtMYB125_c1	PtMYB125	Chr9	37647853	37649036	-				321	35823.5	8.09	40.21	75.08	-0.56
173	Pmon009G02640	PtMYB126_c1	PtMYB126	Chr9	37673956	37675254	-				308	34084	8.34	38.34	82.66	-0.435
174	Pmon009G02647	PtMYB127_c1	PtMYB127	Chr9	37801457	37802828	+				308	34341.3	8.97	39.72	76.95	-0.466
175	Pmon009G02648	PtMYB127_c2	PtMYB127	Chr9	37843102	37844473	+				308	34368.3	8.97	38.96	76.95	-0.475
176	Pmon009G02649	PtMYB128	PtMYB128	Chr9	37887357	37888731	+				269	30341.5	7.03	45.14	75.06	-0.544
177	Pmon009G02650	PtMYB127_c3	PtMYB127	Chr9	37903667	37905038	+				308	34368.3	8.97	38.96	76.95	-0.475
178	Pmon009G02651	PtMYB126_c2	PtMYB126	Chr9	37979857	37981155	+				308	34168.2	8.34	40.67	82.99	-0.43
179	Pmon009G02652	PtMYB125_c2	PtMYB125	Chr9	38006019	38007202	+				321	35797.4	8.1	40.94	75.08	-0.566
180	Pmon009G02654	PtMYB129	PtMYB129	Chr9	38269984	38272619	+				438	49646.1	6.03	52.43	66.58	-0.869
181	Pmon009G02669	PtMYB125_c3	PtMYB125	Chr9	38588160	38589346	+				322	35716.4	8.43	39.8	76.96	-0.524
182	Pmon009G02670	PtMYB125_c4	PtMYB125	Chr9	38753205	38754391	+				322	35817.6	8.58	38.63	77.55	-0.517
183	Pmon009G03015	PtMYB130_c1	PtMYB130	Chr9	45150040	45151510	+				332	37439.5	6.05	56.26	80.81	-0.54
184	Pmon009G03040	PtMYB130_c2	PtMYB130	Chr9	45491698	45493166	+				332	37485.6	6.05	56.68	80.51	-0.54
185	Pmon009G03782	PtMYB131	PtMYB131	Chr9	92350055	92362487	+				296	31404.7	6.26	50.03	65.3	-0.577
186	Pmon010G00053	PtMYB132_c1	PtMYB132	Chr10	1946856	1950616	-				208	23900.5	7.71	52.17	59.57	-1
187	Pmon010G00239	PtMYB133_c1	PtMYB133	Chr10	3951228	3951890	+				220	24272.8	9	50.07	61.32	-0.78
188	Pmon010G00395	PtMYB134	PtMYB134	Chr10	5512290	5513568	+				246	27546.3	8.78	44.93	78.94	-0.604
189	Pmon010G00887	PtMYB133_c2	PtMYB133	Chr10	9323629	9324300	-				223	24604.2	8.75	49.53	60.94	-0.769
190	Pmon010G00991	PtMYB135	PtMYB135	Chr10	10230385	10231929	+				268	29734.9	8.77	63.81	78.21	-0.466
191	Pmon010G01101	PtMYB136	PtMYB136	Chr10	11228225	11229740	-				350	39059.8	7.05	56.83	70.46	-0.635
192	Pmon010G02084	PtMYB137	PtMYB137	Chr10	19397865	19399158	-				336	37393.9	6.11	46.72	75.24	-0.527
193	Pmon010G02477	PtMYB138	PtMYB138	Chr10	24023494	24025566	-				336	38564.5	8.95	58.08	54.55	-0.925
194	Pmon010G03167	PtMYB139_c1	PtMYB139	Chr10	29931110	29932575	+				330	36810.2	9.06	49.11	72.15	-0.736
195	Pmon010G03279	PtMYB139_c2_1	PtMYB139	Chr10	31114573	31116098	-				328	36571.9	9.06	49.58	72.59	-0.729
196	Pmon010G03280	PtMYB139_c2_2	PtMYB139	Chr10	31114749	31116049	-				312	34900	9.07	50.48	70.67	-0.78
197	Pmon010G03661	PtMYB140_c1	PtMYB140	Chr10	34538146	34540518	-				464	53323.5	6.44	57.12	71.62	-0.615
198	Pmon010G03684	PtMYB141	PtMYB141	Chr10	34949528	34951291	-				357	40223.2	5.38	57.26	70.7	-0.536
199	Pmon010G03731	PtMYB140_c2	PtMYB140	Chr10	35514373	35516689	+				464	53323.5	6.44	57.12	71.62	-0.615
200	Pmon010G03944	PtMYB142	PtMYB142	Chr10	38392689	38394457	+				321	36329.5	5.67	53.92	60.81	-0.871
201	Pmon010G03970	PtMYB143	PtMYB143	Chr10	38705481	38707937	+				394	43212.5	8.44	53.07	69.04	-0.561
202	Pmon010G04758	PtMYB144_c1	PtMYB144	Chr10	66145845	66148884	+				537	59135.7	5.37	52.54	66.89	-0.677
203	Pmon010G04767	PtMYB144_c2	PtMYB144	Chr10	66710327	66713367	+				537	59077.7	5.43	52.19	66.89	-0.671
204	Pmon010G04951	PtMYB145_c1_1	PtMYB145	Chr10	76269829	76272375	-				341	38763	8.8	50.81	68.91	-0.661
205	Pmon010G04952	PtMYB145_c1_2	PtMYB145	Chr10	76270571	76272293	-				330	37279.2	6.66	47.51	71.52	-0.603
206	Pmon010G05037	PtMYB146	PtMYB146	Chr10	78188298	78189607	-				306	35377	6.14	55.47	57.29	-0.786
207	Pmon011G00552	PtMYB147	PtMYB147	Chr11	6996011	6997551	+				371	42349.3	5.84	51.64	70.43	-0.661
208	Pmon011G02249	PtMYB148	PtMYB148	Chr11	23920525	23922399	+				340	38307.2	5.99	45.88	63.18	-0.769
209	Pmon011G02500	PtMYB149_c1	PtMYB149	Chr11	34247306	34251692	+				334	37681.1	5.11	54.02	62.49	-0.718
210	Pmon011G02556	PtMYB149_c2	PtMYB149	Chr11	34837077	34841395	+				334	37681.1	5.11	54.02	62.49	-0.718
211	Pmon011G03071	PtMYB029_c2	PtMYB029	Chr11	52786757	52787918	-				283	32732.8	5.35	46.74	69.19	-0.786
212	Pmon011G03216	PtMYB150	PtMYB150	Chr11	55214622	55217275	-				195	22428.2	8.32	53.54	68.97	-0.827
213	Pmon011G03387	PtMYB151	PtMYB151	Chr11	57660953	57664111	+				198	22650.7	8.57	53.62	73.84	-0.846
214	Pmon011G04352	PtMYB152_c1	PtMYB152	Chr11	84029162	84032169	+				422	45892.5	5.82	59.96	61.54	-0.807
215	Pmon011G04355	PtMYB153_c1	PtMYB153	Chr11	84134236	84136413	+				245	27976.7	6.54	45.05	80.33	-0.592
216	Pmon011G04459	PtMYB153_c2	PtMYB153	Chr11	85541329	85543502	-				245	27976.7	6.54	45.05	80.33	-0.592
217	Pmon011G04461	PtMYB152_c2	PtMYB152	Chr11	85609917	85612668	-				419	45495	5.71	58.29	61.05	-0.803
218	Pmon011G04487	PtMYB154	PtMYB154	Chr11	86323245	86325040	-				335	36825.9	7.58	46.57	64.75	-0.668
219	Pmon011G04549	PtMYB155	PtMYB155	Chr11	87120943	87122914	+				340	37458	6.12	47.43	68.29	-0.558
220	Pmon011G04877	PtMYB132_c2	PtMYB132	Chr11	94057710	94061466	+				208	23900.5	7.71	52.17	59.57	-1

## Sheet: Table S3
Table S3. The prediction of subcellular localization in PtR2R3-MYB proteins
Gene	Nuclear	chloroplast	Cytoskeletal	Cytoplasmic	Nuclear and cytoplasmic	Nuclear and plasmids	plasmids	Mitochondrial	Vacuolar	peroxisomes	Extracellular
PtMYB001_c1	14
PtMYB001_c2	14
PtMYB002_c1	14
PtMYB002_c2	14
PtMYB003	14
PtMYB004_c1	14
PtMYB004_c2	14
PtMYB005	14
PtMYB006	14
PtMYB007	14
PtMYB008	14
PtMYB009	14
PtMYB010	14
PtMYB011_c1	14
PtMYB011_c2	14
PtMYB012	14
PtMYB013	14
PtMYB014	13		1
PtMYB015	14
PtMYB016_c1	14
PtMYB016_c2	14
PtMYB017_c1	13									1
PtMYB017_c2	13									1
PtMYB018_c1	14
PtMYB018_c2	14
PtMYB019	14
PtMYB020	12										2
PtMYB021	14
PtMYB022	14
PtMYB023	13									1
PtMYB024	13									1
PtMYB025	14
PtMYB026	14
PtMYB027	14
PtMYB028_c1	14
PtMYB028_c2	14
PtMYB028_c3	12		1							1
PtMYB029_c1	14
PtMYB029_c2	14
PtMYB030	6	2	1	2		5.5	3
PtMYB031	14
PtMYB032_c1	13									1
PtMYB032_c2	13									1
PtMYB033	13									1
PtMYB034	14
PtMYB035	13									1
PtMYB036	14
PtMYB037	12		1							1
PtMYB038	12		1							1
PtMYB039_c1	14
PtMYB039_c2	14
PtMYB040	13									1
PtMYB041	14
PtMYB042_c1	13		1
PtMYB042_c2	13		1
PtMYB043_c1	14
PtMYB043_c2	14
PtMYB044_c1	14
PtMYB044_c2	14
PtMYB045	14
PtMYB046_c1	13.5				7.5
PtMYB046_c2	13.5				7.5
PtMYB047	13									1
PtMYB048	13									1
PtMYB049	13									1
PtMYB050	13	1
PtMYB051_c1	13									1
PtMYB051_c2	13									1
PtMYB052	14
PtMYB053	14
PtMYB054	13									1
PtMYB055	14
PtMYB056_c1	14
PtMYB056_c2	14
PtMYB057	14
PtMYB058	13.5				7.5
PtMYB059	14
PtMYB060_c1	14
PtMYB060_c2	14
PtMYB061_c1	14
PtMYB061_c2	14
PtMYB062	10	2	1						1
PtMYB063	14
PtMYB064	13.5				7.5
PtMYB065	14
PtMYB066	14
PtMYB067	14
PtMYB068_c1	14
PtMYB068_c2	14
PtMYB069	11	1	1								1
PtMYB070_c1	14
PtMYB070_c2	14
PtMYB071_c1	14
PtMYB071_c2	14
PtMYB072_c1	13									1
PtMYB072_c2	13									1
PtMYB073	14
PtMYB074	14
PtMYB075_c1	14
PtMYB075_c2	14
PtMYB076	14
PtMYB077	14
PtMYB078	14
PtMYB079_c1	5	3				6	5	1
PtMYB079_c2	5	3				6	5	1
PtMYB080_c1	10	1	1	1			1
PtMYB080_c2	10		1				1	2
PtMYB081_c1	13.5				7.5
PtMYB081_c2	13.5				7.5
PtMYB082	14
PtMYB083	14
PtMYB084_c1	1			1						12
PtMYB084_c2	1			1						12
PtMYB085_c1	13									1
PtMYB085_c2	13									1
PtMYB086	14
PtMYB087_c1	11	1	1								1
PtMYB087_c2	11	1	1				1
PtMYB088	13									1
PtMYB089	14
PtMYB090	14
PtMYB091	13									1
PtMYB092	14
PtMYB093_c1	13									1
PtMYB093_c2	14
PtMYB094	14
PtMYB095	14
PtMYB096	14
PtMYB097	14
PtMYB098	14
PtMYB099	14
PtMYB100	14
PtMYB101	14
PtMYB102	14
PtMYB103	14
PtMYB104	13									1
PtMYB105	13.5				7.5
PtMYB106	14
PtMYB107	14
PtMYB108	14
PtMYB109	13									1
PtMYB110	14
PtMYB111_c1	13	1
PtMYB111_c2	13	1
PtMYB112_c1	13	1
PtMYB112_c2	13	1
PtMYB113	14
PtMYB114_c1	14
PtMYB114_c2	12		1							1
PtMYB115_c1	14
PtMYB115_c2	14
PtMYB116	12										2
PtMYB117	14
PtMYB118	14
PtMYB119	13		1
PtMYB120_c1	13									1
PtMYB120_c2	13									1
PtMYB121_c1	11	1									2
PtMYB122_c1	14
PtMYB122_c2	14
PtMYB123_c1	13	1
PtMYB123_c2	13	1
PtMYB124	14
PtMYB125_c1	14
PtMYB125_c2	14
PtMYB125_c3	14
PtMYB125_c4	14
PtMYB126_c1	13									1
PtMYB126_c2	14
PtMYB127_c1	14
PtMYB127_c2	14
PtMYB127_c3	14
PtMYB128	14
PtMYB129	14
PtMYB130_c1	14
PtMYB130_c2	14
PtMYB131	12	1	1
PtMYB132_c1	14
PtMYB132_c2	14
PtMYB133_c1	14
PtMYB133_c2	14
PtMYB134	13		1
PtMYB135	11									1	2
PtMYB136	14
PtMYB137	14
PtMYB138	14
PtMYB139_c1	11.5				6.5						2
PtMYB139_c2	13									1
PtMYB140_c1	14
PtMYB140_c2	14
PtMYB141	14
PtMYB142	14
PtMYB143	14
PtMYB144_c1	14
PtMYB144_c2	14
PtMYB145	14
PtMYB146	14
PtMYB147	14
PtMYB148	13.5				7.5
PtMYB149_c1	13		1
PtMYB149_c2	13		1
PtMYB150	14
PtMYB151	12		1							1
PtMYB152_c1	14
PtMYB152_c2	14
PtMYB153_c1	12		1							1
PtMYB153_c2	12		1							1
PtMYB154	13									1
PtMYB155	14

## Sheet: Table S4
Table S4. Duplication modes and Ka/Ks ratios of R2R3-MYB gene pairs in P. thomsonii
Duplication modes	Seq_1	Location	Seq_2	Location	E-value	Ka	Ks	Ka_Ks	EffectiveLen	AverageS-sites	AverageN-sites	cN	cS	pN	pS	Duplication time (Million years)
WGD	PtMYB001_c2	LG1:22752180	PtMYB011_c1	LG1:123644971	2.9e-73	0.174057	0.627554	0.277358	738	157	581	90.25	66.75	0.155336	0.425159	60.6918
WGD	PtMYB002_c1	LG1:25460957	PtMYB012	LG1:127738230	3.9e-91	0.116271	0.444294	0.261699	777	159.583	617.417	66.5	53.5	0.107707	0.335248	42.9685
WGD	PtMYB003	LG1:66989782	PtMYB024	LG2:21714893	3.1e-98	0.169772	0.515518	0.329324	900	191.333	708.667	107.667	71.3333	0.151929	0.372822	49.8566
WGD	PtMYB004_c1	LG1:67713339	PtMYB004_c2	LG1:68418783	2.7e-136	0.00540218	0.00724643	0.745496	696	138.667	557.333	3	1	0.00538278	0.00721154	0.700816
WGD	PtMYB006	LG1:116114818	PtMYB023	LG2:14518044	1.2e-82	0.17853	0.881239	0.20259	711	158.667	552.333	87.75	82.25	0.158871	0.518382	85.2262
WGD	PtMYB006	LG1:116114818	PtMYB048	LG4:8041976	5.9e-66	0.427681	3.40782	0.1255	813	180.25	632.75	206.25	133.75	0.325958	0.742025	329.576
WGD	PtMYB008	LG1:116545540	PtMYB009	LG1:116785407	4.6e-84	0.392642	2.36961	0.165699	1206	257.833	948.167	289.833	185.167	0.305678	0.718164	229.169
WGD	PtMYB008	LG1:116545540	PtMYB021	LG2:13297861	2.4e-80	0.381388	2.89647	0.131674	1230	260.25	969.75	289.917	191.083	0.29896	0.73423	280.123
WGD	PtMYB008	LG1:116545540	PtMYB022	LG2:14032452	4.5e-140	0.126171	0.546809	0.23074	1185	255	930	108	99	0.116129	0.388235	52.8829
WGD	PtMYB009	LG1:116785407	PtMYB021	LG2:13297861	6.4e-128	0.13598	0.635036	0.21413	1173	253.667	919.333	114.333	108.667	0.124365	0.428384	61.4154
WGD	PtMYB009	LG1:116785407	PtMYB022	LG2:14032452	9.1e-82	0.395029	2.28339	0.173001	1116	243.833	872.167	267.833	174.167	0.30709	0.714286	220.831
WGD	PtMYB011_c1	LG1:123644971	PtMYB025	LG2:24845407	1.5e-53	0.348644	3.36102	0.103732	723	152.167	570.833	159.167	112.833	0.278832	0.741512	325.05
WGD	PtMYB016_c1	LG1:144902312	PtMYB016_c2	LG1:158723238	4.4e-158	0.00686661	0.00538119	1.27604	918	186.5	731.5	5	1	0.00683527	0.00536193	0.520424
WGD	PtMYB016_c1	LG1:144902312	PtMYB040	LG3:21499107	1.4e-58	0.410082	1.42466	0.287846	825	172.083	652.917	206.25	109.75	0.31589	0.637772	137.781
WGD	PtMYB016_c1	LG1:144902312	PtMYB046_c1	LG3:127551132	6.5e-69	0.435512	1.63288	0.266713	873	181.083	691.917	228.583	120.417	0.330363	0.664979	157.919
WGD	PtMYB016_c2	LG1:158723238	PtMYB040	LG3:21499107	3.6e-59	0.421507	1.50374	0.280306	825	171.417	653.583	210.75	111.25	0.322453	0.649003	145.429
WGD	PtMYB016_c2	LG1:158723238	PtMYB046_c1	LG3:127551132	8.4e-69	0.435369	1.74359	0.249697	873	180.917	692.083	228.583	122.417	0.330283	0.676647	168.626
WGD	PtMYB018_c1	LG1:150308526	PtMYB018_c2	LG1:151124306	1.9e-160	0.00153728	0.00598209	0.256981	819	167.833	651.167	1	1	0.00153571	0.00595829	0.578538
WGD	PtMYB019	LG2:7518679	PtMYB076	LG5:50426002	1e-94	0.162454	0.89062	0.182406	798	174.417	623.583	91.0833	90.9167	0.146064	0.521261	86.1334
WGD	PtMYB021	LG2:13297861	PtMYB022	LG2:14032452	2e-76	0.372939	2.36663	0.157583	1122	241.167	880.833	258.833	173.167	0.293851	0.718037	228.881
WGD	PtMYB024	LG2:21714893	PtMYB065	LG4:118904170	6.4e-75	0.293333	1.41206	0.207734	891	184.917	706.083	171.417	117.583	0.242771	0.635872	136.563
WGD	PtMYB024	LG2:21714893	PtMYB093_c2	LG7:16282548	1.1e-66	0.345081	2.03236	0.169793	897	188.667	708.333	195.917	132.083	0.276588	0.700088	196.554
WGD	PtMYB028_c3	LG4:10215542	PtMYB074	LG5:46614909	1.8e-47	0.523576	2.07722	0.252056	738	159.083	578.917	218.167	111.833	0.376853	0.702986	200.892
WGD	PtMYB029_c2	LG11:52786757	PtMYB104	LG7:71525817	1.7e-116	0.118468	0.51986	0.227885	810	166.667	643.333	70.5	62.5	0.109585	0.375	50.2766
WGD	PtMYB034	LG2:123874362	PtMYB127_c1	LG9:37801457	5.3e-68	0.428311	2.25934	0.189574	879	194.333	684.667	223.417	138.583	0.326315	0.713122	218.505
WGD	PtMYB039_c1	LG3:13770565	PtMYB039_c2	LG3:15102409	7.7e-142	0.00176341	0.019201	0.0918393	726	158.25	567.75	1	3	0.00176134	0.0189573	1.85697
WGD	PtMYB040	LG3:21499107	PtMYB046_c1	LG3:127551132	1.1e-108	0.194625	0.479911	0.405544	933	197	736	126.167	69.8333	0.171422	0.354484	46.4131
WGD	PtMYB040	LG3:21499107	PtMYB046_c2	LG3:128493077	2.5e-108	0.194625	0.489599	0.397519	933	197	736	126.167	70.8333	0.171422	0.35956	47.35
WGD	PtMYB043_c1	LG3:95716403	PtMYB043_c2	LG3:96385437	6.6e-203	0.002456	0.00869575	0.282437	1047	231.333	815.667	2	2	0.00245198	0.00864553	0.840982
WGD	PtMYB044_c2	LG4:124959754	PtMYB095	LG7:20996679	3.1e-121	0.0969839	0.501313	0.19346	873	184.167	688.833	62.6667	67.3333	0.0909751	0.365611	48.4829
WGD	PtMYB045	LG3:121856714	PtMYB117	LG9:5731253	1.2e-148	0.0819879	0.648177	0.12649	939	205.083	733.917	57	89	0.0776655	0.43397	62.6864
WGD	PtMYB046_c1	LG3:127551132	PtMYB046_c2	LG3:128493077	1.4e-188	0.00267082	0.00507187	0.526595	948	197.833	750.167	2	1	0.00266607	0.00505476	0.49051
WGD	PtMYB051_c1	LG4:19263786	PtMYB051_c2	LG4:20090742	1.8e-159	0.0293861	0.032882	0.893683	981	217.583	763.417	22	7	0.0288178	0.0321716	3.18008
WGD	PtMYB054	LG4:24822160	PtMYB118	LG9:6924118	2.5e-109	0.0689264	0.443209	0.155516	798	169.083	628.917	41.4167	56.5833	0.065854	0.334648	42.8636
WGD	PtMYB055	LG4:26597871	PtMYB119	LG9:7493463	1.3e-67	0.184641	0.49502	0.372996	540	113.833	426.167	69.75	41.25	0.163668	0.362372	47.8743
WGD	PtMYB056_c1	LG4:30519918	PtMYB056_c2	LG4:31049521	2.2e-192	0	0.0093678	0	975	214.833	760.167	0	2	0	0.00930954	0.905977
WGD	PtMYB056_c1	LG4:30519918	PtMYB110	LG8:27833551	5.3e-69	0.411003	2.27097	0.180981	906	199.667	706.333	223.5	142.5	0.316423	0.713689	219.63
WGD	PtMYB056_c1	LG4:30519918	PtMYB120_c1	LG9:8864907	6.3e-115	0.189702	0.534544	0.354886	957	207.75	749.25	125.583	79.4167	0.167612	0.38227	51.6967
WGD	PtMYB056_c1	LG4:30519918	PtMYB120_c2	LG9:9075395	6.3e-115	0.189702	0.534544	0.354886	957	207.75	749.25	125.583	79.4167	0.167612	0.38227	51.6967
WGD	PtMYB056_c2	LG4:31049521	PtMYB120_c1	LG9:8864907	6.3e-115	0.189702	0.534544	0.354886	957	207.75	749.25	125.583	79.4167	0.167612	0.38227	51.6967
WGD	PtMYB056_c2	LG4:31049521	PtMYB120_c2	LG9:9075395	6.3e-115	0.189702	0.534544	0.354886	957	207.75	749.25	125.583	79.4167	0.167612	0.38227	51.6967
WGD	PtMYB057	LG4:32716757	PtMYB109	LG8:26568147	5.5e-74	0.247307	1.16853	0.21164	777	189.583	587.417	123.75	112.25	0.210668	0.592088	113.01
WGD	PtMYB057	LG4:32716757	PtMYB121	LG9:10038199	6.9e-109	0.171206	0.773316	0.221392	906	219.5	686.5	105.083	105.917	0.153071	0.482536	74.7888
WGD	PtMYB061_c1	LG4:104746224	PtMYB061_c2	LG4:109307857	9.4e-219	0.0056588	0.00400936	1.4114	1137	250.083	886.917	5	1	0.00563751	0.00399867	0.387753
WGD	PtMYB061_c1	LG4:104746224	PtMYB103	LG7:35317934	7e-65	0.399709	1.80171	0.22185	921	203.167	717.833	222.417	138.583	0.309844	0.682116	174.247
WGD	PtMYB065	LG4:118904170	PtMYB093_c1	LG7:15268695	2.1e-100	0.164264	0.553472	0.296789	912	194.583	717.417	105.833	76.1667	0.14752	0.391435	53.5273
WGD	PtMYB065	LG4:118904170	PtMYB093_c2	LG7:16282548	2.1e-100	0.164264	0.553472	0.296789	912	194.583	717.417	105.833	76.1667	0.14752	0.391435	53.5273
WGD	PtMYB066	LG4:123904641	PtMYB073	LG5:39021932	1.1e-138	0.143478	0.402631	0.356352	996	220.667	775.333	101.25	68.75	0.130589	0.311556	38.9391
WGD	PtMYB068_c1	LG4:127896528	PtMYB068_c2	LG4:130471218	1.9e-178	0.00245173	0.00494439	0.495861	1020	202.917	817.083	2	1	0.00244773	0.00492813	0.478181
WGD	PtMYB070_c1	LG5:29200482	PtMYB070_c2	LG5:114072970	3.7e-139	0.00606881	0.0222789	0.272402	1266	273.333	992.667	6	6	0.00604433	0.0219512	2.15463
WGD	PtMYB070_c1	LG5:29200482	PtMYB125_c1	LG9:37647853	1.7e-72	0.307529	1.58469	0.194063	948	208.417	739.583	186.583	137.417	0.252282	0.659336	153.258
WGD	PtMYB070_c2	LG5:114072970	PtMYB127_c1	LG9:37801457	2.5e-71	0.279317	1.08983	0.256295	849	190.417	658.583	153.583	109.417	0.233203	0.574617	105.399
WGD	PtMYB071_c1	LG5:29413168	PtMYB071_c2	LG5:113868955	2.6e-186	0.00182593	0.00313808	0.581862	1416	319.333	1096.67	2	1	0.00182371	0.00313152	0.303489
WGD	PtMYB071_c1	LG5:29413168	PtMYB123_c2	LG9:37409688	1.3e-76	0.221451	0.594162	0.372712	1191	263.583	927.417	177.833	108.167	0.191751	0.41037	57.4625
WGD	PtMYB071_c2	LG5:113868955	PtMYB123_c1	LG9:31638827	1.3e-76	0.220004	0.602587	0.365099	1191	263.583	927.417	176.833	109.167	0.190673	0.414164	58.2773
WGD	PtMYB071_c2	LG5:113868955	PtMYB123_c2	LG9:37409688	1.3e-76	0.220004	0.602587	0.365099	1191	263.583	927.417	176.833	109.167	0.190673	0.414164	58.2773
WGD	PtMYB074	LG5:46614909	PtMYB075_c2	LG5:47066067	2.8e-47	0.566376	1.98014	0.286029	813	173.25	639.75	254.333	120.667	0.397551	0.696489	191.502
WGD	PtMYB079_c1	LG5:118311023	PtMYB079_c2	LG5:119224672	5.6e-181	0.00362392	0.00833921	0.434565	1071	241.167	829.833	3	2	0.00361518	0.00829302	0.8065
WGD	PtMYB081_c1	LG6:25373853	PtMYB081_c2	LG6:40077789	2e-292	0.0125828	0.0281183	0.447495	1761	398.583	1362.42	17	11	0.0124778	0.0275977	2.71937
WGD	PtMYB081_c1	LG6:25373853	PtMYB116	LG8:106845499	9.2e-56	0.476577	1.2374	0.385143	1065	238.333	826.667	291.583	144.417	0.352722	0.605944	119.672
WGD	PtMYB082	LG6:76927043	PtMYB113	LG8:89229889	3.7e-102	0.103579	0.522253	0.198331	924	191.833	732.167	70.8333	72.1667	0.0967448	0.376195	50.5081
WGD	PtMYB084_c1	LG6:84359592	PtMYB112_c2	LG8:85000555	1.2e-134	0.113294	0.54742	0.20696	918	206.333	711.667	74.8333	80.1667	0.105152	0.38853	52.942
WGD	PtMYB088	LG6:98423251	PtMYB124	LG9:34993496	5.2e-188	0.105211	0.40571	0.259326	1374	293.333	1080.67	106.083	91.9167	0.0981647	0.313352	39.2369
WGD	PtMYB089	LG6:102501369	PtMYB122_c1	LG9:23026335	8.4e-104	0.176677	0.541678	0.326167	897	191.833	705.167	111	74	0.15741	0.385752	52.3866
WGD	PtMYB089	LG6:102501369	PtMYB122_c2	LG9:23932867	8.4e-104	0.176677	0.541678	0.326167	897	191.833	705.167	111	74	0.15741	0.385752	52.3866
WGD	PtMYB093_c1	LG7:15268695	PtMYB093_c2	LG7:16282548	9.9e-172	0	0.00491402	0	951	204.167	746.833	0	1	0	0.00489796	0.475244
WGD	PtMYB097	LG7:27197173	PtMYB107	LG8:18731692	5.5e-93	0.157229	0.566067	0.277757	825	179.917	645.083	91.5	71.5	0.141842	0.397406	54.7454
WGD	PtMYB111_c1	LG8:55566604	PtMYB111_c2	LG8:73392606	6.6e-187	0	0.00867689	0	1035	231.833	803.167	0	2	0	0.00862689	0.839157
WGD	PtMYB112_c1	LG8:84526063	PtMYB112_c2	LG8:85000555	7e-180	0.00487241	0.00239235	2.03666	930	209.333	720.667	3.5	0.5	0.00485661	0.00238854	0.231368
WGD	PtMYB114_c1	LG8:91132482	PtMYB114_c2	LG8:91526079	7.2e-153	0.00165153	0.0108403	0.152351	792	185.833	606.167	1	2	0.00164971	0.0107623	1.04838
WGD	PtMYB115_c1	LG8:92338840	PtMYB115_c2	LG8:94044278	8e-107	0	0.019273	0	714	157.667	556.333	0	3	0	0.0190275	1.86393
WGD	PtMYB132_c2	LG11:94057710	PtMYB091	LG6:117707526	4.5e-90	0.0703297	0.718257	0.0979172	600	123.333	476.667	32	57	0.0671329	0.462162	69.4639
WGD	PtMYB133_c1	LG10:3951228	PtMYB108	LG8:22774128	2.6e-59	0.178227	0.979067	0.182038	561	139.167	421.833	66.9167	76.0833	0.158633	0.546707	94.6873
WGD	PtMYB133_c1	LG10:3951228	PtMYB109	LG8:26568147	5.5e-46	0.439102	1.29659	0.338659	606	146.167	459.833	152.833	90.1667	0.332367	0.616876	125.396
WGD	PtMYB133_c1	LG10:3951228	PtMYB133_c2	LG10:9323629	6.2e-114	0	0.00624353	0	660	160.833	499.167	0	1	0	0.00621762	0.603823
WGD	PtMYB133_c2	LG10:9323629	PtMYB108	LG8:22774128	2.6e-59	0.178227	0.979067	0.182038	561	139.167	421.833	66.9167	76.0833	0.158633	0.546707	94.6873
WGD	PtMYB134	LG10:5512290	PtMYB096	LG7:24380547	5e-96	0.137041	0.70863	0.193389	699	157.417	541.583	67.8333	72.1667	0.12525	0.458444	68.5329
WGD	PtMYB135	LG10:10230385	PtMYB057	LG4:32716757	7.1e-72	0.290329	2.00056	0.145124	783	184.833	598.167	144	129	0.240736	0.697926	193.477
WGD	PtMYB135	LG10:10230385	PtMYB109	LG8:26568147	3.8e-81	0.235865	1.26159	0.186958	732	171.167	560.833	113.5	104.5	0.202377	0.610516	122.011
WGD	PtMYB136	LG10:11228225	PtMYB056_c2	LG4:31049521	1.3e-76	0.383837	3.09979	0.123827	894	197.5	696.5	209.25	145.75	0.300431	0.737975	299.787
WGD	PtMYB136	LG10:11228225	PtMYB110	LG8:27833551	1e-110	0.157702	0.751588	0.209825	990	217.167	772.833	109.917	103.083	0.142226	0.474674	72.6874
WGD	PtMYB136	LG10:11228225	PtMYB120_c1	LG9:8864907	1.1e-85	0.35628	3.03468	0.117403	966	209.667	756.333	214.5	154.5	0.283605	0.736884	293.489
WGD	PtMYB136	LG10:11228225	PtMYB120_c2	LG9:9075395	1.1e-85	0.35628	3.03468	0.117403	966	209.667	756.333	214.5	154.5	0.283605	0.736884	293.489
WGD	PtMYB139_c1	LG10:29931110	PtMYB139_c2	LG10:31114573	5.5e-175	0	0.0044944	0	984	223.167	760.833	0	1	0	0.00448096	0.434661
WGD	PtMYB140_c1	LG10:34538146	PtMYB052	LG4:22326247	6.8e-163	0.177734	0.668769	0.265763	1344	275.5	1068.5	169.083	121.917	0.158244	0.442529	64.6778
WGD	PtMYB140_c2	LG10:35514373	PtMYB052	LG4:22326247	6.8e-163	0.177734	0.668769	0.265763	1344	275.5	1068.5	169.083	121.917	0.158244	0.442529	64.6778
WGD	PtMYB141	LG10:34949528	PtMYB053	LG4:22727036	2.3e-126	0.11864	0.66583	0.178184	1032	219.417	812.583	89.1667	96.8333	0.109732	0.441322	64.3936
WGD	PtMYB142	LG10:38392689	PtMYB051_c1	LG4:19263786	5e-96	0.176824	0.886552	0.199451	894	193.583	700.417	110.333	100.667	0.157525	0.520017	85.74
WGD	PtMYB142	LG10:38392689	PtMYB051_c2	LG4:20090742	3.6e-94	0.177633	0.915335	0.194063	894	193.25	700.75	110.833	102.167	0.158164	0.528676	88.5237
WGD	PtMYB142	LG10:38392689	PtMYB154	LG11:86323245	2e-81	0.333514	2.03859	0.1636	921	199.5	721.5	194.25	139.75	0.269231	0.700501	197.156
WGD	PtMYB147	LG11:6996011	PtMYB043_c1	LG3:95716403	2.2e-132	0.153556	0.639104	0.240268	1017	222.417	794.583	110.333	95.6667	0.138857	0.430124	61.8089
WGD	PtMYB147	LG11:6996011	PtMYB043_c2	LG3:96385437	2.9e-132	0.153592	0.638349	0.240608	1017	222.583	794.417	110.333	95.6667	0.138886	0.429802	61.7359
WGD	PtMYB147	LG11:6996011	PtMYB063	LG4:114921754	1.8e-89	0.286132	2.61124	0.109577	912	200.5	711.5	169.25	145.75	0.237878	0.726933	252.538
WGD	PtMYB148	LG11:23920525	PtMYB048	LG4:8041976	8.4e-102	0.160338	0.879222	0.182363	957	211.167	745.833	107.667	109.333	0.144358	0.517758	85.0311
WGD	PtMYB149_c1	LG11:34247306	PtMYB047	LG4:6980947	3.9e-120	0.181905	0.646246	0.28148	978	202.583	775.417	125.25	87.75	0.161526	0.433155	62.4996
WGD	PtMYB149_c1	LG11:34247306	PtMYB149_c2	LG11:34837077	3.4e-204	0	0.00483483	0	1002	207.5	794.5	0	1	0	0.00481928	0.467585
WGD	PtMYB149_c2	LG11:34837077	PtMYB047	LG4:6980947	3.9e-120	0.181861	0.65889	0.276011	978	202.417	775.583	125.25	88.75	0.161491	0.438452	63.7224
WGD	PtMYB150	LG11:55214622	PtMYB074	LG5:46614909	7.6e-39	0.469279	1.70996	0.274439	489	109.167	379.833	132.5	73.5	0.348837	0.673282	165.373
WGD	PtMYB150	LG11:55214622	PtMYB151	LG11:57660953	4e-56	0.170786	0.490612	0.348107	531	115.25	415.75	63.5	41.5	0.152736	0.360087	47.4479
WGD	PtMYB151	LG11:57660953	PtMYB028_c3	LG4:10215542	3.3e-42	0.36645	1.81696	0.201683	540	120.583	419.417	121.583	82.4167	0.289887	0.683483	175.722
WGD	PtMYB152_c1	LG11:84029162	PtMYB034	LG2:123874362	1.3e-112	0.16879	0.70622	0.239005	1095	243.167	851.833	128.75	111.25	0.151145	0.457505	68.2998
WGD	PtMYB152_c1	LG11:84029162	PtMYB152_c2	LG11:85609917	2.1e-171	0.00102599	0.0326533	0.0314208	1257	281.667	975.333	1	9	0.00102529	0.0319527	3.15796
WGD	PtMYB152_c2	LG11:85609917	PtMYB034	LG2:123874362	1.7e-112	0.168864	0.782032	0.21593	1095	243.5	851.5	128.75	118.25	0.151204	0.485626	75.6317
WGD	PtMYB153_c1	LG11:84134236	PtMYB035	LG2:123922822	2.3e-61	0.246185	1.08728	0.226423	663	142.417	520.583	109.25	81.75	0.209861	0.57402	105.152
WGD	PtMYB153_c1	LG11:84134236	PtMYB153_c2	LG11:85541329	2.1e-147	0	0.0126719	0	735	159.167	575.833	0	2	0	0.0125654	1.22552
WGD	PtMYB153_c2	LG11:85541329	PtMYB035	LG2:123922822	2.3e-61	0.247519	1.07246	0.230796	663	142.417	520.583	109.75	81.25	0.210821	0.570509	103.72
WGD	PtMYB154	LG11:86323245	PtMYB033	LG2:123376291	5.5e-122	0.133506	0.44958	0.296957	957	212.917	744.083	91	72	0.122298	0.33816	43.4796
WGD	PtMYB154	LG11:86323245	PtMYB051_c1	LG4:19263786	4.9e-78	0.339538	1.44523	0.234937	891	197.667	693.333	189.333	126.667	0.273077	0.640809	139.771
TD	PtMYB013	LG1:131708976	PtMYB014	LG1:131746472	6.4e-101	0.136293	0.467391	0.291604	741	155.25	585.75	73	54	0.124627	0.347826	45.2023
TD	PtMYB036	LG2:123960011	PtMYB037	LG2:123995955	2e-78	0.0868316	0.1842	0.471398	531	116.333	414.667	34	19	0.0819936	0.163324	17.8143
TD	PtMYB037	LG2:123995955	PtMYB038	LG2:124023304	6.8e-77	0.0971777	0.140487	0.691719	534	117.083	416.917	38	15	0.0911453	0.128114	13.5868
TD	PtMYB074	LG5:46614909	PtMYB075_c1	LG5:46658380	2.8e-47	0.566376	1.98014	0.286029	813	173.25	639.75	254.333	120.667	0.397551	0.696489	191.502
TD	PtMYB079_c1	LG5:118311023	PtMYB080_c1	LG5:118684875	1.4e-123	0.132538	0.797594	0.166172	1026	228.25	797.75	96.9167	112.083	0.121488	0.491055	77.1367
TD	PtMYB089	LG6:102501369	PtMYB090	LG6:102508116	1.3e-160	0.0474167	0.11055	0.428915	960	209.167	750.833	34.5	21.5	0.0459489	0.102789	10.6915
TD	PtMYB091	LG6:117707526	PtMYB092	LG6:117774183	6.3e-89	0.0393697	0.331223	0.118862	600	122	478	18.3333	32.6667	0.0383543	0.26776	32.0332
TD	PtMYB099	LG7:35134602	PtMYB100	LG7:35149779	5.3e-60	0.330523	1.61913	0.204136	672	144.833	527.167	140.917	96.0833	0.26731	0.663406	156.589
TD	PtMYB100	LG7:35149779	PtMYB101	LG7:35204919	3.2e-161	0.0279626	0.118344	0.236281	900	198.667	701.333	19.25	21.75	0.0274477	0.10948	11.4453
TD	PtMYB101	LG7:35204919	PtMYB102	LG7:35233981	2.9e-45	0.45577	1.98017	0.230167	660	142.5	517.5	176.75	99.25	0.341546	0.696491	191.506
TD	PtMYB125_c1	LG9:37647853	PtMYB126_c1	LG9:37673956	1.3e-141	0.0891651	0.241926	0.368563	924	206.333	717.667	60.3333	42.6667	0.0840687	0.206785	23.3971
TD	PtMYB126_c2	LG9:37979857	PtMYB125_c2	LG9:38006019	3.1e-143	0.0864264	0.241076	0.358503	924	205.333	718.667	58.6667	42.3333	0.0816327	0.206169	23.3149
TD	PtMYB127_c1	LG9:37801457	PtMYB127_c2	LG9:37843102	1.1e-182	0.001396	0.00972461	0.143553	924	207	717	1	2	0.0013947	0.00966184	0.940484
TD	PtMYB127_c2	LG9:37843102	PtMYB128	LG9:37887357	4.2e-116	0.101389	0.296528	0.34192	792	172.5	619.5	58.75	42.25	0.0948345	0.244928	28.6778
TD	PtMYB127_c3	LG9:37903667	PtMYB126_c2	LG9:37979857	2.9e-162	0.0476712	0.103088	0.462431	924	205.917	718.083	33.1667	19.8333	0.0461878	0.0963173	9.96986
TD	PtMYB128	LG9:37887357	PtMYB127_c3	LG9:37903667	3.1e-115	0.101389	0.296528	0.34192	792	172.5	619.5	58.75	42.25	0.0948345	0.244928	28.6778
SD	PtMYB001_c1	LG1:22512133	PtMYB011_c1	LG1:123644971	9.9e-74	0.171945	0.656443	0.261934	738	157.167	580.833	89.25	68.75	0.153659	0.437434	63.4857
SD	PtMYB001_c2	LG1:22752180	PtMYB011_c2	LG1:123936740	2.9e-73	0.174057	0.627554	0.277358	738	157	581	90.25	66.75	0.155336	0.425159	60.6918
SD	PtMYB002_c2	LG1:26008347	PtMYB012	LG1:127738230	1.5e-90	0.118165	0.444294	0.265961	777	159.583	617.417	67.5	53.5	0.109326	0.335248	42.9685
SD	PtMYB003	LG1:66989782	PtMYB065	LG4:118904170	2.7e-73	0.325111	1.43327	0.226832	906	197.167	708.833	187	126	0.263814	0.639053	138.614
SD	PtMYB005	LG1:115194943	PtMYB047	LG4:6980947	4.6e-59	0.422304	1.70039	0.248358	954	197.333	756.667	244.333	132.667	0.322907	0.672297	164.448
SD	PtMYB006	LG1:116114818	PtMYB148	LG11:23920525	1.6e-66	0.37803	2.76726	0.136608	792	174.583	617.417	183.333	127.667	0.296936	0.731265	267.626
SD	PtMYB010	LG1:120074723	PtMYB088	LG6:98423251	1.3e-11	0.954646	2.47845	0.385178	1470	324.583	1145.42	618.5	234.5	0.539978	0.722465	239.696
SD	PtMYB011_c1	LG1:123644971	PtMYB020	LG2:8847564	4.9e-52	0.471625	2.5315	0.186303	708	152.667	555.333	194.417	110.583	0.35009	0.724345	244.826
SD	PtMYB011_c2	LG1:123936740	PtMYB025	LG2:24845407	1.5e-53	0.348644	3.36102	0.103732	723	152.167	570.833	159.167	112.833	0.278832	0.741512	325.05
SD	PtMYB013	LG1:131708976	PtMYB028_c3	LG4:10215542	3.1e-47	0.525649	25.8257	0.0203537	828	177.667	650.333	245.75	133.25	0.377883	0.75	2497.65
SD	PtMYB014	LG1:131746472	PtMYB028_c3	LG4:10215542	5.3e-52	0.482264	2.05514	0.234663	789	168.667	620.333	220.667	118.333	0.355723	0.701581	198.756
SD	PtMYB016_c1	LG1:144902312	PtMYB046_c2	LG3:128493077	3.2e-68	0.436158	1.67034	0.261119	873	181.083	691.917	228.833	121.167	0.330724	0.669121	161.542
SD	PtMYB016_c2	LG1:158723238	PtMYB046_c2	LG3:128493077	5.5e-68	0.426333	1.8908	0.225477	861	178.333	682.667	222	123	0.325195	0.68972	182.863
SD	PtMYB017_c1	LG1:150299774	PtMYB072_c1	LG5:36117492	2.2e-64	0.362094	2.75503	0.13143	753	170.667	582.333	167.25	124.75	0.287207	0.730957	266.444
SD	PtMYB017_c2	LG1:151133692	PtMYB072_c1	LG5:36117492	2.2e-64	0.362094	2.75503	0.13143	753	170.667	582.333	167.25	124.75	0.287207	0.730957	266.444
SD	PtMYB018_c2	LG1:151124306	PtMYB041	LG3:32846647	8e-103	0.138297	0.581111	0.237987	798	162.583	635.417	80.25	65.75	0.126295	0.404408	56.2003
SD	PtMYB024	LG2:21714893	PtMYB093_c1	LG7:15268695	1.1e-66	0.345081	2.03236	0.169793	897	188.667	708.333	195.917	132.083	0.276588	0.700088	196.554
SD	PtMYB026	LG2:35782920	PtMYB058	LG4:54496817	3.1e-97	0.211739	0.600167	0.3528	939	209	730	134.667	86.3333	0.184475	0.413078	58.0432
SD	PtMYB027	LG2:35914050	PtMYB051_c1	LG4:19263786	1.5e-71	0.33995	2.2127	0.153636	804	172	632	172.75	122.25	0.273339	0.710756	213.994
SD	PtMYB028_c1	LG2:49665328	PtMYB028_c2	LG2:59098325	6e-134	0.017041	0.0171704	0.992463	711	162	549	9.25	2.75	0.0168488	0.0169753	1.66058
SD	PtMYB028_c2	LG2:59098325	PtMYB075_c1	LG5:46658380	2.4e-60	0.47135	1.54291	0.305495	843	184.083	658.917	230.583	120.417	0.349943	0.654142	149.217
SD	PtMYB028_c3	LG4:10215542	PtMYB075_c1	LG5:46658380	1.1e-60	0.468549	1.69728	0.276059	843	183.167	659.833	229.917	123.083	0.348447	0.671975	164.147
SD	PtMYB029_c1	LG2:58039995	PtMYB104	LG7:71525817	7.7e-117	0.11665	0.51986	0.224387	810	166.667	643.333	69.5	62.5	0.108031	0.375	50.2766
SD	PtMYB030	LG2:80792442	PtMYB079_c1	LG5:118311023	1e-142	0.0986049	0.672135	0.146704	1065	240.667	824.333	76.1667	106.833	0.0923979	0.443906	65.0034
SD	PtMYB033	LG2:123376291	PtMYB051_c1	LG4:19263786	1e-83	0.307513	1.38481	0.222062	870	191.167	678.833	171.25	120.75	0.252271	0.631648	133.927
SD	PtMYB035	LG2:123922822	PtMYB038	LG2:124023304	1.9e-92	0.0747103	0.186206	0.401224	690	148.583	541.417	38.5	24.5	0.0711097	0.164891	18.0083
SD	PtMYB036	LG2:123960011	PtMYB038	LG2:124023304	1.1e-84	0.0821504	0.241916	0.339583	672	145.083	526.917	41	30	0.0778112	0.206778	23.3961
SD	PtMYB037	LG2:123995955	PtMYB153_c1	LG11:84134236	2.7e-57	0.285903	0.936729	0.305215	531	117	414	98.4167	62.5833	0.237721	0.5349	90.5927
SD	PtMYB038	LG2:124023304	PtMYB153_c1	LG11:84134236	5.7e-62	0.284941	1.07279	0.265607	657	141.667	515.333	122.167	80.8333	0.237063	0.570588	103.752
SD	PtMYB043_c2	LG3:96385437	PtMYB103	LG7:35317934	1e-86	0.309132	3.79987	0.0813532	936	207.083	728.917	184.667	154.333	0.253344	0.745272	367.492
SD	PtMYB044_c1	LG3:112605153	PtMYB095	LG7:20996679	3.1e-121	0.0969839	0.501313	0.19346	873	184.167	688.833	62.6667	67.3333	0.0909751	0.365611	48.4829
SD	PtMYB045	LG3:121856714	PtMYB066	LG4:123904641	5.4e-56	0.442162	2.33324	0.189505	825	181.417	643.583	215	130	0.334067	0.716582	225.652
SD	PtMYB045	LG3:121857101	PtMYB117	LG9:5731253	1.4e-148	0.0819879	0.648177	0.12649	939	205.083	733.917	57	89	0.0776655	0.43397	62.6864
SD	PtMYB047	LG4:6980947	PtMYB076	LG5:50426002	5.8e-53	0.50862	1.70874	0.297658	747	158.333	588.667	217.417	106.583	0.369337	0.673158	165.255
SD	PtMYB050	LG4:17564997	PtMYB087_c1	LG6:98184841	1.9e-60	0.346327	2.23158	0.155193	822	191.083	630.917	175	136	0.277374	0.711731	215.82
SD	PtMYB051_c2	LG4:20090742	PtMYB154	LG11:86323245	1.4e-74	0.339538	1.48081	0.229292	891	197.667	693.333	189.333	127.667	0.273077	0.645868	143.212
SD	PtMYB054	LG4:24822160	PtMYB113	LG8:89229889	1.5e-69	0.372745	5.4496	0.0683986	744	159	585	171.833	119.167	0.293732	0.749476	527.04
SD	PtMYB055	LG4:26597871	PtMYB028_c3	LG4:10215542	3e-43	0.406562	2.71032	0.150005	558	117.5	440.5	138.25	85.75	0.313848	0.729787	262.12
SD	PtMYB056_c1	LG4:30519918	PtMYB136	LG10:11228225	1.1e-74	0.383837	4.48416	0.0855984	894	197.5	696.5	209.25	147.75	0.300431	0.748101	433.672
SD	PtMYB056_c2	LG4:31049521	PtMYB110	LG8:27833551	5.3e-69	0.411003	2.17407	0.189048	906	199.667	706.333	223.5	141.5	0.316423	0.708681	210.258
SD	PtMYB057	LG4:32717144	PtMYB121	LG9:10038199	1.7e-108	0.171206	0.773316	0.221392	906	219.5	686.5	105.083	105.917	0.153071	0.482536	74.7888
SD	PtMYB059	LG4:76961178	PtMYB021	LG2:13297861	4.4e-49	0.501609	1.65224	0.303593	819	174	645	235.917	116.083	0.365762	0.667146	159.791
SD	PtMYB060_c1	LG4:83631181	PtMYB060_c2	LG4:84075062	2.9e-110	0.0199189	0.0317888	0.626601	768	166	602	11.8333	5.16667	0.0196567	0.0311245	3.07435
SD	PtMYB061_c1	LG4:104746224	PtMYB063	LG4:114921754	3.8e-71	0.423316	3.20927	0.131904	957	212.5	744.5	240.833	157.167	0.323483	0.739608	310.374
SD	PtMYB063	LG4:114921754	PtMYB103	LG7:35317934	1.2e-113	0.179975	0.755623	0.238181	912	202.667	709.333	113.5	96.5	0.160009	0.476151	73.0777
SD	PtMYB066	LG4:123904641	PtMYB117	LG9:5731253	6.9e-59	0.428158	2.56718	0.166781	804	174.583	629.417	205.333	126.667	0.326228	0.725537	248.277
SD	PtMYB067	LG4:127084637	PtMYB094	LG7:19770273	8e-84	0.15694	0.692763	0.226543	753	162.167	590.833	83.6667	73.3333	0.141608	0.45221	66.9983
SD	PtMYB068_c1	LG4:127896528	PtMYB145	LG10:76269829	1.5e-114	0.129831	0.544602	0.238396	933	185.75	747.25	89.0833	71.9167	0.119215	0.387169	52.6695
SD	PtMYB068_c2	LG4:130471218	PtMYB145	LG10:76269829	1.5e-114	0.128288	0.532511	0.240912	933	186	747	88.0833	70.9167	0.117916	0.381272	51.5001
SD	PtMYB069	LG5:15890591	PtMYB146	LG10:78188298	9.5e-60	0.367758	2.64598	0.138988	804	172.167	631.833	183.667	125.333	0.290688	0.727977	255.898
SD	PtMYB070_c1	LG5:29200482	PtMYB129	LG9:38269984	1e-101	0.197997	1.29391	0.153022	1101	233.75	867.25	150.917	144.083	0.174017	0.616399	125.137
SD	PtMYB070_c2	LG5:114072970	PtMYB129	LG9:38269984	3.8e-104	0.196512	1.30351	0.150756	1104	233.917	870.083	150.417	144.583	0.172876	0.618098	126.065
SD	PtMYB071_c1	LG5:29413168	PtMYB123_c1	LG9:31638827	1.3e-76	0.221451	0.594162	0.372712	1191	263.583	927.417	177.833	108.167	0.191751	0.41037	57.4625
SD	PtMYB075_c2	LG5:47066067	PtMYB076	LG5:50426002	2.2e-53	0.474593	3.5116	0.13515	777	168	609	214.167	124.833	0.351669	0.743056	339.613
SD	PtMYB079_c1	LG5:118311023	PtMYB080_c2	LG7:16929231	1.4e-123	0.132538	0.797594	0.166172	1026	228.25	797.75	96.9167	112.083	0.121488	0.491055	77.1367
SD	PtMYB081_c1	LG6:25373853	PtMYB144_c1	LG10:66145845	1e-102	0.452822	1.51108	0.299667	1473	333.083	1139.92	387.5	216.5	0.339937	0.649987	146.14
SD	PtMYB081_c2	LG6:40077789	PtMYB144_c1	LG10:66145845	3.5e-103	0.452734	1.6338	0.277106	1473	333.167	1139.83	387.417	221.583	0.339889	0.665083	158.007
SD	PtMYB082	LG6:76927043	PtMYB118	LG9:6924118	9.2e-69	0.362521	3.25731	0.111295	735	151.75	583.25	167.667	112.333	0.28747	0.740253	315.02
SD	PtMYB084_c2	LG6:86202218	PtMYB112_c1	LG8:84526063	2.7e-117	0.117578	0.523287	0.224691	849	188.917	660.083	71.8333	71.1667	0.108825	0.376709	50.608
SD	PtMYB087_c1	LG6:98184841	PtMYB131	LG9:92350055	4.6e-104	0.0646902	0.489999	0.132021	885	215.417	669.583	41.5	77.5	0.0619788	0.359768	47.3886
SD	PtMYB088	LG6:98423251	PtMYB124	LG9:34993496	1.1e-183	0.105211	0.40571	0.259326	1374	293.333	1080.67	106.083	91.9167	0.0981647	0.313352	39.2369
SD	PtMYB089	LG6:102501369	PtMYB097	LG7:27197173	1e-72	0.349453	2.41195	0.144884	870	188.333	681.667	190.417	135.583	0.27934	0.719912	233.264
SD	PtMYB090	LG6:102508116	PtMYB122_c1	LG9:23026335	1.1e-117	0.186802	0.54958	0.339899	984	210.917	773.083	127.833	82.1667	0.165355	0.389569	53.1509
SD	PtMYB091	LG6:117707526	PtMYB132_c1	LG10:1946856	2e-90	0.0703297	0.718257	0.0979172	600	123.333	476.667	32	57	0.0671329	0.462162	69.4639
SD	PtMYB092	LG6:117774183	PtMYB132_c1	LG10:1946856	2e-77	0.0909369	0.663469	0.137063	606	124.333	481.667	41.25	54.75	0.0856401	0.440349	64.1653
SD	PtMYB095	LG7:20996679	PtMYB145	LG10:76269829	2.5e-71	0.34929	2.1157	0.165094	915	188.917	726.083	202.75	133.25	0.279238	0.705337	204.613
SD	PtMYB097	LG7:27197173	PtMYB122_c1	LG9:23026335	1.8e-80	0.405305	2.09782	0.193203	957	205.417	751.583	235.333	144.667	0.313117	0.70426	202.884
SD	PtMYB098	LG7:35060927	PtMYB101	LG7:35204919	3.4e-52	0.344284	1.08211	0.318159	675	147.083	527.917	145.75	84.25	0.276085	0.572805	104.653
SD	PtMYB099	LG7:35134602	PtMYB101	LG7:35204919	5.3e-60	0.314049	1.34641	0.233249	657	144.833	512.167	131.417	90.5833	0.25659	0.625432	130.214
SD	PtMYB100	LG7:35149779	PtMYB025	LG2:24845407	3.1e-47	0.500913	1.88657	0.265515	783	166.333	616.667	225.333	114.667	0.365405	0.689379	182.454
SD	PtMYB101	LG7:35204919	PtMYB025	LG2:24845407	5.3e-47	0.495797	1.70937	0.290047	771	165.25	605.75	219.75	111.25	0.362773	0.673222	165.316
SD	PtMYB103	LG7:35317934	PtMYB147	LG11:6996011	3.6e-86	0.308267	2.66368	0.11573	927	205.333	721.667	182.417	149.583	0.252771	0.72849	257.609
SD	PtMYB105	LG7:87582338	PtMYB144_c1	LG10:66145845	7e-193	0.202135	0.395365	0.511262	1533	348.75	1184.25	209.833	107.167	0.177187	0.307288	38.2365
SD	PtMYB106	LG7:90156915	PtMYB120_c1	LG9:8864907	1.4e-103	0.213866	0.631682	0.338566	900	197.333	702.667	130.75	84.25	0.186077	0.426943	61.0911
SD	PtMYB107	LG8:18731692	PtMYB122_c1	LG9:23026335	5.4e-68	0.371659	2.12539	0.174866	795	172	623	182.583	121.417	0.293071	0.705911	205.551
SD	PtMYB108	LG8:22774128	PtMYB109	LG8:26568147	6.7e-46	0.429455	2.30397	0.186398	567	135.5	431.5	141.083	96.9167	0.32696	0.715252	222.821
SD	PtMYB109	LG8:26568147	PtMYB121	LG9:10038199	1.1e-75	0.246141	1.91686	0.128409	804	193.583	610.417	128.083	133.917	0.209829	0.691778	185.383
SD	PtMYB111_c1	LG8:55566604	PtMYB134	LG10:5512290	1.2e-52	0.561561	1.39072	0.403791	702	158.083	543.917	215	100	0.395281	0.632578	134.499
SD	PtMYB111_c2	LG8:73392606	PtMYB134	LG10:5512290	1.2e-52	0.560913	1.39749	0.401373	702	158.083	543.917	214.833	100.167	0.394975	0.633632	135.153
SD	PtMYB112_c1	LG8:84526063	PtMYB112_c2	LG8:85000975	1.3e-178	0.00487241	0.00239235	2.03666	930	209.333	720.667	3.5	0.5	0.00485661	0.00238854	0.231368
SD	PtMYB115_c1	LG8:92338840	PtMYB135	LG10:10230385	3.3e-44	0.470242	1.79464	0.262026	681	153.833	527.167	184.167	104.833	0.349352	0.681473	173.563
SD	PtMYB115_c2	LG8:94044278	PtMYB135	LG10:10230385	1.9e-44	0.470242	1.72667	0.272341	681	153.833	527.167	184.167	103.833	0.349352	0.674973	166.989
SD	PtMYB116	LG8:106845499	PtMYB144_c1	LG10:66145845	4.8e-47	0.561263	2.30624	0.243367	945	211.083	733.917	290	151	0.39514	0.715357	223.041
SD	PtMYB117	LG9:5731253	PtMYB141	LG10:34949528	7.6e-52	0.438142	2.37763	0.184276	750	158.083	591.917	196.417	113.583	0.331832	0.718503	229.945
SD	PtMYB120_c1	LG9:8864907	PtMYB155	LG11:87120943	1.9e-48	0.542024	2.01781	0.268619	783	168.667	614.333	237.083	117.917	0.38592	0.699111	195.147
SD	PtMYB120_c2	LG9:9075395	PtMYB155	LG11:87120943	1.9e-48	0.542024	2.01781	0.268619	783	168.667	614.333	237.083	117.917	0.38592	0.699111	195.147
SD	PtMYB121	LG9:10038412	PtMYB135	LG10:10230385	3.6e-72	0.339359	2.26879	0.149577	798	186.5	611.5	166.917	133.083	0.272963	0.713584	219.419
SD	PtMYB125_c2	LG9:38006019	PtMYB125_c4	LG9:38753205	1.2e-182	0.0107577	0.0532482	0.202029	963	214	749	8	11	0.0106809	0.0514019	5.14973
SD	PtMYB125_c4	LG9:38753205	PtMYB152_c1	LG11:84029162	1.8e-74	0.467962	2.38446	0.196255	915	203.583	711.417	247.667	146.333	0.348132	0.718788	230.606
SD	PtMYB126_c2	LG9:37979857	PtMYB125_c4	LG9:38753205	8.9e-143	0.0870113	0.26534	0.327923	924	205.833	718.167	59	46	0.0821536	0.223482	25.6616
SD	PtMYB127_c1	LG9:37801457	PtMYB127_c3	LG9:37903667	1.1e-182	0.001396	0.00972461	0.143553	924	207	717	1	2	0.0013947	0.00966184	0.940484
SD	PtMYB127_c3	LG9:37903667	PtMYB125_c4	LG9:38753205	2.7e-139	0.102473	0.272626	0.375873	924	207.083	716.917	68.6667	47.3333	0.0957805	0.228571	26.3661
SD	PtMYB128	LG9:37887357	PtMYB126_c2	LG9:37979857	6.6e-118	0.0902927	0.31527	0.286398	792	171.917	620.083	52.75	44.25	0.0850692	0.257392	30.4903
SD	PtMYB129	LG9:38269984	PtMYB152_c1	LG11:84029162	1.5e-82	0.304099	2.1615	0.140689	1104	238	866	216.5	168.5	0.25	0.707983	209.043
SD	PtMYB133_c1	LG10:3951228	PtMYB135	LG10:10230385	1.9e-46	0.501738	1.68037	0.298588	630	149.583	480.417	175.75	100.25	0.365828	0.670195	162.511
SD	PtMYB133_c2	LG10:9323629	PtMYB135	LG10:10230385	1.9e-46	0.520844	1.70805	0.304934	639	151.417	487.583	183.083	101.917	0.375491	0.673088	165.189
SD	PtMYB134	LG10:5512290	PtMYB139_c1	LG10:29931110	2.9e-72	0.305432	1.73259	0.176287	699	159.25	539.75	135.417	107.583	0.250888	0.675563	167.561
SD	PtMYB139_c1	LG10:29931110	PtMYB139_c2	LG10:31114749	6.1e-166	0	0.0044944	0	984	223.167	760.833	0	1	0	0.00448096	0.434661
SD	PtMYB140_c1	LG10:34538146	PtMYB078	LG5:87889677	6e-42	0.702098	3.25097	0.215966	1254	264.917	989.083	450.917	196.083	0.455894	0.74017	314.407
SD	PtMYB140_c2	LG10:35514373	PtMYB078	LG5:87889677	6e-42	0.702098	3.25097	0.215966	1254	264.917	989.083	450.917	196.083	0.455894	0.74017	314.407
SD	PtMYB146	LG10:78188298	PtMYB144_c1	LG10:66145845	6.3e-32	0.722375	2.36345	0.305644	828	181.083	646.917	300	130	0.463738	0.717902	228.573
SD	PtMYB149_c1	LG11:34247306	PtMYB019	LG2:7518679	3.9e-51	0.553227	1.27983	0.432266	711	156.25	554.75	217.083	95.9167	0.391317	0.613867	123.775
SD	PtMYB149_c2	LG11:34837077	PtMYB019	LG2:7518679	3.9e-51	0.552981	1.31978	0.418994	711	156.083	554.917	217.083	96.9167	0.3912	0.620929	127.639
SD	PtMYB150	LG11:55214622	PtMYB013	LG1:131708976	1.5e-42	0.279427	0.739838	0.377686	516	112.333	403.667	94.1667	52.8333	0.233278	0.470326	71.551
SD	PtMYB151	LG11:57660953	PtMYB075_c1	LG5:46658380	2.8e-41	0.430864	1.58447	0.271929	549	120.833	428.167	140.333	79.6667	0.327754	0.65931	153.237
PD	PtMYB001_c1	LG1:22512133	PtMYB001_c2	LG1:22752180	2e-130	0.0031805	0.0117997	0.269542	801	170.833	630.167	2	2	0.00317376	0.0117073	1.14117
PD	PtMYB006	LG1:116114818	PtMYB007	LG1:116144648	1.7e-73	0.344878	2.88658	0.119476	738	161.667	576.333	159.333	118.667	0.27646	0.734021	279.166
PD	PtMYB035	LG2:123922822	PtMYB036	LG2:123960011	6e-78	0.0955882	0.230443	0.414803	681	146.167	534.833	48	29	0.0897476	0.198404	22.2865
PD	PtMYB098	LG7:35060927	PtMYB099	LG7:35134602	2.8e-54	0.342343	0.989452	0.345992	651	142.25	508.75	139.833	78.1667	0.274857	0.549502	95.6917
PD	PtMYB144_c1	LG10:66145845	PtMYB144_c2	LG10:66710327	0	0.000803859	0.00547948	0.146704	1611	366.333	1244.67	1	2	0.000803428	0.00545951	0.52993
TRD	PtMYB005	LG1:115194943	PtMYB149_c1	LG11:34247306	9.8e-62	0.412958	2.40245	0.17189	930	190.75	739.25	234.75	137.25	0.317552	0.719528	232.346
TRD	PtMYB005	LG1:115194943	PtMYB149_c2	LG11:34837077	9.8e-62	0.412833	2.56313	0.161066	930	190.583	739.417	234.75	138.25	0.31748	0.725404	247.885
TRD	PtMYB026	LG2:35782920	PtMYB123_c1	LG9:31638827	1.4e-60	0.488755	1.34077	0.364532	1017	225.25	791.75	284.333	140.667	0.35912	0.624491	129.669
TRD	PtMYB026	LG2:35782920	PtMYB123_c2	LG9:37409688	1.4e-60	0.488755	1.34077	0.364532	1017	225.25	791.75	284.333	140.667	0.35912	0.624491	129.669
TRD	PtMYB027	LG2:35914050	PtMYB033	LG2:123376291	6.9e-72	0.426843	2.25891	0.18896	888	190.833	697.167	226.917	136.083	0.325484	0.7131	218.463
TRD	PtMYB028_c1	LG2:49665328	PtMYB028_c3	LG4:10215542	5.7e-132	0.022645	0.0171883	1.31747	711	161.833	549.167	12.25	2.75	0.0223065	0.0169928	1.66231
TRD	PtMYB028_c2	LG2:59098325	PtMYB028_c3	LG4:10215542	9.1e-169	0.00580133	0.00512385	1.13222	888	195.833	692.167	4	1	0.00577895	0.00510638	0.495536
TRD	PtMYB030	LG2:80792442	PtMYB079_c2	LG5:119224672	3.5e-143	0.0974949	0.689469	0.141406	1065	241	824	75.3333	108.667	0.0914239	0.450899	66.6798
TRD	PtMYB041	LG3:32846647	PtMYB018_c1	LG1:150308526	1.9e-102	0.135425	0.575353	0.235377	798	162.417	635.583	78.75	65.25	0.123902	0.401744	55.6434
TRD	PtMYB050	LG4:17564997	PtMYB087_c2	LG6:100138888	2.9e-61	0.346327	2.23158	0.155193	822	191.083	630.917	175	136	0.277374	0.711731	215.82
TRD	PtMYB059	LG4:76961178	PtMYB066	LG4:123904641	2e-49	0.453939	2.03777	0.222762	780	167.75	612.25	208.5	117.5	0.340547	0.700447	197.077
TRD	PtMYB064	LG4:116308430	PtMYB105	LG7:87582338	7.5e-56	0.547704	2.68012	0.204358	1152	256.417	895.583	348.083	186.917	0.388667	0.728957	259.199
TRD	PtMYB080_c2	LG7:16929231	PtMYB079_c2	LG5:119224672	1.6e-135	0.132599	0.795522	0.166681	1026	228.583	797.417	96.9167	112.083	0.121538	0.490339	76.9364
TRD	PtMYB106	LG7:90156915	PtMYB056_c1	LG4:30519918	1.9e-166	0.0258615	0.0828785	0.312041	912	203.917	708.083	18	16	0.0254207	0.0784634	8.01533
TRD	PtMYB106	LG7:90156915	PtMYB056_c2	LG4:31049521	1.9e-166	0.0258615	0.0828785	0.312041	912	203.917	708.083	18	16	0.0254207	0.0784634	8.01533
TRD	PtMYB131	LG9:92350055	PtMYB087_c2	LG6:100138888	3.7e-114	0.063064	0.489999	0.128702	885	215.417	669.583	40.5	77.5	0.0604854	0.359768	47.3886
TRD	PtMYB137	LG10:19397865	PtMYB097	LG7:27197173	4.3e-74	0.397304	2.94224	0.135035	927	206.417	720.583	222.25	151.75	0.308431	0.735164	284.549

## Sheet: Table S5
Table S5. Putative functions of the R2R3-MYB proteins in P. thomsonii and Arabidopsis
Subclades	P. thomsonii	Arabidopsis	Functions in Arabidopsis
S1	PtMYB027	AtMYB30	Abiotic stress response / HR response, SA‐mediated (VLC‐Lipid metabolism)/Hypocotyle elongation, brassinosteroid pathway
	PtMYB033	AtMYB31
	PtMYB051	AtMYB60	Biotic stress response / Drought, ABA‐mediated (stomatal closure)
	PtMYB142	AtMYB94
	PtMYB154	AtMYB96	Abiotic and biotic stress response / Drought and pathogens ABA‐ and JA‐mediated
S2	PtMYB001	AtMYB13	Abiotic stress response / Drought, light and wounding, ABA‐mediated (shoot morphogenesis)
	PtMYB011	AtMYB14
	PtMYB025	AtMYB15	Abiotic stress response / Cold/Drought and salt, ABA‐mediated
	PtMYB020
S3	PtMYB060	AtMYB10
		AtMYB58	Phenylpropanoide pathway / Lignin biosynthesis (fibers and vessels)
		AtMYB63	Phenylpropanoide pathway / Lignin biosynthesis (fibers and vessels)
		AtMYB72	Biotic stress response / Pathogens (induced systemic resistance)
S4	PtMYB096	AtMYB3	Phenylpropanoide pathway
	PtMYB134	AtMYB4	Phenylpropanoide pathway / Sinapate ester biosynthesis
	PtMYB139	AtMYB6
		AtMYB7	Phenylpropanoide pathway
		AtMYB8	Phenylpropanoide pathway
		AtMYB32	Phenylpropanoide pathway / Sinapate ester biosynthesis
S5	PtMYB013	AtMYB5	Mucilage biosynthesis/Phenylpropanoide pathway / Proanthocyanindins biosynthesis
	PtMYB014	AtMYB82
	PtMYB019	AtMYB123	Phenylpropanoide pathway / Proanthocyanindins biosynthesis
	PtMYB028
	PtMYB055
	PtMYB074
	PtMYB075
	PtMYB076
	PtMYB111
	PtMYB119
	PtMYB150
	PtMYB151
S6	PtMYB032	AtMYB75	Phenylpropanoide pathway / Anthocyanin biosynthesis
	PtMYB035	AtMYB90	Abiotic stress response / HR response, SA‐mediated (VLC‐Lipid metabolism)
	PtMYB036	AtMYB113	Hypocotyle elongation, brassinosteroid pathway
	PtMYB037	AtMYB114	Phenylpropanoide pathway / Anthocyanin biosynthesis
	PtMYB038
	PtMYB153
S7	PtMYB005	AtMYB11	Biotic stress response / Drought, ABA‐mediated (stomatal closure)
	PtMYB047	AtMYB12	Phenylpropanoide pathway / Flavonol biosynthesis
	PtMYB062	AtMYB111	Abiotic and biotic stress response / Drought and pathogens ABA‐ and JA‐mediated
	PtMYB149
S8	PtMYB017	AtMYB17
	PtMYB072	AtMYB47
		AtMYB95
S9	PtMYB034	AtMYB16	Abiotic stress response / Drought, light and wounding, ABA‐mediated (shoot morphogenesis)
	PtMYB070	AtMYB106	Cell fate / Trichome branching
	PtMYB125
	PtMYB126
	PtMYB127
	PtMYB128
	PtMYB129
	PtMYB143
	PtMYB152
S10	PtMYB089	AtMYB9	Abiotic stress response / Drought and salt, ABA‐mediated
	PtMYB090	AtMYB107
	PtMYB097
	PtMYB107
	PtMYB122
S11	PtMYB043	AtMYB41	Abiotic stress response / Osmotic, ABA‐mediated
	PtMYB061	AtMYB74
	PtMYB063	AtMYB102
	PtMYB103
	PtMYB147
S12		AtMYB28	Glucosinolate biosynthesis / Aliphatic pool
		AtMYB29	Glucosinolate biosynthesis / Aliphatic pool
		AtMYB34	Glucosinolate biosynthesis / Indolic pool
		AtMYB39	Phenylpropanoide pathway / Lignin biosynthesis (fibers and vessels)
		AtMYB49
		AtMYB51	Glucosinolate biosynthesis / Indolic pool
		AtMYB76	Glucosinolate biosynthesis / Aliphatic pool
		AtMYB122	Glucosinolate biosynthesis / Indolic pool
S13	PtMYB008	AtMYB50
	PtMYB009	AtMYB55
	PtMYB021	AtMYB61	Mucillage deposition and extrusion/Phenylpropanoide pathway / Lignin biosynthesis/Stomatal closure
	PtMYB022	AtMYB86
	PtMYB053
	PtMYB141
S14	PtMYB003	AtMYB35	Stamen development / Anther development (tapetum)
	PtMYB024	AtMYB36
	PtMYB049	AtMYB37	Axillary meristem regulation / Lateral organ formation (shoot branching, GA‐mediated)
	PtMYB056	AtMYB38	Axillary meristem regulation / Lateral organ formation (shoot branching, GA‐mediated)/Hypoctyle elongation, blue light‐mediated (CRY1 signalling)
	PtMYB065	AtMYB68	Root elongation (abiotic stress response: temperature)
	PtMYB085	AtMYB80	Stamen development / Anther (tapetum) and pollen (exine) development
	PtMYB093	AtMYB84	Axillary meristem regulation / Lateral organ formation (shoot branching, GA‐mediated)
	PtMYB106	AtMYB87
	PtMYB110
	PtMYB120
	PtMYB136
	PtMYB155
S15	PtMYB042	AtMYB0	Cell fate / Trichome initiation
		AtMYB23	Cell fate / Trichome initiation and branching/Cell fate / Root hair patterning
		AtMYB66	Cell fate / Root hair patterning
S16	PtMYB018	AtMYB18	Hypoctyle elongation, Far red light‐mediated (phyA signalling)
	PtMYB041	AtMYB19
		AtMYB45
S17	PtMYB044	AtMYB46	Cell wall thickening (fibers and vessels)
	PtMYB068	AtMYB83
	PtMYB095
	PtMYB145
S18	PtMYB064	AtMYB33	Stamen development / Anther development (tapetum)
	PtMYB081	AtMYB65
	PtMYB086	AtMYB81
	PtMYB105	AtMYB97
	PtMYB116	AtMYB101	Abiotic stress response / ABA sensitivity
	PtMYB144	AtMYB104
		AtMYB120
S19	PtMYB091	AtMYB21	Stamen development / Filament lenght, GA‐ and JA‐mediated
	PtMYB092	AtMYB24	Stamen development / Filament lenght, dehiscence process, GA‐ and JA‐mediated
	PtMYB132	AtMYB57	Stamen development / Filament lenght, GA‐ and JA‐mediated
S20	PtMYB006	AtMYB2	Abiotic stress response / Drought and salt, ABA‐mediated
	PtMYB007	AtMYB62	Abiotic stress response / Phosphate starvation, GA‐mediated
	PtMYB016	AtMYB78
	PtMYB023	AtMYB108	Stamen development / Pollen maturation, dehiscence process, GA‐ and JA‐mediated
	PtMYB040	AtMYB112
	PtMYB046	AtMYB116
	PtMYB048
	PtMYB148
S21	PtMYB026	AtMYB52	Abiotic stress response / HR response, SA‐mediated (VLC‐Lipid metabolism)
	PtMYB039	AtMYB54	Hypocotyle elongation, brassinosteroid pathway
	PtMYB058	AtMYB56
	PtMYB071	AtMYB69	Biotic stress response / Drought, ABA‐mediated (stomatal closure)
	PtMYB123	AtMYB89
	PtMYB138	AtMYB105	Axillary meristem regulation / Lateral organ formation
		AtMYB110	Abiotic and biotic stress response / Drought and pathogens ABA‐ and JA‐mediated
		AtMYB117	Abiotic stress response / Drought, light and wounding, ABA‐mediated (shoot morphogenesis)
S22	PtMYB057	AtMYB44	Abiotic stress response / Drought, salt and cold, ABA‐mediated (stomatal closure)
	PtMYB108	AtMYB70	Abiotic stress response / Drought, Light, Wounding
	PtMYB109	AtMYB73	Abiotic stress response / Drought and salt, ABA‐mediated
	PtMYB115	AtMYB77	Phenylpropanoide pathway / Lignin biosynthesis (fibers and vessels)/Abiotic stress response / Drought, Light, Wounding
	PtMYB121
	PtMYB133
	PtMYB135
S23	PtMYB077	AtMYB1
	PtMYB114	AtMYB25
		AtMYB109
S24	PtMYB130	AtMYB53
	PtMYB137	AtMYB92
		AtMYB93
S25	PtMYB052	AtMYB22
	PtMYB078	AtMYB64
	PtMYB140	AtMYB98	Cell fate / Synergid cell differentiation
		AtMYB100
		AtMYB115	Embryogenesis
		AtMYB118	Embryogenesis / Seed maturation
		AtMYB119
S26	PtMYB098
	PtMYB099
	PtMYB100
	PtMYB101
S27	PtMYB010
	PtMYB015
	PtMYB050
	PtMYB083
	PtMYB084
	PtMYB087
	PtMYB112
	PtMYB131
S28	PtMYB088	AtMYB88	Cell fate / Stomata cell differentiation
	PtMYB124	AtMYB124	Cell fate / Stomata cell differentiation
S29	PtMYB030	AtMYB91	Axillary meristem regulation / Lateral organ separation (Leaves)
	PtMYB069	AtMYB125	Stamen development / Pollen formation
	PtMYB079
	PtMYB080
	PtMYB146
S30	PtMYB002	AtMYB27
	PtMYB004	AtMYB48
	PtMYB012	AtMYB59	Root elongation (cell cycle regulation)
	PtMYB067	AtMYB71
	PtMYB094	AtMYB79
		AtMYB121
S31	PtMYB029	AtMYB20
	PtMYB054	AtMYB40
	PtMYB082	AtMYB42
	PtMYB104	AtMYB43
	PtMYB113	AtMYB85	Lignin deposition / Cell wall thickening (fiber cells)
	PtMYB118	AtMYB99	Stamen development / Anther development (tapetum)
S32	PtMYB045	AtMYB26	Stamen development / Anther development (endothecium)
	PtMYB059	AtMYB67
	PtMYB066	AtMYB103	Cell wall thickening (fibers)
	PtMYB073
	PtMYB117
S33	PtMYB102
S34	PtMYB031

## Sheet: Table S6
Table S6. Detailed information for the 10 motifs in the R2R3-MYB proteins of P. thomsonii
Motif	Width	Best possible match	function
1	41	ELIIQLHAJLGNRWSKIAAHLPGRTDNEIKNYWNTHLKKKL	MYB DNA-binding domain
2	29	LPKKAGLQRCGKSCRLRWLNYLRPDJKRG	MYB DNA-binding domain
3	24	EGLKKGPWTPEEDEKLINYIQKHG	MYB DNA-binding domain
4	8	MGRAPCCD	NO
5	15	JKMGIDPVTHKPLND	NO
6	29	DQSKDTTNMGHMAQWESARLEAEARLSME	NO
7	6	FSEEEE	NO
8	31	KGDWRNISRNFVITRTPTQVASHAQKYFIRQ	MYB DNA-binding domain
9	29	VSNLQDDDIMAAVEAFRATRCESIQELFN	NO
10	40	QPCPSSSSPSTENKTSYNMYALVLATNHDLQSSVSTLSIP	NO

## Sheet: Table S7a
Table S7a. Correlation between puerarin contents, SGs, PtR2R3-MYBs by RNA-seq data in P. thomsonii
	PD	PF	PtPAL1_1	PtPAL1_2	PtPAL1_3	PtPAL2a_c1	PtPAL2a_c2	PtPAL2a_c3	PtPAL2a_c4	PtPAL2b	PtPAL2c	PtPAL3_1	PtPAL3_2	PtC4H1_1	PtC4H1_2	PtC4H1_3	PtC4H2_c1_1	PtC4H2_c1_2	PtC4H2_c1_3	PtC4H2_c2_1	PtC4H2_c2_2	PtC4H3_c1	PtC4H3_c2	Pt4CL1a1_c1_1	Pt4CL1a1_c1_2	Pt4CL1a1_c2_1	Pt4CL1a1_c2_2	Pt4CL1a2_c1	Pt4CL1a2_c2	Pt4CL1c	Pt4CL2a_c2	Pt4CL2b	Pt4CL2c	Pt4CL3a1	Pt4CL3a2	Pt4CL3b_1	Pt4CL3b_2	Pt4CL4_2	Pt4CL5a_1	Pt4CL5a_2	Pt4CL5b_c1_1	Pt4CL5b_c1_2	Pt4CL5b_c1_3	Pt4CL5b_c2	Pt4CL6a	Pt4CL6b_1	Pt4CL6b_2	Pt4CL6c_1	Pt4CL6c_2
PD	1	1	0.371	0.486	0.543	0.371	0.371	-0.393	0	0.741	0.371	0.943	0.771	0.429	0.429	0.486	0.371	0.371	0.086	0.429	0.429	-0.116	-0.029	0.058	0.058	-0.406	-0.406	-0.522	-0.232	0.086	0.828	0.429	0.429	-0.086	0.522	0.6	1	-0.486	0.029	0.486	-0.667	-0.667	-0.429	0.029	0.486	0.371	-0.232	-0.486	-0.486
PF	1	1	0.371	0.486	0.543	0.371	0.371	-0.393	0	0.741	0.371	0.943	0.771	0.429	0.429	0.486	0.371	0.371	0.086	0.429	0.429	-0.116	-0.029	0.058	0.058	-0.406	-0.406	-0.522	-0.232	0.086	0.828	0.429	0.429	-0.086	0.522	0.6	1	-0.486	0.029	0.486	-0.667	-0.667	-0.429	0.029	0.486	0.371	-0.232	-0.486	-0.486
PtPAL1_1	0.371	0.371	1	0.886	0.829	1	1	-0.131	0.828	0	1	0.086	-0.086	0.943	0.943	0.886	1	1	0.6	0.943	0.943	-0.058	0.203	0.638	0.638	0.406	0.406	0.522	0.58	0.943	0.828	0.943	0.943	0.429	0.87	0.086	0.371	0.486	-0.551	-0.143	0.145	0.145	0.429	-0.029	-0.486	-0.371	0.58	0.486	0.486
PtPAL1_2	0.486	0.486	0.886	1	0.943	0.886	0.886	0.131	0.828	0	0.886	0.257	0.143	0.829	0.829	0.886	0.886	0.886	0.2	0.943	0.943	0	-0.203	0.319	0.319	0.522	0.522	0.406	0.58	0.714	0.828	0.943	0.943	0.657	0.986	-0.029	0.486	0.486	-0.145	0.314	-0.174	-0.174	0.429	0.314	-0.371	-0.486	0.58	0.486	0.486
PtPAL1_3	0.543	0.543	0.829	0.943	1	0.829	0.829	0.131	0.828	0.247	0.829	0.371	0.086	0.886	0.886	0.943	0.829	0.829	0.086	0.886	0.886	-0.058	-0.319	0.406	0.406	0.522	0.522	0.406	0.58	0.657	0.828	0.886	0.886	0.714	0.986	-0.086	0.543	0.429	-0.029	0.371	-0.377	-0.377	0.486	0.486	-0.429	-0.543	0.58	0.429	0.429
PtPAL2a_c1	0.371	0.371	1	0.886	0.829	1	1	-0.131	0.828	0	1	0.086	-0.086	0.943	0.943	0.886	1	1	0.6	0.943	0.943	-0.058	0.203	0.638	0.638	0.406	0.406	0.522	0.58	0.943	0.828	0.943	0.943	0.429	0.87	0.086	0.371	0.486	-0.551	-0.143	0.145	0.145	0.429	-0.029	-0.486	-0.371	0.58	0.486	0.486
PtPAL2a_c2	0.371	0.371	1	0.886	0.829	1	1	-0.131	0.828	0	1	0.086	-0.086	0.943	0.943	0.886	1	1	0.6	0.943	0.943	-0.058	0.203	0.638	0.638	0.406	0.406	0.522	0.58	0.943	0.828	0.943	0.943	0.429	0.87	0.086	0.371	0.486	-0.551	-0.143	0.145	0.145	0.429	-0.029	-0.486	-0.371	0.58	0.486	0.486
PtPAL2a_c3	-0.393	-0.393	-0.131	0.131	0.131	-0.131	-0.131	1	0.316	-0.424	-0.131	-0.393	-0.393	-0.131	-0.131	0.131	-0.131	-0.131	-0.655	0.131	0.131	0.664	-0.531	-0.531	-0.531	0.664	0.664	0.399	0.133	-0.131	-0.316	0.131	0.131	0.655	0.133	-0.393	-0.393	0.393	0.664	0.393	-0.133	-0.133	0.655	0.655	-0.393	-0.655	0.664	0.655	0.655
PtPAL2a_c4	0	0	0.828	0.828	0.828	0.828	0.828	0.316	1	-0.224	0.828	-0.207	-0.414	0.828	0.828	0.828	0.828	0.828	0.207	0.828	0.828	0	-0.21	0.525	0.525	0.84	0.84	0.84	0.84	0.828	0.5	0.828	0.828	0.828	0.84	-0.414	0	0.828	-0.21	0	0.105	0.105	0.828	0.414	-0.828	-0.828	0.84	0.828	0.828
PtPAL2b	0.741	0.741	0	0	0.247	0	0	-0.424	-0.224	1	0	0.833	0.432	0.247	0.247	0.247	0	0	-0.062	0	0	-0.204	-0.047	0.188	0.188	-0.501	-0.501	-0.501	-0.344	-0.154	0.447	0	0	-0.216	0.125	0.432	0.741	-0.617	0.141	0.278	-0.736	-0.736	-0.37	0.123	0.37	0.37	-0.344	-0.617	-0.617
PtPAL2c	0.371	0.371	1	0.886	0.829	1	1	-0.131	0.828	0	1	0.086	-0.086	0.943	0.943	0.886	1	1	0.6	0.943	0.943	-0.058	0.203	0.638	0.638	0.406	0.406	0.522	0.58	0.943	0.828	0.943	0.943	0.429	0.87	0.086	0.371	0.486	-0.551	-0.143	0.145	0.145	0.429	-0.029	-0.486	-0.371	0.58	0.486	0.486
PtPAL3_1	0.943	0.943	0.086	0.257	0.371	0.086	0.086	-0.393	-0.207	0.833	0.086	1	0.829	0.2	0.2	0.257	0.086	0.086	-0.143	0.143	0.143	-0.232	-0.203	-0.058	-0.058	-0.493	-0.493	-0.667	-0.319	-0.2	0.621	0.143	0.143	-0.143	0.319	0.486	0.943	-0.6	0.232	0.6	-0.812	-0.812	-0.543	0.143	0.6	0.429	-0.435	-0.657	-0.657
PtPAL3_2	0.771	0.771	-0.086	0.143	0.086	-0.086	-0.086	-0.393	-0.414	0.432	-0.086	0.829	1	-0.143	-0.143	-0.086	-0.086	-0.086	-0.143	-0.029	-0.029	-0.232	-0.145	-0.348	-0.348	-0.58	-0.58	-0.812	-0.406	-0.371	0.414	-0.029	-0.029	-0.314	0.116	0.486	0.771	-0.6	0.203	0.6	-0.551	-0.551	-0.771	-0.086	0.829	0.6	-0.638	-0.714	-0.714
PtC4H1_1	0.429	0.429	0.943	0.829	0.886	0.943	0.943	-0.131	0.828	0.247	0.943	0.2	-0.143	1	1	0.943	0.943	0.943	0.486	0.886	0.886	-0.116	0.087	0.725	0.725	0.406	0.406	0.522	0.58	0.886	0.828	0.886	0.886	0.486	0.87	0.029	0.429	0.429	-0.435	-0.086	-0.058	-0.058	0.486	0.143	-0.543	-0.429	0.58	0.429	0.429
PtC4H1_2	0.429	0.429	0.943	0.829	0.886	0.943	0.943	-0.131	0.828	0.247	0.943	0.2	-0.143	1	1	0.943	0.943	0.943	0.486	0.886	0.886	-0.116	0.087	0.725	0.725	0.406	0.406	0.522	0.58	0.886	0.828	0.886	0.886	0.486	0.87	0.029	0.429	0.429	-0.435	-0.086	-0.058	-0.058	0.486	0.143	-0.543	-0.429	0.58	0.429	0.429
PtC4H1_3	0.486	0.486	0.886	0.886	0.943	0.886	0.886	0.131	0.828	0.247	0.886	0.257	-0.086	0.943	0.943	1	0.886	0.886	0.257	0.943	0.943	0.145	-0.058	0.464	0.464	0.464	0.464	0.464	0.464	0.771	0.828	0.943	0.943	0.6	0.928	0.086	0.486	0.371	-0.174	0.143	-0.232	-0.232	0.543	0.314	-0.486	-0.486	0.696	0.486	0.486
PtC4H2_c1_1	0.371	0.371	1	0.886	0.829	1	1	-0.131	0.828	0	1	0.086	-0.086	0.943	0.943	0.886	1	1	0.6	0.943	0.943	-0.058	0.203	0.638	0.638	0.406	0.406	0.522	0.58	0.943	0.828	0.943	0.943	0.429	0.87	0.086	0.371	0.486	-0.551	-0.143	0.145	0.145	0.429	-0.029	-0.486	-0.371	0.58	0.486	0.486
PtC4H2_c1_2	0.371	0.371	1	0.886	0.829	1	1	-0.131	0.828	0	1	0.086	-0.086	0.943	0.943	0.886	1	1	0.6	0.943	0.943	-0.058	0.203	0.638	0.638	0.406	0.406	0.522	0.58	0.943	0.828	0.943	0.943	0.429	0.87	0.086	0.371	0.486	-0.551	-0.143	0.145	0.145	0.429	-0.029	-0.486	-0.371	0.58	0.486	0.486
PtC4H2_c1_3	0.086	0.086	0.6	0.2	0.086	0.6	0.6	-0.655	0.207	-0.062	0.6	-0.143	-0.143	0.486	0.486	0.257	0.6	0.6	1	0.371	0.371	-0.203	0.841	0.696	0.696	-0.203	-0.203	0.203	0.145	0.714	0.414	0.371	0.371	-0.371	0.145	0.371	0.086	0.086	-0.986	-0.771	0.638	0.638	-0.086	-0.771	-0.143	0.257	0.029	0.029	0.029
PtC4H2_c2_1	0.429	0.429	0.943	0.943	0.886	0.943	0.943	0.131	0.828	0	0.943	0.143	-0.029	0.886	0.886	0.943	0.943	0.943	0.371	1	1	0.203	0.058	0.377	0.377	0.464	0.464	0.464	0.464	0.829	0.828	1	1	0.543	0.928	0.143	0.429	0.429	-0.29	0.086	-0.029	-0.029	0.486	0.143	-0.429	-0.429	0.696	0.543	0.543
PtC4H2_c2_2	0.429	0.429	0.943	0.943	0.886	0.943	0.943	0.131	0.828	0	0.943	0.143	-0.029	0.886	0.886	0.943	0.943	0.943	0.371	1	1	0.203	0.058	0.377	0.377	0.464	0.464	0.464	0.464	0.829	0.828	1	1	0.543	0.928	0.143	0.429	0.429	-0.29	0.086	-0.029	-0.029	0.486	0.143	-0.429	-0.429	0.696	0.543	0.543
PtC4H3_c1	-0.116	-0.116	-0.058	0	-0.058	-0.058	-0.058	0.664	0	-0.204	-0.058	-0.232	-0.232	-0.116	-0.116	0.145	-0.058	-0.058	-0.203	0.203	0.203	1	0.162	-0.559	-0.559	0.088	0.088	0.029	-0.441	-0.058	-0.105	0.203	0.203	0.058	-0.029	0.377	-0.116	-0.145	0.309	0.058	0.015	0.015	0.261	0.029	0	-0.058	0.5	0.319	0.319
PtC4H3_c2	-0.029	-0.029	0.203	-0.203	-0.319	0.203	0.203	-0.531	-0.21	-0.047	0.203	-0.203	-0.145	0.087	0.087	-0.058	0.203	0.203	0.841	0.058	0.058	0.162	1	0.309	0.309	-0.5	-0.5	-0.088	-0.353	0.348	0.105	0.058	0.058	-0.696	-0.265	0.638	-0.029	-0.29	-0.794	-0.812	0.632	0.632	-0.29	-0.928	0.145	0.551	-0.118	-0.174	-0.174
Pt4CL1a1_c1_1	0.058	0.058	0.638	0.319	0.406	0.638	0.638	-0.531	0.525	0.188	0.638	-0.058	-0.348	0.725	0.725	0.464	0.638	0.638	0.696	0.377	0.377	-0.559	0.309	1	1	0.191	0.191	0.515	0.603	0.754	0.42	0.377	0.377	0.116	0.368	-0.174	0.058	0.406	-0.735	-0.551	0.294	0.294	0.29	-0.174	-0.551	-0.232	0.191	0.203	0.203
Pt4CL1a1_c1_2	0.058	0.058	0.638	0.319	0.406	0.638	0.638	-0.531	0.525	0.188	0.638	-0.058	-0.348	0.725	0.725	0.464	0.638	0.638	0.696	0.377	0.377	-0.559	0.309	1	1	0.191	0.191	0.515	0.603	0.754	0.42	0.377	0.377	0.116	0.368	-0.174	0.058	0.406	-0.735	-0.551	0.294	0.294	0.29	-0.174	-0.551	-0.232	0.191	0.203	0.203
Pt4CL1a1_c2_1	-0.406	-0.406	0.406	0.522	0.522	0.406	0.406	0.664	0.84	-0.501	0.406	-0.493	-0.58	0.406	0.406	0.464	0.406	0.406	-0.203	0.464	0.464	0.088	-0.5	0.191	0.191	1	1	0.882	0.824	0.464	0	0.464	0.464	0.928	0.529	-0.754	-0.406	0.928	0.147	0.116	0.132	0.132	0.928	0.638	-0.87	-0.986	0.824	0.928	0.928
Pt4CL1a1_c2_2	-0.406	-0.406	0.406	0.522	0.522	0.406	0.406	0.664	0.84	-0.501	0.406	-0.493	-0.58	0.406	0.406	0.464	0.406	0.406	-0.203	0.464	0.464	0.088	-0.5	0.191	0.191	1	1	0.882	0.824	0.464	0	0.464	0.464	0.928	0.529	-0.754	-0.406	0.928	0.147	0.116	0.132	0.132	0.928	0.638	-0.87	-0.986	0.824	0.928	0.928
Pt4CL1a2_c1	-0.522	-0.522	0.522	0.406	0.406	0.522	0.522	0.399	0.84	-0.501	0.522	-0.667	-0.812	0.522	0.522	0.464	0.522	0.522	0.203	0.464	0.464	0.029	-0.088	0.515	0.515	0.882	0.882	1	0.824	0.696	0	0.464	0.464	0.696	0.412	-0.638	-0.522	0.928	-0.265	-0.348	0.456	0.456	0.928	0.29	-0.986	-0.87	0.824	0.928	0.928
Pt4CL1a2_c2	-0.232	-0.232	0.58	0.58	0.58	0.58	0.58	0.133	0.84	-0.344	0.58	-0.319	-0.406	0.58	0.58	0.464	0.58	0.58	0.145	0.464	0.464	-0.441	-0.353	0.603	0.603	0.824	0.824	0.824	1	0.638	0.21	0.464	0.464	0.754	0.588	-0.754	-0.232	0.928	-0.235	-0.058	0.221	0.221	0.696	0.406	-0.812	-0.812	0.529	0.696	0.696
Pt4CL1c	0.086	0.086	0.943	0.714	0.657	0.943	0.943	-0.131	0.828	-0.154	0.943	-0.2	-0.371	0.886	0.886	0.771	0.943	0.943	0.714	0.829	0.829	-0.058	0.348	0.754	0.754	0.464	0.464	0.696	0.638	1	0.621	0.829	0.829	0.371	0.696	-0.029	0.086	0.6	-0.696	-0.429	0.406	0.406	0.543	-0.143	-0.657	-0.429	0.638	0.6	0.6
Pt4CL2a_c2	0.828	0.828	0.828	0.828	0.828	0.828	0.828	-0.316	0.5	0.447	0.828	0.621	0.414	0.828	0.828	0.828	0.828	0.828	0.414	0.828	0.828	-0.105	0.105	0.42	0.42	0	0	0	0.21	0.621	1	0.828	0.828	0.207	0.84	0.414	0.828	0	-0.315	0.207	-0.315	-0.315	0	0	0	0	0.21	0	0
Pt4CL2b	0.429	0.429	0.943	0.943	0.886	0.943	0.943	0.131	0.828	0	0.943	0.143	-0.029	0.886	0.886	0.943	0.943	0.943	0.371	1	1	0.203	0.058	0.377	0.377	0.464	0.464	0.464	0.464	0.829	0.828	1	1	0.543	0.928	0.143	0.429	0.429	-0.29	0.086	-0.029	-0.029	0.486	0.143	-0.429	-0.429	0.696	0.543	0.543
Pt4CL2c	0.429	0.429	0.943	0.943	0.886	0.943	0.943	0.131	0.828	0	0.943	0.143	-0.029	0.886	0.886	0.943	0.943	0.943	0.371	1	1	0.203	0.058	0.377	0.377	0.464	0.464	0.464	0.464	0.829	0.828	1	1	0.543	0.928	0.143	0.429	0.429	-0.29	0.086	-0.029	-0.029	0.486	0.143	-0.429	-0.429	0.696	0.543	0.543
Pt4CL3a1	-0.086	-0.086	0.429	0.657	0.714	0.429	0.429	0.655	0.828	-0.216	0.429	-0.143	-0.314	0.486	0.486	0.6	0.429	0.429	-0.371	0.543	0.543	0.058	-0.696	0.116	0.116	0.928	0.928	0.696	0.754	0.371	0.207	0.543	0.543	1	0.696	-0.657	-0.086	0.771	0.348	0.429	-0.232	-0.232	0.829	0.829	-0.714	-0.943	0.754	0.771	0.771
Pt4CL3a2	0.522	0.522	0.87	0.986	0.986	0.87	0.87	0.133	0.84	0.125	0.87	0.319	0.116	0.87	0.87	0.928	0.87	0.87	0.145	0.928	0.928	-0.029	-0.265	0.368	0.368	0.529	0.529	0.412	0.588	0.696	0.84	0.928	0.928	0.696	1	-0.058	0.522	0.464	-0.088	0.348	-0.279	-0.279	0.464	0.406	-0.406	-0.522	0.588	0.464	0.464
Pt4CL3b_1	0.6	0.6	0.086	-0.029	-0.086	0.086	0.086	-0.393	-0.414	0.432	0.086	0.486	0.486	0.029	0.029	0.086	0.086	0.086	0.371	0.143	0.143	0.377	0.638	-0.174	-0.174	-0.754	-0.754	-0.638	-0.754	-0.029	0.414	0.143	0.143	-0.657	-0.058	1	0.6	-0.771	-0.232	-0.086	-0.116	-0.116	-0.6	-0.6	0.657	0.771	-0.29	-0.543	-0.543
Pt4CL3b_2	1	1	0.371	0.486	0.543	0.371	0.371	-0.393	0	0.741	0.371	0.943	0.771	0.429	0.429	0.486	0.371	0.371	0.086	0.429	0.429	-0.116	-0.029	0.058	0.058	-0.406	-0.406	-0.522	-0.232	0.086	0.828	0.429	0.429	-0.086	0.522	0.6	1	-0.486	0.029	0.486	-0.667	-0.667	-0.429	0.029	0.486	0.371	-0.232	-0.486	-0.486
Pt4CL4_2	-0.486	-0.486	0.486	0.486	0.429	0.486	0.486	0.393	0.828	-0.617	0.486	-0.6	-0.6	0.429	0.429	0.371	0.486	0.486	0.086	0.429	0.429	-0.145	-0.29	0.406	0.406	0.928	0.928	0.928	0.928	0.6	0	0.429	0.429	0.771	0.464	-0.771	-0.486	1	-0.174	-0.143	0.406	0.406	0.829	0.371	-0.886	-0.886	0.696	0.886	0.886
Pt4CL5a_1	0.029	0.029	-0.551	-0.145	-0.029	-0.551	-0.551	0.664	-0.21	0.141	-0.551	0.232	0.203	-0.435	-0.435	-0.174	-0.551	-0.551	-0.986	-0.29	-0.29	0.309	-0.794	-0.735	-0.735	0.147	0.147	-0.265	-0.235	-0.696	-0.315	-0.29	-0.29	0.348	-0.088	-0.232	0.029	-0.174	1	0.812	-0.706	-0.706	0.058	0.754	0.203	-0.203	0	-0.058	-0.058
Pt4CL5a_2	0.486	0.486	-0.143	0.314	0.371	-0.143	-0.143	0.393	0	0.278	-0.143	0.6	0.6	-0.086	-0.086	0.143	-0.143	-0.143	-0.771	0.086	0.086	0.058	-0.812	-0.551	-0.551	0.116	0.116	-0.348	-0.058	-0.429	0.207	0.086	0.086	0.429	0.348	-0.086	0.486	-0.143	0.812	1	-0.841	-0.841	-0.086	0.714	0.314	-0.143	-0.058	-0.143	-0.143
Pt4CL5b_c1_1	-0.667	-0.667	0.145	-0.174	-0.377	0.145	0.145	-0.133	0.105	-0.736	0.145	-0.812	-0.551	-0.058	-0.058	-0.232	0.145	0.145	0.638	-0.029	-0.029	0.015	0.632	0.294	0.294	0.132	0.132	0.456	0.221	0.406	-0.315	-0.029	-0.029	-0.232	-0.279	-0.116	-0.667	0.406	-0.706	-0.841	1	1	0.174	-0.638	-0.348	-0.029	0.162	0.377	0.377
Pt4CL5b_c1_2	-0.667	-0.667	0.145	-0.174	-0.377	0.145	0.145	-0.133	0.105	-0.736	0.145	-0.812	-0.551	-0.058	-0.058	-0.232	0.145	0.145	0.638	-0.029	-0.029	0.015	0.632	0.294	0.294	0.132	0.132	0.456	0.221	0.406	-0.315	-0.029	-0.029	-0.232	-0.279	-0.116	-0.667	0.406	-0.706	-0.841	1	1	0.174	-0.638	-0.348	-0.029	0.162	0.377	0.377
Pt4CL5b_c1_3	-0.429	-0.429	0.429	0.429	0.486	0.429	0.429	0.655	0.828	-0.37	0.429	-0.543	-0.771	0.486	0.486	0.543	0.429	0.429	-0.086	0.486	0.486	0.261	-0.29	0.29	0.29	0.928	0.928	0.928	0.696	0.543	0	0.486	0.486	0.829	0.464	-0.6	-0.429	0.829	0.058	-0.086	0.174	0.174	1	0.543	-0.943	-0.943	0.928	0.943	0.943
Pt4CL5b_c2	0.029	0.029	-0.029	0.314	0.486	-0.029	-0.029	0.655	0.414	0.123	-0.029	0.143	-0.086	0.143	0.143	0.314	-0.029	-0.029	-0.771	0.143	0.143	0.029	-0.928	-0.174	-0.174	0.638	0.638	0.29	0.406	-0.143	0	0.143	0.143	0.829	0.406	-0.6	0.029	0.371	0.754	0.714	-0.638	-0.638	0.543	1	-0.371	-0.714	0.406	0.371	0.371
Pt4CL6a	0.486	0.486	-0.486	-0.371	-0.429	-0.486	-0.486	-0.393	-0.828	0.37	-0.486	0.6	0.829	-0.543	-0.543	-0.486	-0.486	-0.486	-0.143	-0.429	-0.429	0	0.145	-0.551	-0.551	-0.87	-0.87	-0.986	-0.812	-0.657	0	-0.429	-0.429	-0.714	-0.406	0.657	0.486	-0.886	0.203	0.314	-0.348	-0.348	-0.943	-0.371	1	0.886	-0.812	-0.886	-0.886
Pt4CL6b_1	0.371	0.371	-0.371	-0.486	-0.543	-0.371	-0.371	-0.655	-0.828	0.37	-0.371	0.429	0.6	-0.429	-0.429	-0.486	-0.371	-0.371	0.257	-0.429	-0.429	-0.058	0.551	-0.232	-0.232	-0.986	-0.986	-0.87	-0.812	-0.429	0	-0.429	-0.429	-0.943	-0.522	0.771	0.371	-0.886	-0.203	-0.143	-0.029	-0.029	-0.943	-0.714	0.886	1	-0.812	-0.886	-0.886
Pt4CL6b_2	-0.232	-0.232	0.58	0.58	0.58	0.58	0.58	0.664	0.84	-0.344	0.58	-0.435	-0.638	0.58	0.58	0.696	0.58	0.58	0.029	0.696	0.696	0.5	-0.118	0.191	0.191	0.824	0.824	0.824	0.529	0.638	0.21	0.696	0.696	0.754	0.588	-0.29	-0.232	0.696	0	-0.058	0.162	0.162	0.928	0.406	-0.812	-0.812	1	0.928	0.928
Pt4CL6c_1	-0.486	-0.486	0.486	0.486	0.429	0.486	0.486	0.655	0.828	-0.617	0.486	-0.657	-0.714	0.429	0.429	0.486	0.486	0.486	0.029	0.543	0.543	0.319	-0.174	0.203	0.203	0.928	0.928	0.928	0.696	0.6	0	0.543	0.543	0.771	0.464	-0.543	-0.486	0.886	-0.058	-0.143	0.377	0.377	0.943	0.371	-0.886	-0.886	0.928	1	1
Pt4CL6c_2	-0.486	-0.486	0.486	0.486	0.429	0.486	0.486	0.655	0.828	-0.617	0.486	-0.657	-0.714	0.429	0.429	0.486	0.486	0.486	0.029	0.543	0.543	0.319	-0.174	0.203	0.203	0.928	0.928	0.928	0.696	0.6	0	0.543	0.543	0.771	0.464	-0.543	-0.486	0.886	-0.058	-0.143	0.377	0.377	0.943	0.371	-0.886	-0.886	0.928	1	1
Pt4CL6d	0.486	0.486	-0.486	-0.371	-0.429	-0.486	-0.486	-0.393	-0.828	0.37	-0.486	0.6	0.829	-0.543	-0.543	-0.486	-0.486	-0.486	-0.143	-0.429	-0.429	0	0.145	-0.551	-0.551	-0.87	-0.87	-0.986	-0.812	-0.657	0	-0.429	-0.429	-0.714	-0.406	0.657	0.486	-0.886	0.203	0.314	-0.348	-0.348	-0.943	-0.371	1	0.886	-0.812	-0.886	-0.886
PtCHS1	0.714	0.714	-0.371	-0.2	-0.086	-0.371	-0.371	-0.393	-0.621	0.772	-0.371	0.886	0.829	-0.257	-0.257	-0.2	-0.371	-0.371	-0.314	-0.314	-0.314	-0.203	-0.174	-0.319	-0.319	-0.725	-0.725	-0.899	-0.609	-0.6	0.207	-0.314	-0.314	-0.429	-0.145	0.486	0.714	-0.829	0.377	0.543	-0.754	-0.754	-0.771	0.029	0.829	0.657	-0.725	-0.886	-0.886
PtCHS2_c1	-0.29	-0.29	0.116	0.435	0.348	0.116	0.116	0.664	0.525	-0.579	0.116	-0.29	-0.116	0.029	0.029	0.145	0.116	0.116	-0.493	0.232	0.232	0	-0.735	-0.235	-0.235	0.809	0.809	0.485	0.632	0.058	-0.105	0.232	0.232	0.812	0.397	-0.725	-0.29	0.725	0.426	0.493	-0.044	-0.044	0.551	0.667	-0.435	-0.754	0.456	0.638	0.638
PtCHS2_c10	0.429	0.429	0.943	0.829	0.886	0.943	0.943	-0.131	0.828	0.247	0.943	0.2	-0.143	1	1	0.943	0.943	0.943	0.486	0.886	0.886	-0.116	0.087	0.725	0.725	0.406	0.406	0.522	0.58	0.886	0.828	0.886	0.886	0.486	0.87	0.029	0.429	0.429	-0.435	-0.086	-0.058	-0.058	0.486	0.143	-0.543	-0.429	0.58	0.429	0.429
PtCHS2_c11	-0.516	-0.516	0.152	-0.213	-0.395	0.152	0.152	-0.417	0	-0.557	0.152	-0.638	-0.395	-0.03	-0.03	-0.273	0.152	0.152	0.759	-0.091	-0.091	-0.216	0.708	0.431	0.431	-0.062	-0.062	0.308	0.185	0.395	-0.22	-0.091	-0.091	-0.395	-0.308	-0.03	-0.516	0.273	-0.832	-0.88	0.955	0.955	-0.03	-0.759	-0.213	0.152	-0.062	0.152	0.152
PtCHS2_c2	-0.371	-0.371	-0.657	-0.543	-0.486	-0.657	-0.657	0.655	-0.414	-0.093	-0.657	-0.257	-0.257	-0.6	-0.6	-0.371	-0.657	-0.657	-0.6	-0.429	-0.429	0.754	-0.116	-0.725	-0.725	-0.058	-0.058	-0.174	-0.58	-0.6	-0.621	-0.429	-0.429	-0.086	-0.522	0.086	-0.371	-0.314	0.638	0.143	-0.145	-0.145	0.086	0.2	0.143	0.029	0.116	0.029	0.029
PtCHS2_c3	0.714	0.714	0.657	0.543	0.714	0.657	0.657	-0.393	0.414	0.741	0.657	0.6	0.143	0.829	0.829	0.771	0.657	0.657	0.371	0.6	0.6	-0.203	0.116	0.638	0.638	-0.058	-0.058	0.058	0.174	0.543	0.828	0.6	0.6	0.143	0.638	0.314	0.714	-0.086	-0.29	0.029	-0.406	-0.406	0.086	0.086	-0.143	-0.029	0.174	-0.086	-0.086
PtCHS2_c4	0.371	0.371	0.657	0.543	0.486	0.657	0.657	-0.655	0.414	0.093	0.657	0.257	0.257	0.6	0.6	0.371	0.657	0.657	0.6	0.429	0.429	-0.754	0.116	0.725	0.725	0.058	0.058	0.174	0.58	0.6	0.621	0.429	0.429	0.086	0.522	-0.086	0.371	0.314	-0.638	-0.143	0.145	0.145	-0.086	-0.2	-0.143	-0.029	-0.116	-0.029	-0.029
PtCHS2_c5	0.486	0.486	-0.486	-0.486	-0.429	-0.486	-0.486	-0.393	-0.828	0.617	-0.486	0.6	0.6	-0.429	-0.429	-0.371	-0.486	-0.486	-0.086	-0.429	-0.429	0.145	0.29	-0.406	-0.406	-0.928	-0.928	-0.928	-0.928	-0.6	0	-0.429	-0.429	-0.771	-0.464	0.771	0.486	-1	0.174	0.143	-0.406	-0.406	-0.829	-0.371	0.886	0.886	-0.696	-0.886	-0.886
PtCHS2_c6	0.29	0.29	0.754	0.435	0.522	0.754	0.754	-0.531	0.525	0.344	0.754	0.116	-0.232	0.841	0.841	0.638	0.754	0.754	0.754	0.551	0.551	-0.353	0.426	0.941	0.941	0.074	0.074	0.397	0.426	0.812	0.63	0.551	0.551	0.058	0.485	0.116	0.29	0.232	-0.735	-0.493	0.176	0.176	0.232	-0.232	-0.435	-0.116	0.25	0.145	0.145
PtCHS2_c7	-0.778	-0.778	-0.034	0.034	0.034	-0.034	-0.034	0.775	0.49	-0.657	-0.034	-0.778	-0.778	-0.034	-0.034	0.034	-0.034	-0.034	-0.338	0.034	0.034	0.257	-0.394	-0.051	-0.051	0.857	0.857	0.789	0.549	0.135	-0.49	0.034	0.034	0.676	0.034	-0.778	-0.778	0.778	0.257	-0.068	0.309	0.309	0.845	0.507	-0.778	-0.845	0.686	0.845	0.845
PtCHS2_c8	0.486	0.486	0.886	0.886	0.943	0.886	0.886	0.131	0.828	0.247	0.886	0.257	-0.086	0.943	0.943	1	0.886	0.886	0.257	0.943	0.943	0.145	-0.058	0.464	0.464	0.464	0.464	0.464	0.464	0.771	0.828	0.943	0.943	0.6	0.928	0.086	0.486	0.371	-0.174	0.143	-0.232	-0.232	0.543	0.314	-0.486	-0.486	0.696	0.486	0.486
PtCHS2_c9	-0.116	-0.116	0.812	0.58	0.58	0.812	0.812	0.133	0.84	-0.188	0.812	-0.377	-0.638	0.812	0.812	0.754	0.812	0.812	0.551	0.754	0.754	0.176	0.294	0.662	0.662	0.588	0.588	0.824	0.588	0.928	0.42	0.754	0.754	0.464	0.588	-0.116	-0.116	0.638	-0.529	-0.464	0.397	0.397	0.754	0	-0.812	-0.58	0.824	0.754	0.754
PtCHS4_c1	0.086	0.086	0.943	0.714	0.657	0.943	0.943	-0.131	0.828	-0.154	0.943	-0.2	-0.371	0.886	0.886	0.771	0.943	0.943	0.714	0.829	0.829	-0.058	0.348	0.754	0.754	0.464	0.464	0.696	0.638	1	0.621	0.829	0.829	0.371	0.696	-0.029	0.086	0.6	-0.696	-0.429	0.406	0.406	0.543	-0.143	-0.657	-0.429	0.638	0.6	0.6
PtCHS4_c2	0.429	0.429	0.943	0.943	0.886	0.943	0.943	-0.131	0.828	0	0.943	0.2	0.086	0.886	0.886	0.829	0.943	0.943	0.429	0.886	0.886	-0.261	-0.058	0.58	0.58	0.464	0.464	0.464	0.696	0.829	0.828	0.886	0.886	0.543	0.928	-0.086	0.429	0.543	-0.406	0.086	0	0	0.371	0.143	-0.429	-0.429	0.464	0.429	0.429
PtCHS5	-0.464	-0.464	0.464	0.464	0.464	0.464	0.464	0.664	0.84	-0.501	0.464	-0.609	-0.754	0.464	0.464	0.522	0.464	0.464	-0.029	0.522	0.522	0.294	-0.235	0.25	0.25	0.941	0.941	0.941	0.706	0.58	0	0.522	0.522	0.812	0.471	-0.58	-0.464	0.87	0	-0.116	0.279	0.279	0.986	0.464	-0.928	-0.928	0.941	0.986	0.986
PtCHS6_c1	-0.029	-0.029	0.371	0.657	0.543	0.371	0.371	0.393	0.621	-0.463	0.371	-0.086	0.086	0.257	0.257	0.314	0.371	0.371	-0.257	0.429	0.429	-0.203	-0.638	-0.029	-0.029	0.725	0.725	0.435	0.725	0.257	0.207	0.429	0.429	0.771	0.609	-0.6	-0.029	0.714	0.203	0.486	-0.058	-0.058	0.429	0.543	-0.371	-0.657	0.377	0.543	0.543
PtCHS6_c2	0.778	0.778	0.845	0.778	0.778	0.845	0.845	-0.31	0.49	0.438	0.845	0.541	0.304	0.845	0.845	0.845	0.845	0.845	0.507	0.845	0.845	0.017	0.257	0.446	0.446	-0.034	-0.034	0.034	0.137	0.676	0.98	0.845	0.845	0.135	0.789	0.507	0.778	-0.034	-0.394	0.068	-0.223	-0.223	0.034	-0.101	-0.034	0.034	0.274	0.034	0.034
PtCHR1_c1	0.657	0.657	-0.314	0.029	0.086	-0.314	-0.314	-0.131	-0.414	0.525	-0.314	0.829	0.886	-0.257	-0.257	-0.143	-0.314	-0.314	-0.543	-0.2	-0.2	-0.232	-0.522	-0.464	-0.464	-0.406	-0.406	-0.754	-0.348	-0.6	0.207	-0.2	-0.2	-0.086	0.058	0.2	0.657	-0.543	0.58	0.829	-0.812	-0.812	-0.6	0.314	0.714	0.371	-0.58	-0.657	-0.657
PtCHR1_c2	0.486	0.486	-0.486	-0.143	0.029	-0.486	-0.486	0.131	-0.414	0.617	-0.486	0.714	0.6	-0.314	-0.314	-0.143	-0.486	-0.486	-0.771	-0.314	-0.314	-0.029	-0.638	-0.522	-0.522	-0.29	-0.29	-0.638	-0.406	-0.714	0	-0.314	-0.314	0.029	-0.058	0.086	0.486	-0.543	0.812	0.829	-0.928	-0.928	-0.371	0.543	0.543	0.2	-0.406	-0.543	-0.543
PtCHR10_c1	-0.429	-0.429	-0.6	-0.543	-0.314	-0.6	-0.6	0.131	-0.207	0.154	-0.6	-0.143	-0.314	-0.371	-0.371	-0.429	-0.6	-0.6	-0.543	-0.657	-0.657	-0.377	-0.522	0.029	0.029	0.145	0.145	0.087	0.145	-0.486	-0.621	-0.657	-0.657	0.143	-0.435	-0.657	-0.429	0.086	0.435	0.086	-0.232	-0.232	0.143	0.486	-0.2	-0.257	-0.203	-0.086	-0.086
PtCHR10_c2	-0.429	-0.429	0.086	0.257	0.371	0.086	0.086	0.655	0.621	-0.278	0.086	-0.371	-0.543	0.2	0.2	0.257	0.086	0.086	-0.486	0.143	0.143	-0.058	-0.725	0.116	0.116	0.899	0.899	0.725	0.725	0.143	-0.207	0.143	0.143	0.886	0.319	-0.886	-0.429	0.771	0.406	0.257	-0.116	-0.116	0.829	0.829	-0.771	-0.943	0.609	0.714	0.714
PtCHR2	-0.029	-0.029	-0.841	-0.551	-0.435	-0.841	-0.841	0.399	-0.63	0.235	-0.841	0.232	0.261	-0.725	-0.725	-0.522	-0.841	-0.841	-0.87	-0.638	-0.638	0.279	-0.5	-0.794	-0.794	-0.265	-0.265	-0.559	-0.588	-0.928	-0.525	-0.638	-0.638	-0.116	-0.5	0	-0.029	-0.522	0.882	0.58	-0.588	-0.588	-0.29	0.406	0.493	0.203	-0.353	-0.406	-0.406
PtCHR3_c1_1	-0.086	-0.086	-0.943	-0.714	-0.657	-0.943	-0.943	0.131	-0.828	0.154	-0.943	0.2	0.371	-0.886	-0.886	-0.771	-0.943	-0.943	-0.714	-0.829	-0.829	0.058	-0.348	-0.754	-0.754	-0.464	-0.464	-0.696	-0.638	-1	-0.621	-0.829	-0.829	-0.371	-0.696	0.029	-0.086	-0.6	0.696	0.429	-0.406	-0.406	-0.543	0.143	0.657	0.429	-0.638	-0.6	-0.6
PtCHR3_c1_2	-0.143	-0.143	-0.886	-0.657	-0.714	-0.886	-0.886	0.131	-0.828	-0.093	-0.886	0.086	0.429	-0.943	-0.943	-0.829	-0.886	-0.886	-0.6	-0.771	-0.771	0.116	-0.232	-0.841	-0.841	-0.464	-0.464	-0.696	-0.638	-0.943	-0.621	-0.771	-0.771	-0.429	-0.696	0.086	-0.143	-0.543	0.58	0.371	-0.203	-0.203	-0.6	-0.029	0.714	0.486	-0.638	-0.543	-0.543
PtCHR3_c2_1	0.086	0.086	-0.771	-0.486	-0.371	-0.771	-0.771	0.393	-0.621	0.309	-0.771	0.314	0.314	-0.657	-0.657	-0.429	-0.771	-0.771	-0.829	-0.543	-0.543	0.377	-0.435	-0.812	-0.812	-0.319	-0.319	-0.609	-0.667	-0.886	-0.414	-0.543	-0.543	-0.143	-0.435	0.143	0.086	-0.6	0.87	0.6	-0.638	-0.638	-0.314	0.371	0.543	0.257	-0.319	-0.429	-0.429
PtCHR3_c2_2	0.143	0.143	-0.829	-0.6	-0.543	-0.829	-0.829	-0.131	-0.828	0.309	-0.829	0.429	0.6	-0.771	-0.771	-0.714	-0.829	-0.829	-0.6	-0.771	-0.771	-0.203	-0.348	-0.609	-0.609	-0.58	-0.58	-0.812	-0.58	-0.943	-0.414	-0.771	-0.771	-0.429	-0.58	0.086	0.143	-0.657	0.58	0.486	-0.493	-0.493	-0.714	0.086	0.771	0.543	-0.812	-0.771	-0.771
PtCHR3_c2_3	0.086	0.086	-0.771	-0.543	-0.6	-0.771	-0.771	-0.131	-0.828	0.062	-0.771	0.314	0.657	-0.829	-0.829	-0.771	-0.771	-0.771	-0.486	-0.714	-0.714	-0.145	-0.232	-0.696	-0.696	-0.58	-0.58	-0.812	-0.58	-0.886	-0.414	-0.714	-0.714	-0.486	-0.58	0.143	0.086	-0.6	0.464	0.429	-0.29	-0.29	-0.771	-0.086	0.829	0.6	-0.812	-0.714	-0.714
PtCHR3_c3	0.338	0.338	0.27	0.676	0.676	0.27	0.27	0.465	0.49	-0.018	0.27	0.338	0.338	0.27	0.27	0.439	0.27	0.27	-0.541	0.439	0.439	-0.051	-0.823	-0.223	-0.223	0.549	0.549	0.137	0.446	0.034	0.367	0.439	0.439	0.778	0.686	-0.372	0.338	0.372	0.549	0.845	-0.566	-0.566	0.304	0.778	-0.135	-0.541	0.309	0.304	0.304
PtCHR4_c1	-0.655	-0.655	0.131	-0.131	-0.131	0.131	0.131	-0.2	0.316	-0.424	0.131	-0.655	-0.655	0.131	0.131	-0.131	0.131	0.131	0.393	-0.131	-0.131	-0.531	0.133	0.664	0.664	0.399	0.399	0.664	0.664	0.393	-0.316	-0.131	-0.131	0.131	-0.133	-0.655	-0.655	0.655	-0.531	-0.655	0.664	0.664	0.393	-0.131	-0.655	-0.393	0.133	0.393	0.393
PtCHR5_c1	-0.338	-0.338	0.541	0.135	0.135	0.541	0.541	-0.31	0.49	-0.201	0.541	-0.507	-0.676	0.541	0.541	0.304	0.541	0.541	0.778	0.304	0.304	-0.223	0.549	0.857	0.857	0.274	0.274	0.686	0.514	0.778	0.122	0.304	0.304	0.034	0.137	-0.169	-0.338	0.507	-0.823	-0.845	0.686	0.686	0.439	-0.372	-0.676	-0.27	0.377	0.439	0.439
PtCHR5_c2	-0.086	-0.086	0.429	0.657	0.714	0.429	0.429	0.655	0.828	-0.216	0.429	-0.143	-0.314	0.486	0.486	0.6	0.429	0.429	-0.371	0.543	0.543	0.058	-0.696	0.116	0.116	0.928	0.928	0.696	0.754	0.371	0.207	0.543	0.543	1	0.696	-0.657	-0.086	0.771	0.348	0.429	-0.232	-0.232	0.829	0.829	-0.714	-0.943	0.754	0.771	0.771
PtCHR6_c1	-0.6	-0.6	-0.086	0.029	0.086	-0.086	-0.086	0.393	0.414	-0.432	-0.086	-0.486	-0.486	-0.029	-0.029	-0.086	-0.086	-0.086	-0.371	-0.143	-0.143	-0.377	-0.638	0.174	0.174	0.754	0.754	0.638	0.754	0.029	-0.414	-0.143	-0.143	0.657	0.058	-1	-0.6	0.771	0.232	0.086	0.116	0.116	0.6	0.6	-0.657	-0.771	0.29	0.543	0.543
PtCHR6_c2_1	-0.2	-0.2	0.543	0.543	0.6	0.543	0.543	0.131	0.828	-0.216	0.543	-0.257	-0.429	0.6	0.6	0.486	0.543	0.543	0.086	0.429	0.429	-0.464	-0.406	0.638	0.638	0.812	0.812	0.812	0.986	0.6	0.207	0.429	0.429	0.771	0.58	-0.771	-0.2	0.886	-0.174	-0.029	0.116	0.116	0.714	0.486	-0.829	-0.829	0.522	0.657	0.657
PtCHR6_c2_2	-0.086	-0.086	0.429	0.657	0.714	0.429	0.429	0.655	0.828	-0.216	0.429	-0.143	-0.314	0.486	0.486	0.6	0.429	0.429	-0.371	0.543	0.543	0.058	-0.696	0.116	0.116	0.928	0.928	0.696	0.754	0.371	0.207	0.543	0.543	1	0.696	-0.657	-0.086	0.771	0.348	0.429	-0.232	-0.232	0.829	0.829	-0.714	-0.943	0.754	0.771	0.771
PtCHR7_c1	0.371	0.371	0.657	0.886	0.943	0.657	0.657	0.393	0.828	0.093	0.657	0.257	0.029	0.714	0.714	0.829	0.657	0.657	-0.2	0.771	0.771	0	-0.58	0.203	0.203	0.696	0.696	0.464	0.638	0.486	0.621	0.771	0.771	0.886	0.928	-0.314	0.371	0.543	0.232	0.543	-0.435	-0.435	0.6	0.714	-0.486	-0.714	0.638	0.543	0.543
PtCHR7_c2	0.486	0.486	0.2	0.543	0.714	0.2	0.2	0.393	0.414	0.432	0.2	0.543	0.257	0.371	0.371	0.543	0.2	0.2	-0.6	0.371	0.371	-0.029	-0.812	-0.087	-0.087	0.406	0.406	0.058	0.29	-0.029	0.414	0.371	0.371	0.714	0.638	-0.257	0.486	0.143	0.638	0.829	-0.841	-0.841	0.314	0.886	-0.143	-0.486	0.29	0.143	0.143
PtCHR8	-0.655	-0.655	0.131	-0.131	-0.131	0.131	0.131	-0.2	0.316	-0.424	0.131	-0.655	-0.655	0.131	0.131	-0.131	0.131	0.131	0.393	-0.131	-0.131	-0.531	0.133	0.664	0.664	0.399	0.399	0.664	0.664	0.393	-0.316	-0.131	-0.131	0.131	-0.133	-0.655	-0.655	0.655	-0.531	-0.655	0.664	0.664	0.393	-0.131	-0.655	-0.393	0.133	0.393	0.393
PtCHR9_c1	0.395	0.395	-0.395	-0.091	0.152	-0.395	-0.395	0.139	-0.22	0.656	-0.395	0.638	0.395	-0.152	-0.152	-0.03	-0.395	-0.395	-0.759	-0.273	-0.273	-0.185	-0.739	-0.277	-0.277	-0.092	-0.092	-0.4	-0.154	-0.577	0	-0.273	-0.273	0.213	0.031	-0.152	0.395	-0.334	0.77	0.759	-0.924	-0.924	-0.152	0.698	0.273	-0.03	-0.277	-0.395	-0.395
PtCHR9_c2_1	0.429	0.429	-0.429	-0.543	-0.486	-0.429	-0.429	-0.655	-0.828	0.617	-0.429	0.543	0.543	-0.371	-0.371	-0.429	-0.429	-0.429	0.143	-0.486	-0.486	-0.116	0.435	-0.145	-0.145	-0.986	-0.986	-0.87	-0.812	-0.486	0	-0.486	-0.486	-0.886	-0.522	0.714	0.429	-0.943	-0.087	-0.086	-0.232	-0.232	-0.886	-0.543	0.829	0.943	-0.812	-0.943	-0.943
PtCHR9_c2_2	0.429	0.429	-0.429	-0.543	-0.486	-0.429	-0.429	-0.655	-0.828	0.617	-0.429	0.543	0.543	-0.371	-0.371	-0.429	-0.429	-0.429	0.143	-0.486	-0.486	-0.116	0.435	-0.145	-0.145	-0.986	-0.986	-0.87	-0.812	-0.486	0	-0.486	-0.486	-0.886	-0.522	0.714	0.429	-0.943	-0.087	-0.086	-0.232	-0.232	-0.886	-0.543	0.829	0.943	-0.812	-0.943	-0.943
PtCHI1_c1	0.371	0.371	-0.714	-0.486	-0.429	-0.714	-0.714	-0.131	-0.828	0.463	-0.714	0.6	0.714	-0.657	-0.657	-0.543	-0.714	-0.714	-0.543	-0.6	-0.6	0	-0.232	-0.667	-0.667	-0.696	-0.696	-0.928	-0.754	-0.886	-0.207	-0.6	-0.6	-0.486	-0.464	0.371	0.371	-0.829	0.58	0.543	-0.609	-0.609	-0.771	0.029	0.886	0.657	-0.754	-0.829	-0.829
PtCHI1_c2	-0.257	-0.257	-0.086	-0.429	-0.6	-0.086	-0.086	-0.393	-0.414	-0.278	-0.086	-0.371	-0.143	-0.257	-0.257	-0.371	-0.086	-0.086	0.657	-0.2	-0.2	0.232	0.928	0.029	0.029	-0.522	-0.522	-0.174	-0.464	0.086	-0.207	-0.2	-0.2	-0.771	-0.522	0.543	-0.257	-0.314	-0.638	-0.771	0.725	0.725	-0.371	-0.943	0.257	0.6	-0.232	-0.2	-0.2
PtCHI2_c1	0.543	0.543	-0.543	-0.429	-0.371	-0.543	-0.543	-0.393	-0.828	0.617	-0.543	0.714	0.771	-0.486	-0.486	-0.429	-0.543	-0.543	-0.257	-0.486	-0.486	-0.058	0.029	-0.464	-0.464	-0.87	-0.87	-0.986	-0.812	-0.714	0	-0.486	-0.486	-0.657	-0.406	0.6	0.543	-0.943	0.319	0.371	-0.551	-0.551	-0.886	-0.2	0.943	0.829	-0.812	-0.943	-0.943
PtCHI2_c2	-0.395	-0.395	0.03	-0.273	-0.516	0.03	0.03	-0.417	-0.22	-0.557	0.03	-0.516	-0.152	-0.213	-0.213	-0.395	0.03	0.03	0.698	-0.152	-0.152	-0.062	0.77	0.154	0.154	-0.277	-0.277	0.031	-0.092	0.213	-0.22	-0.152	-0.152	-0.577	-0.4	0.213	-0.395	0.03	-0.739	-0.759	0.893	0.893	-0.273	-0.88	0.091	0.395	-0.216	-0.03	-0.03
PtCHI3_c1_1	0.429	0.429	0.943	0.943	0.886	0.943	0.943	-0.131	0.828	0	0.943	0.2	0.086	0.886	0.886	0.829	0.943	0.943	0.429	0.886	0.886	-0.261	-0.058	0.58	0.58	0.464	0.464	0.464	0.696	0.829	0.828	0.886	0.886	0.543	0.928	-0.086	0.429	0.543	-0.406	0.086	0	0	0.371	0.143	-0.429	-0.429	0.464	0.429	0.429
PtCHI3_c1_2	-0.086	-0.086	0.086	0.429	0.371	0.086	0.086	0.393	0.414	-0.37	0.086	-0.029	0.143	0.029	0.029	0.086	0.086	0.086	-0.486	0.143	0.143	-0.319	-0.812	-0.145	-0.145	0.638	0.638	0.29	0.638	-0.029	0	0.143	0.143	0.714	0.406	-0.714	-0.086	0.6	0.406	0.6	-0.203	-0.203	0.314	0.657	-0.257	-0.6	0.174	0.371	0.371
PtCHI3_c2	-0.152	-0.152	0.516	0.091	-0.03	0.516	0.516	-0.417	0.22	-0.23	0.516	-0.395	-0.395	0.395	0.395	0.213	0.516	0.516	0.941	0.334	0.334	0.062	0.893	0.585	0.585	-0.092	-0.092	0.339	0.092	0.698	0.22	0.334	0.334	-0.334	0.031	0.334	-0.152	0.152	-0.924	-0.88	0.77	0.77	0.091	-0.759	-0.273	0.152	0.216	0.213	0.213
PtCHI4	-0.543	-0.543	0.543	0.429	0.371	0.543	0.543	0.393	0.828	-0.617	0.543	-0.714	-0.771	0.486	0.486	0.429	0.543	0.543	0.257	0.486	0.486	0.058	-0.029	0.464	0.464	0.87	0.87	0.986	0.812	0.714	0	0.486	0.486	0.657	0.406	-0.6	-0.543	0.943	-0.319	-0.371	0.551	0.551	0.886	0.2	-0.943	-0.829	0.812	0.943	0.943
PtCHI5	-0.486	-0.486	0.486	0.371	0.429	0.486	0.486	0.393	0.828	-0.37	0.486	-0.6	-0.829	0.543	0.543	0.486	0.486	0.486	0.143	0.429	0.429	0	-0.145	0.551	0.551	0.87	0.87	0.986	0.812	0.657	0	0.429	0.429	0.714	0.406	-0.657	-0.486	0.886	-0.203	-0.314	0.348	0.348	0.943	0.371	-1	-0.886	0.812	0.886	0.886
PtCHI6	0.143	0.143	-0.143	-0.429	-0.543	-0.143	-0.143	-0.655	-0.621	0.123	-0.143	0.086	0.257	-0.257	-0.257	-0.371	-0.143	-0.143	0.6	-0.257	-0.257	0.058	0.87	0	0	-0.841	-0.841	-0.551	-0.667	-0.086	0	-0.257	-0.257	-0.943	-0.493	0.771	0.143	-0.657	-0.551	-0.543	0.377	0.377	-0.714	-0.943	0.6	0.886	-0.551	-0.6	-0.6
PtIFS1_c1_1	0.034	0.034	-0.845	-0.845	-0.778	-0.845	-0.845	-0.31	-0.98	0.365	-0.845	0.27	0.372	-0.778	-0.778	-0.778	-0.845	-0.845	-0.27	-0.845	-0.845	-0.034	0.137	-0.463	-0.463	-0.823	-0.823	-0.823	-0.823	-0.845	-0.49	-0.845	-0.845	-0.778	-0.823	0.372	0.034	-0.845	0.274	0.034	-0.223	-0.223	-0.778	-0.304	0.778	0.778	-0.823	-0.845	-0.845
PtIFS1_c1_2	0.029	0.029	-0.714	-0.6	-0.657	-0.714	-0.714	-0.393	-0.828	0.062	-0.714	0.257	0.6	-0.771	-0.771	-0.829	-0.714	-0.714	-0.257	-0.771	-0.771	-0.406	-0.087	-0.435	-0.435	-0.638	-0.638	-0.754	-0.464	-0.771	-0.414	-0.771	-0.771	-0.6	-0.638	0.086	0.029	-0.543	0.203	0.2	-0.116	-0.116	-0.829	-0.257	0.771	0.657	-0.928	-0.771	-0.771
PtIFS1_c2	0.314	0.314	-0.657	-0.429	-0.486	-0.657	-0.657	-0.131	-0.828	0.216	-0.657	0.486	0.771	-0.714	-0.714	-0.6	-0.657	-0.657	-0.429	-0.543	-0.543	0.058	-0.116	-0.754	-0.754	-0.696	-0.696	-0.928	-0.754	-0.829	-0.207	-0.543	-0.543	-0.543	-0.464	0.429	0.314	-0.771	0.464	0.486	-0.406	-0.406	-0.829	-0.143	0.943	0.714	-0.754	-0.771	-0.771
PtIFS2_c1	-0.086	-0.086	0.086	0.371	0.143	0.086	0.086	0.655	0.207	-0.617	0.086	-0.2	0.143	-0.143	-0.143	0.086	0.086	0.086	-0.314	0.314	0.314	0.551	-0.261	-0.638	-0.638	0.377	0.377	0.087	0.029	-0.029	0	0.314	0.314	0.371	0.261	-0.029	-0.086	0.257	0.348	0.429	0.058	0.058	0.2	0.2	0.029	-0.257	0.377	0.429	0.429
PtIFS2_c2	-0.086	-0.086	-0.6	-0.714	-0.771	-0.6	-0.6	-0.131	-0.828	0.062	-0.6	-0.029	0.143	-0.657	-0.657	-0.6	-0.6	-0.6	0.029	-0.543	-0.543	0.464	0.551	-0.522	-0.522	-0.754	-0.754	-0.638	-0.928	-0.543	-0.414	-0.543	-0.543	-0.829	-0.754	0.657	-0.086	-0.771	0.029	-0.257	0.145	0.145	-0.6	-0.6	0.657	0.771	-0.464	-0.543	-0.543
PtIFS2_c3_1	0.464	0.464	-0.638	-0.464	-0.406	-0.638	-0.638	-0.266	-0.84	0.548	-0.638	0.667	0.754	-0.58	-0.58	-0.493	-0.638	-0.638	-0.406	-0.551	-0.551	-0.029	-0.103	-0.574	-0.574	-0.794	-0.794	-0.971	-0.794	-0.812	-0.105	-0.551	-0.551	-0.58	-0.441	0.493	0.464	-0.899	0.456	0.464	-0.588	-0.588	-0.841	-0.087	0.928	0.754	-0.794	-0.899	-0.899
PtIFS2_c3_2	0.464	0.464	-0.638	-0.464	-0.406	-0.638	-0.638	-0.266	-0.84	0.548	-0.638	0.667	0.754	-0.58	-0.58	-0.493	-0.638	-0.638	-0.406	-0.551	-0.551	-0.029	-0.103	-0.574	-0.574	-0.794	-0.794	-0.971	-0.794	-0.812	-0.105	-0.551	-0.551	-0.58	-0.441	0.493	0.464	-0.899	0.456	0.464	-0.588	-0.588	-0.841	-0.087	0.928	0.754	-0.794	-0.899	-0.899
PtIFS2_c3_3	-0.429	-0.429	-0.943	-0.829	-0.886	-0.943	-0.943	0.131	-0.828	-0.247	-0.943	-0.2	0.143	-1	-1	-0.943	-0.943	-0.943	-0.486	-0.886	-0.886	0.116	-0.087	-0.725	-0.725	-0.406	-0.406	-0.522	-0.58	-0.886	-0.828	-0.886	-0.886	-0.486	-0.87	-0.029	-0.429	-0.429	0.435	0.086	0.058	0.058	-0.486	-0.143	0.543	0.429	-0.58	-0.429	-0.429
PtIFS3_c1_1	0.6	0.6	0.771	0.657	0.6	0.771	0.771	-0.655	0.414	0.247	0.771	0.429	0.371	0.714	0.714	0.543	0.771	0.771	0.657	0.6	0.6	-0.551	0.232	0.667	0.667	-0.058	-0.058	0.058	0.406	0.657	0.828	0.6	0.6	0.029	0.638	0.2	0.6	0.143	-0.638	-0.086	0.029	0.029	-0.143	-0.257	-0.029	0.086	-0.058	-0.086	-0.086
PtIFS3_c1_2	0.145	0.145	0.551	0.232	0.029	0.551	0.551	-0.531	0.105	-0.188	0.551	-0.116	0.029	0.348	0.348	0.203	0.551	0.551	0.928	0.406	0.406	0.029	0.868	0.397	0.397	-0.279	-0.279	0.044	-0.044	0.609	0.42	0.406	0.406	-0.435	0.132	0.551	0.145	-0.029	-0.882	-0.638	0.632	0.632	-0.203	-0.841	0.058	0.377	0.015	0	0
PtIFS3_c1_3	0.486	0.486	0.543	0.314	0.143	0.543	0.543	-0.655	0	0.093	0.543	0.257	0.371	0.371	0.371	0.257	0.543	0.543	0.829	0.429	0.429	-0.058	0.754	0.319	0.319	-0.464	-0.464	-0.232	-0.174	0.486	0.621	0.429	0.429	-0.486	0.232	0.714	0.486	-0.257	-0.754	-0.371	0.319	0.319	-0.429	-0.771	0.314	0.543	-0.174	-0.257	-0.257
PtIFS3_c1_4	0.486	0.486	0.543	0.314	0.143	0.543	0.543	-0.655	0	0.093	0.543	0.257	0.371	0.371	0.371	0.257	0.543	0.543	0.829	0.429	0.429	-0.058	0.754	0.319	0.319	-0.464	-0.464	-0.232	-0.174	0.486	0.621	0.429	0.429	-0.486	0.232	0.714	0.486	-0.257	-0.754	-0.371	0.319	0.319	-0.429	-0.771	0.314	0.543	-0.174	-0.257	-0.257
PtIFS3_c1_5	0.486	0.486	0.543	0.314	0.143	0.543	0.543	-0.655	0	0.093	0.543	0.257	0.371	0.371	0.371	0.257	0.543	0.543	0.829	0.429	0.429	-0.058	0.754	0.319	0.319	-0.464	-0.464	-0.232	-0.174	0.486	0.621	0.429	0.429	-0.486	0.232	0.714	0.486	-0.257	-0.754	-0.371	0.319	0.319	-0.429	-0.771	0.314	0.543	-0.174	-0.257	-0.257
PtIFS3_c2	0.6	0.6	0.086	0.371	0.6	0.086	0.086	0.131	0.207	0.679	0.086	0.714	0.371	0.314	0.314	0.429	0.086	0.086	-0.543	0.2	0.2	-0.203	-0.725	0	0	0.145	0.145	-0.145	0.145	-0.143	0.414	0.2	0.2	0.486	0.493	-0.143	0.6	-0.086	0.58	0.771	-0.928	-0.928	0.086	0.771	0.029	-0.257	0.029	-0.143	-0.143
PtIFS3_c3	0.486	0.486	0.543	0.6	0.371	0.543	0.543	-0.393	0.207	-0.154	0.543	0.314	0.6	0.314	0.314	0.257	0.543	0.543	0.429	0.486	0.486	-0.29	0.145	0.116	0.116	-0.087	-0.087	-0.145	0.203	0.371	0.621	0.486	0.486	-0.029	0.493	0.257	0.486	0.086	-0.406	0.143	0.116	0.116	-0.314	-0.314	0.257	0.2	-0.145	-0.086	-0.086
PtIFS3_c4	-0.174	-0.174	0	0.377	0.232	0	0	0.664	0.315	-0.579	0	-0.174	0.116	-0.145	-0.145	0.029	0	0	-0.551	0.174	0.174	0.147	-0.676	-0.5	-0.5	0.603	0.603	0.221	0.368	-0.116	-0.105	0.174	0.174	0.638	0.309	-0.493	-0.174	0.493	0.515	0.609	-0.103	-0.103	0.319	0.551	-0.145	-0.522	0.309	0.464	0.464
PtHID1_c3	-0.393	-0.393	-0.131	0.131	0.131	-0.131	-0.131	1	0.316	-0.424	-0.131	-0.393	-0.393	-0.131	-0.131	0.131	-0.131	-0.131	-0.655	0.131	0.131	0.664	-0.531	-0.531	-0.531	0.664	0.664	0.399	0.133	-0.131	-0.316	0.131	0.131	0.655	0.133	-0.393	-0.393	0.393	0.664	0.393	-0.133	-0.133	0.655	0.655	-0.393	-0.655	0.664	0.655	0.655
PtHID2_c1	0.486	0.486	0.543	0.657	0.6	0.543	0.543	0.393	0.414	0.093	0.543	0.257	0.143	0.486	0.486	0.714	0.543	0.543	0.029	0.771	0.771	0.696	0.058	-0.203	-0.203	0.174	0.174	0.058	-0.116	0.371	0.621	0.771	0.771	0.314	0.638	0.486	0.486	-0.029	0.116	0.314	-0.261	-0.261	0.257	0.143	-0.029	-0.143	0.58	0.314	0.314
PtHID2_c2	-0.2	-0.2	0.543	0.543	0.6	0.543	0.543	0.655	0.828	-0.216	0.543	-0.371	-0.657	0.6	0.6	0.714	0.543	0.543	-0.029	0.657	0.657	0.464	-0.174	0.232	0.232	0.812	0.812	0.812	0.522	0.6	0.207	0.657	0.657	0.771	0.58	-0.314	-0.2	0.657	0.058	-0.029	0.058	0.058	0.943	0.486	-0.829	-0.829	0.986	0.886	0.886
PtHID3_c1_1	-0.086	-0.086	-0.943	-0.714	-0.657	-0.943	-0.943	0.131	-0.828	0.154	-0.943	0.2	0.371	-0.886	-0.886	-0.771	-0.943	-0.943	-0.714	-0.829	-0.829	0.058	-0.348	-0.754	-0.754	-0.464	-0.464	-0.696	-0.638	-1	-0.621	-0.829	-0.829	-0.371	-0.696	0.029	-0.086	-0.6	0.696	0.429	-0.406	-0.406	-0.543	0.143	0.657	0.429	-0.638	-0.6	-0.6
PtHID3_c1_2	-0.429	-0.429	-0.943	-0.829	-0.886	-0.943	-0.943	0.131	-0.828	-0.247	-0.943	-0.2	0.143	-1	-1	-0.943	-0.943	-0.943	-0.486	-0.886	-0.886	0.116	-0.087	-0.725	-0.725	-0.406	-0.406	-0.522	-0.58	-0.886	-0.828	-0.886	-0.886	-0.486	-0.87	-0.029	-0.429	-0.429	0.435	0.086	0.058	0.058	-0.486	-0.143	0.543	0.429	-0.58	-0.429	-0.429
PtHID3_c2_1	-0.029	-0.029	-0.314	0.143	0.086	-0.314	-0.314	0.655	0	-0.278	-0.314	0.086	0.314	-0.371	-0.371	-0.143	-0.314	-0.314	-0.829	-0.086	-0.086	0.174	-0.812	-0.725	-0.725	0.348	0.348	-0.116	0.058	-0.486	-0.207	-0.086	-0.086	0.486	0.116	-0.371	-0.029	0.143	0.812	0.829	-0.435	-0.435	0.086	0.657	0.143	-0.314	0.058	0.143	0.143
PtHID3_c2_2	0.086	0.086	-0.771	-0.543	-0.6	-0.771	-0.771	-0.131	-0.828	0.062	-0.771	0.314	0.657	-0.829	-0.829	-0.771	-0.771	-0.771	-0.486	-0.714	-0.714	-0.145	-0.232	-0.696	-0.696	-0.58	-0.58	-0.812	-0.58	-0.886	-0.414	-0.714	-0.714	-0.486	-0.58	0.143	0.086	-0.6	0.464	0.429	-0.29	-0.29	-0.771	-0.086	0.829	0.6	-0.812	-0.714	-0.714
PtHID4_c1	-0.143	-0.143	0.143	0.429	0.543	0.143	0.143	0.655	0.621	-0.123	0.143	-0.086	-0.257	0.257	0.257	0.371	0.143	0.143	-0.6	0.257	0.257	-0.058	-0.87	0	0	0.841	0.841	0.551	0.667	0.086	0	0.257	0.257	0.943	0.493	-0.771	-0.143	0.657	0.551	0.543	-0.377	-0.377	0.714	0.943	-0.6	-0.886	0.551	0.6	0.6
PtHID4_c2	-0.314	-0.314	0.314	-0.029	0.143	0.314	0.314	-0.131	0.414	0.123	0.314	-0.371	-0.771	0.486	0.486	0.314	0.314	0.314	0.429	0.143	0.143	-0.145	0.29	0.783	0.783	0.29	0.29	0.638	0.406	0.543	0	0.143	0.143	0.143	0.058	-0.257	-0.314	0.371	-0.464	-0.657	0.319	0.319	0.543	-0.029	-0.714	-0.371	0.406	0.371	0.371
PtHID5_c1	0.257	0.257	-0.6	-0.6	-0.543	-0.6	-0.6	-0.131	-0.828	0.463	-0.6	0.371	0.371	-0.543	-0.543	-0.429	-0.6	-0.6	-0.2	-0.486	-0.486	0.406	0.29	-0.551	-0.551	-0.812	-0.812	-0.812	-0.986	-0.657	-0.207	-0.486	-0.486	-0.714	-0.58	0.714	0.257	-0.943	0.29	0.086	-0.319	-0.319	-0.657	-0.314	0.771	0.771	-0.522	-0.714	-0.714
PtHID5_c2	-0.257	-0.257	0.257	0.029	-0.257	0.257	0.257	-0.393	0	-0.617	0.257	-0.429	-0.029	-0.029	-0.029	-0.2	0.257	0.257	0.714	0.086	0.086	-0.145	0.638	0.203	0.203	-0.116	-0.116	0.116	0.116	0.371	0	0.086	0.086	-0.371	-0.116	0.143	-0.257	0.2	-0.754	-0.6	0.841	0.841	-0.2	-0.771	0.029	0.257	-0.116	0.086	0.086
PtHID6_c1	0.314	0.314	-0.657	-0.429	-0.486	-0.657	-0.657	-0.131	-0.828	0.216	-0.657	0.486	0.771	-0.714	-0.714	-0.6	-0.657	-0.657	-0.429	-0.543	-0.543	0.058	-0.116	-0.754	-0.754	-0.696	-0.696	-0.928	-0.754	-0.829	-0.207	-0.543	-0.543	-0.543	-0.464	0.429	0.314	-0.771	0.464	0.486	-0.406	-0.406	-0.829	-0.143	0.943	0.714	-0.754	-0.771	-0.771
PtHID6_c2	0.371	0.371	-0.714	-0.486	-0.429	-0.714	-0.714	-0.131	-0.828	0.463	-0.714	0.6	0.714	-0.657	-0.657	-0.543	-0.714	-0.714	-0.543	-0.6	-0.6	0	-0.232	-0.667	-0.667	-0.696	-0.696	-0.928	-0.754	-0.886	-0.207	-0.6	-0.6	-0.486	-0.464	0.371	0.371	-0.829	0.58	0.543	-0.609	-0.609	-0.771	0.029	0.886	0.657	-0.754	-0.829	-0.829
PtHID7_c1	0.116	0.116	0.928	0.696	0.696	0.928	0.928	-0.133	0.84	-0.031	0.928	-0.145	-0.406	0.928	0.928	0.812	0.928	0.928	0.667	0.812	0.812	-0.088	0.294	0.809	0.809	0.471	0.471	0.706	0.647	0.986	0.63	0.812	0.812	0.406	0.706	-0.058	0.116	0.58	-0.647	-0.406	0.309	0.309	0.58	-0.058	-0.696	-0.464	0.647	0.58	0.58
PtHID7_c2	0.486	0.486	0.886	1	0.943	0.886	0.886	0.131	0.828	0	0.886	0.257	0.143	0.829	0.829	0.886	0.886	0.886	0.2	0.943	0.943	0	-0.203	0.319	0.319	0.522	0.522	0.406	0.58	0.714	0.828	0.943	0.943	0.657	0.986	-0.029	0.486	0.486	-0.145	0.314	-0.174	-0.174	0.429	0.314	-0.371	-0.486	0.58	0.486	0.486
PtHID8_c1	0.257	0.257	0.771	0.429	0.371	0.771	0.771	-0.655	0.414	0.093	0.771	0.029	-0.086	0.714	0.714	0.486	0.771	0.771	0.943	0.543	0.543	-0.348	0.638	0.841	0.841	-0.058	-0.058	0.29	0.348	0.829	0.621	0.543	0.543	-0.143	0.406	0.257	0.257	0.2	-0.928	-0.6	0.435	0.435	0.029	-0.543	-0.257	0.086	0.116	0.086	0.086
PtHID8_c2	0.257	0.257	0.771	0.429	0.371	0.771	0.771	-0.655	0.414	0.093	0.771	0.029	-0.086	0.714	0.714	0.486	0.771	0.771	0.943	0.543	0.543	-0.348	0.638	0.841	0.841	-0.058	-0.058	0.29	0.348	0.829	0.621	0.543	0.543	-0.143	0.406	0.257	0.257	0.2	-0.928	-0.6	0.435	0.435	0.029	-0.543	-0.257	0.086	0.116	0.086	0.086
PtHID8_c3	-0.145	-0.145	-0.725	-0.377	-0.319	-0.725	-0.725	0.664	-0.42	-0.016	-0.725	0.058	0.145	-0.667	-0.667	-0.406	-0.725	-0.725	-0.928	-0.464	-0.464	0.456	-0.588	-0.882	-0.882	0	0	-0.353	-0.441	-0.812	-0.525	-0.464	-0.464	0.116	-0.353	-0.116	-0.145	-0.29	0.941	0.638	-0.5	-0.5	-0.058	0.522	0.319	-0.029	-0.088	-0.116	-0.116
PtHID9_1	0.6	0.6	0.086	-0.029	-0.086	0.086	0.086	-0.393	-0.414	0.432	0.086	0.486	0.486	0.029	0.029	0.086	0.086	0.086	0.371	0.143	0.143	0.377	0.638	-0.174	-0.174	-0.754	-0.754	-0.638	-0.754	-0.029	0.414	0.143	0.143	-0.657	-0.058	1	0.6	-0.771	-0.232	-0.086	-0.116	-0.116	-0.6	-0.6	0.657	0.771	-0.29	-0.543	-0.543
PtHID9_2	0.143	0.143	-0.829	-0.6	-0.543	-0.829	-0.829	-0.131	-0.828	0.309	-0.829	0.429	0.6	-0.771	-0.771	-0.714	-0.829	-0.829	-0.6	-0.771	-0.771	-0.203	-0.348	-0.609	-0.609	-0.58	-0.58	-0.812	-0.58	-0.943	-0.414	-0.771	-0.771	-0.429	-0.58	0.086	0.143	-0.657	0.58	0.486	-0.493	-0.493	-0.714	0.086	0.771	0.543	-0.812	-0.771	-0.771
PtUGT001	-0.6	-0.6	-0.086	-0.086	-0.371	-0.086	-0.086	0.131	0	-0.926	-0.086	-0.657	-0.143	-0.371	-0.371	-0.429	-0.086	-0.086	0.143	-0.143	-0.143	-0.029	0.116	-0.203	-0.203	0.232	0.232	0.232	0.232	0.029	-0.414	-0.143	-0.143	-0.029	-0.232	-0.314	-0.6	0.429	-0.232	-0.257	0.725	0.725	0.029	-0.314	-0.086	-0.086	0	0.314	0.314
PtUGT002	-0.486	-0.486	0.143	-0.086	-0.371	0.143	0.143	-0.131	0	-0.772	0.143	-0.657	-0.257	-0.143	-0.143	-0.257	0.143	0.143	0.6	0.029	0.029	0.116	0.638	0.058	0.058	0	0	0.232	0.058	0.314	-0.207	0.029	0.029	-0.314	-0.232	0.086	-0.486	0.257	-0.638	-0.657	0.928	0.928	-0.029	-0.714	-0.086	0.143	0.058	0.257	0.257
PtUGT003	-0.493	-0.493	-0.377	-0.725	-0.667	-0.377	-0.377	-0.531	-0.42	-0.016	-0.377	-0.377	-0.377	-0.319	-0.319	-0.58	-0.377	-0.377	0.377	-0.638	-0.638	-0.426	0.471	0.397	0.397	-0.353	-0.353	0	-0.088	-0.116	-0.525	-0.638	-0.638	-0.58	-0.706	-0.116	-0.493	-0.116	-0.471	-0.754	0.515	0.515	-0.232	-0.522	-0.029	0.319	-0.441	-0.29	-0.29
PtUGT005	-0.257	-0.257	0.257	-0.086	-0.257	0.257	0.257	-0.655	0	-0.37	0.257	-0.371	-0.143	0.086	0.086	-0.2	0.257	0.257	0.829	-0.029	-0.029	-0.464	0.667	0.551	0.551	-0.174	-0.174	0.174	0.232	0.429	0	-0.029	-0.029	-0.429	-0.174	0.029	-0.257	0.2	-0.899	-0.771	0.812	0.812	-0.2	-0.771	-0.086	0.257	-0.232	-0.029	-0.029
PtUGT006	-0.319	-0.319	0.319	0	-0.203	0.319	0.319	-0.531	0.105	-0.501	0.319	-0.464	-0.203	0.116	0.116	-0.145	0.319	0.319	0.812	0.058	0.058	-0.382	0.632	0.515	0.515	-0.044	-0.044	0.279	0.309	0.493	0	0.058	0.058	-0.319	-0.103	-0.029	-0.319	0.319	-0.882	-0.754	0.868	0.868	-0.087	-0.725	-0.174	0.145	-0.103	0.116	0.116
PtUGT007	-0.257	-0.257	-0.086	-0.429	-0.6	-0.086	-0.086	-0.393	-0.414	-0.278	-0.086	-0.371	-0.143	-0.257	-0.257	-0.371	-0.086	-0.086	0.657	-0.2	-0.2	0.232	0.928	0.029	0.029	-0.522	-0.522	-0.174	-0.464	0.086	-0.207	-0.2	-0.2	-0.771	-0.522	0.543	-0.257	-0.314	-0.638	-0.771	0.725	0.725	-0.371	-0.943	0.257	0.6	-0.232	-0.2	-0.2
PtUGT008	0.429	0.429	-0.429	-0.429	-0.486	-0.429	-0.429	-0.655	-0.828	0.37	-0.429	0.543	0.771	-0.486	-0.486	-0.543	-0.429	-0.429	0.086	-0.486	-0.486	-0.261	0.29	-0.29	-0.29	-0.928	-0.928	-0.928	-0.696	-0.543	0	-0.486	-0.486	-0.829	-0.464	0.6	0.429	-0.829	-0.058	0.086	-0.174	-0.174	-1	-0.543	0.943	0.943	-0.928	-0.943	-0.943
PtUGT009	0.829	0.829	0.2	0.371	0.257	0.2	0.2	-0.393	-0.207	0.339	0.2	0.771	0.943	0.086	0.086	0.143	0.2	0.2	0.086	0.257	0.257	-0.116	0.029	-0.232	-0.232	-0.493	-0.493	-0.667	-0.319	-0.086	0.621	0.257	0.257	-0.257	0.319	0.6	0.829	-0.486	0	0.486	-0.406	-0.406	-0.657	-0.2	0.714	0.543	-0.435	-0.543	-0.543
PtUGT010	0.371	0.371	1	0.886	0.829	1	1	-0.131	0.828	0	1	0.086	-0.086	0.943	0.943	0.886	1	1	0.6	0.943	0.943	-0.058	0.203	0.638	0.638	0.406	0.406	0.522	0.58	0.943	0.828	0.943	0.943	0.429	0.87	0.086	0.371	0.486	-0.551	-0.143	0.145	0.145	0.429	-0.029	-0.486	-0.371	0.58	0.486	0.486
PtUGT011	1	1	0.371	0.486	0.543	0.371	0.371	-0.393	0	0.741	0.371	0.943	0.771	0.429	0.429	0.486	0.371	0.371	0.086	0.429	0.429	-0.116	-0.029	0.058	0.058	-0.406	-0.406	-0.522	-0.232	0.086	0.828	0.429	0.429	-0.086	0.522	0.6	1	-0.486	0.029	0.486	-0.667	-0.667	-0.429	0.029	0.486	0.371	-0.232	-0.486	-0.486
PtUGT012	0.371	0.371	1	0.886	0.829	1	1	-0.131	0.828	0	1	0.086	-0.086	0.943	0.943	0.886	1	1	0.6	0.943	0.943	-0.058	0.203	0.638	0.638	0.406	0.406	0.522	0.58	0.943	0.828	0.943	0.943	0.429	0.87	0.086	0.371	0.486	-0.551	-0.143	0.145	0.145	0.429	-0.029	-0.486	-0.371	0.58	0.486	0.486
PtUGT013	-0.143	-0.143	-0.543	-0.771	-0.829	-0.543	-0.543	-0.655	-0.828	0.062	-0.543	-0.029	0.2	-0.6	-0.6	-0.771	-0.543	-0.543	0.314	-0.714	-0.714	-0.261	0.58	-0.058	-0.058	-0.812	-0.812	-0.58	-0.58	-0.429	-0.414	-0.714	-0.714	-0.943	-0.812	0.371	-0.143	-0.6	-0.348	-0.486	0.348	0.348	-0.771	-0.771	0.6	0.829	-0.812	-0.714	-0.714
PtUGT014	-0.543	-0.543	0.543	0.429	0.371	0.543	0.543	0.393	0.828	-0.617	0.543	-0.714	-0.771	0.486	0.486	0.429	0.543	0.543	0.257	0.486	0.486	0.058	-0.029	0.464	0.464	0.87	0.87	0.986	0.812	0.714	0	0.486	0.486	0.657	0.406	-0.6	-0.543	0.943	-0.319	-0.371	0.551	0.551	0.886	0.2	-0.943	-0.829	0.812	0.943	0.943
PtUGT015	-0.829	-0.829	-0.2	-0.143	-0.257	-0.2	-0.2	0.393	0.207	-0.833	-0.2	-0.771	-0.486	-0.314	-0.314	-0.371	-0.2	-0.2	-0.2	-0.257	-0.257	-0.174	-0.319	-0.058	-0.058	0.609	0.609	0.551	0.551	-0.029	-0.621	-0.257	-0.257	0.371	-0.203	-0.829	-0.829	0.714	0.058	-0.143	0.522	0.522	0.429	0.2	-0.486	-0.543	0.203	0.543	0.543
PtUGT016	-0.516	-0.516	0.516	0.213	0.213	0.516	0.516	0.139	0.66	-0.393	0.516	-0.698	-0.88	0.516	0.516	0.395	0.516	0.516	0.516	0.395	0.395	0.092	0.339	0.647	0.647	0.585	0.585	0.893	0.585	0.759	0	0.395	0.395	0.334	0.216	-0.334	-0.516	0.698	-0.554	-0.698	0.647	0.647	0.759	-0.091	-0.88	-0.577	0.708	0.759	0.759
PtUGT017	-0.406	-0.406	0.232	-0.145	0	0.232	0.232	-0.133	0.315	0.047	0.232	-0.464	-0.812	0.377	0.377	0.203	0.232	0.232	0.464	0.058	0.058	-0.074	0.397	0.721	0.721	0.221	0.221	0.603	0.309	0.493	-0.105	0.058	0.058	0.029	-0.074	-0.203	-0.406	0.319	-0.5	-0.754	0.426	0.426	0.493	-0.145	-0.667	-0.29	0.368	0.348	0.348
PtUGT018	0.143	0.143	-0.143	-0.429	-0.543	-0.143	-0.143	-0.655	-0.621	0.123	-0.143	0.086	0.257	-0.257	-0.257	-0.371	-0.143	-0.143	0.6	-0.257	-0.257	0.058	0.87	0	0	-0.841	-0.841	-0.551	-0.667	-0.086	0	-0.257	-0.257	-0.943	-0.493	0.771	0.143	-0.657	-0.551	-0.543	0.377	0.377	-0.714	-0.943	0.6	0.886	-0.551	-0.6	-0.6
PtUGT019	0.03	0.03	0.334	0.273	0.152	0.334	0.334	0.417	0.22	-0.23	0.334	-0.213	-0.213	0.213	0.213	0.395	0.334	0.334	0.213	0.516	0.516	0.893	0.431	-0.246	-0.246	0.092	0.092	0.154	-0.277	0.334	0.22	0.516	0.516	0.03	0.216	0.516	0.03	-0.03	-0.092	-0.152	0.216	0.216	0.273	-0.213	-0.091	-0.03	0.585	0.395	0.395
PtUGT023	0.086	0.086	-0.086	-0.429	-0.371	-0.086	-0.086	-0.393	-0.414	0.37	-0.086	0.029	-0.143	-0.029	-0.029	-0.086	-0.086	-0.086	0.486	-0.143	-0.143	0.319	0.812	0.145	0.145	-0.638	-0.638	-0.29	-0.638	0.029	0	-0.143	-0.143	-0.714	-0.406	0.714	0.086	-0.6	-0.406	-0.6	0.203	0.203	-0.314	-0.657	0.257	0.6	-0.174	-0.371	-0.371
PtUGT024	0.541	0.541	-0.338	-0.169	0.068	-0.338	-0.338	-0.31	-0.367	0.822	-0.338	0.778	0.541	-0.101	-0.101	-0.101	-0.338	-0.338	-0.439	-0.338	-0.338	-0.463	-0.463	-0.034	-0.034	-0.394	-0.394	-0.566	-0.223	-0.507	0.122	-0.338	-0.338	-0.101	-0.051	0.034	0.541	-0.507	0.446	0.541	-0.823	-0.823	-0.439	0.372	0.439	0.27	-0.566	-0.676	-0.676
PtUGT027	-0.667	-0.667	-0.203	-0.174	-0.029	-0.203	-0.203	0.399	0.315	-0.266	-0.203	-0.522	-0.667	-0.058	-0.058	-0.116	-0.203	-0.203	-0.377	-0.261	-0.261	-0.265	-0.529	0.221	0.221	0.662	0.662	0.632	0.603	-0.029	-0.525	-0.261	-0.261	0.551	-0.103	-0.928	-0.667	0.638	0.25	-0.058	0.088	0.088	0.638	0.58	-0.696	-0.725	0.309	0.493	0.493
PtUGT028	0.725	0.725	-0.029	0.116	0.377	-0.029	-0.029	-0.133	-0.105	0.939	-0.029	0.841	0.435	0.232	0.232	0.319	-0.029	-0.029	-0.348	0.058	0.058	-0.103	-0.353	0.015	0.015	-0.279	-0.279	-0.426	-0.25	-0.232	0.42	0.058	0.058	0.058	0.25	0.261	0.725	-0.493	0.426	0.551	-0.912	-0.912	-0.203	0.435	0.29	0.145	-0.191	-0.464	-0.464
PtUGT029	0.213	0.213	-0.213	-0.273	-0.03	-0.213	-0.213	0.139	-0.22	0.656	-0.213	0.273	-0.152	0.03	0.03	0.152	-0.213	-0.213	-0.213	-0.091	-0.091	0.462	0.092	-0.092	-0.092	-0.277	-0.277	-0.216	-0.524	-0.213	0	-0.091	-0.091	-0.152	-0.154	0.395	0.213	-0.516	0.308	0.03	-0.462	-0.462	0.03	0.152	0.091	0.152	0.092	-0.213	-0.213
PtUGT030	-0.058	-0.058	0.58	0.638	0.696	0.58	0.58	0.133	0.84	-0.141	0.58	-0.116	-0.29	0.638	0.638	0.551	0.58	0.58	0.029	0.493	0.493	-0.471	-0.485	0.588	0.588	0.794	0.794	0.735	0.971	0.58	0.315	0.493	0.493	0.812	0.676	-0.725	-0.058	0.841	-0.103	0.116	-0.015	-0.015	0.667	0.551	-0.754	-0.812	0.5	0.609	0.609
PtUGT031	-0.464	-0.464	0.464	0.464	0.464	0.464	0.464	0.664	0.84	-0.501	0.464	-0.609	-0.754	0.464	0.464	0.522	0.464	0.464	-0.029	0.522	0.522	0.294	-0.235	0.25	0.25	0.941	0.941	0.941	0.706	0.58	0	0.522	0.522	0.812	0.471	-0.58	-0.464	0.87	0	-0.116	0.279	0.279	0.986	0.464	-0.928	-0.928	0.941	0.986	0.986
PtUGT032	-0.257	-0.257	0.257	-0.086	-0.257	0.257	0.257	-0.655	0	-0.37	0.257	-0.371	-0.143	0.086	0.086	-0.2	0.257	0.257	0.829	-0.029	-0.029	-0.464	0.667	0.551	0.551	-0.174	-0.174	0.174	0.232	0.429	0	-0.029	-0.029	-0.429	-0.174	0.029	-0.257	0.2	-0.899	-0.771	0.812	0.812	-0.2	-0.771	-0.086	0.257	-0.232	-0.029	-0.029
PtUGT033	0.429	0.429	-0.429	-0.543	-0.486	-0.429	-0.429	-0.655	-0.828	0.617	-0.429	0.543	0.543	-0.371	-0.371	-0.429	-0.429	-0.429	0.143	-0.486	-0.486	-0.116	0.435	-0.145	-0.145	-0.986	-0.986	-0.87	-0.812	-0.486	0	-0.486	-0.486	-0.886	-0.522	0.714	0.429	-0.943	-0.087	-0.086	-0.232	-0.232	-0.886	-0.543	0.829	0.943	-0.812	-0.943	-0.943
PtUGT034	0.257	0.257	-0.6	-0.6	-0.543	-0.6	-0.6	-0.655	-0.828	0.463	-0.6	0.486	0.6	-0.543	-0.543	-0.657	-0.6	-0.6	-0.086	-0.714	-0.714	-0.522	0.058	-0.145	-0.145	-0.812	-0.812	-0.812	-0.522	-0.657	-0.207	-0.714	-0.714	-0.714	-0.58	0.257	0.257	-0.714	0.058	0.086	-0.261	-0.261	-0.886	-0.314	0.771	0.771	-0.986	-0.943	-0.943
PtUGT035	0.486	0.486	-0.486	-0.371	-0.429	-0.486	-0.486	-0.393	-0.828	0.37	-0.486	0.6	0.829	-0.543	-0.543	-0.486	-0.486	-0.486	-0.143	-0.429	-0.429	0	0.145	-0.551	-0.551	-0.87	-0.87	-0.986	-0.812	-0.657	0	-0.429	-0.429	-0.714	-0.406	0.657	0.486	-0.886	0.203	0.314	-0.348	-0.348	-0.943	-0.371	1	0.886	-0.812	-0.886	-0.886
PtUGT036	0.429	0.429	0.943	0.943	0.886	0.943	0.943	0.131	0.828	0	0.943	0.143	-0.029	0.886	0.886	0.943	0.943	0.943	0.371	1	1	0.203	0.058	0.377	0.377	0.464	0.464	0.464	0.464	0.829	0.828	1	1	0.543	0.928	0.143	0.429	0.429	-0.29	0.086	-0.029	-0.029	0.486	0.143	-0.429	-0.429	0.696	0.543	0.543
PtUGT037	-0.029	-0.029	0.029	-0.314	-0.486	0.029	0.029	-0.655	-0.414	-0.123	0.029	-0.143	0.086	-0.143	-0.143	-0.314	0.029	0.029	0.771	-0.143	-0.143	-0.029	0.928	0.174	0.174	-0.638	-0.638	-0.29	-0.406	0.143	0	-0.143	-0.143	-0.829	-0.406	0.6	-0.029	-0.371	-0.754	-0.714	0.638	0.638	-0.543	-1	0.371	0.714	-0.406	-0.371	-0.371
PtUGT038	-0.6	-0.6	-0.086	-0.086	-0.371	-0.086	-0.086	0.393	0	-0.926	-0.086	-0.714	-0.257	-0.371	-0.371	-0.314	-0.086	-0.086	0.086	-0.029	-0.029	0.435	0.232	-0.406	-0.406	0.232	0.232	0.232	0	0.029	-0.414	-0.029	-0.029	-0.029	-0.232	-0.086	-0.6	0.314	-0.116	-0.257	0.696	0.696	0.143	-0.314	-0.086	-0.086	0.232	0.429	0.429
PtUGT039	-0.486	-0.486	-0.543	-0.314	-0.143	-0.543	-0.543	0.655	0	-0.093	-0.543	-0.257	-0.371	-0.371	-0.371	-0.257	-0.543	-0.543	-0.829	-0.429	-0.429	0.058	-0.754	-0.319	-0.319	0.464	0.464	0.232	0.174	-0.486	-0.621	-0.429	-0.429	0.486	-0.232	-0.714	-0.486	0.257	0.754	0.371	-0.319	-0.319	0.429	0.771	-0.314	-0.543	0.174	0.257	0.257
PtUGT040	-0.257	-0.257	-0.086	0.257	0.314	-0.086	-0.086	0.655	0.414	-0.278	-0.086	-0.143	-0.143	-0.029	-0.029	0.086	-0.086	-0.086	-0.714	0.029	0.029	-0.116	-0.928	-0.203	-0.203	0.754	0.754	0.406	0.58	-0.143	-0.207	0.029	0.029	0.829	0.29	-0.829	-0.257	0.6	0.638	0.6	-0.319	-0.319	0.543	0.886	-0.429	-0.771	0.348	0.486	0.486
PtUGT041	0.941	0.941	0.516	0.577	0.698	0.516	0.516	-0.417	0.22	0.787	0.516	0.88	0.577	0.638	0.638	0.638	0.516	0.516	0.152	0.516	0.516	-0.277	-0.092	0.339	0.339	-0.216	-0.216	-0.277	0.031	0.273	0.88	0.516	0.516	0.091	0.647	0.395	0.941	-0.273	-0.062	0.395	-0.647	-0.647	-0.213	0.152	0.213	0.152	-0.092	-0.334	-0.334
PtUGT042	0.393	0.393	0.655	0.393	0.393	0.655	0.655	-0.2	0.316	0.283	0.655	0.131	-0.131	0.655	0.655	0.655	0.655	0.655	0.655	0.655	0.655	0.399	0.664	0.399	0.399	-0.133	-0.133	0.133	-0.133	0.655	0.632	0.655	0.655	-0.131	0.399	0.655	0.393	-0.131	-0.531	-0.393	0.133	0.133	0.131	-0.393	-0.131	0.131	0.399	0.131	0.131
PtUGT043	0.486	0.486	0.886	0.886	0.943	0.886	0.886	0.131	0.828	0.247	0.886	0.257	-0.086	0.943	0.943	1	0.886	0.886	0.257	0.943	0.943	0.145	-0.058	0.464	0.464	0.464	0.464	0.464	0.464	0.771	0.828	0.943	0.943	0.6	0.928	0.086	0.486	0.371	-0.174	0.143	-0.232	-0.232	0.543	0.314	-0.486	-0.486	0.696	0.486	0.486
PtUGT044	0.371	0.371	0.657	0.886	0.943	0.657	0.657	0.393	0.828	0.093	0.657	0.257	0.029	0.714	0.714	0.829	0.657	0.657	-0.2	0.771	0.771	0	-0.58	0.203	0.203	0.696	0.696	0.464	0.638	0.486	0.621	0.771	0.771	0.886	0.928	-0.314	0.371	0.543	0.232	0.543	-0.435	-0.435	0.6	0.714	-0.486	-0.714	0.638	0.543	0.543
PtUGT045	-0.257	-0.257	0.6	0.257	0.086	0.6	0.6	-0.393	0.414	-0.463	0.6	-0.486	-0.371	0.429	0.429	0.2	0.6	0.6	0.886	0.371	0.371	-0.232	0.638	0.667	0.667	0.174	0.174	0.522	0.464	0.771	0.207	0.371	0.371	-0.086	0.174	-0.029	-0.257	0.486	-0.928	-0.771	0.841	0.841	0.2	-0.6	-0.429	-0.086	0.232	0.371	0.371
PtUGT046	0.086	0.086	-0.429	-0.657	-0.714	-0.429	-0.429	-0.655	-0.828	0.216	-0.429	0.143	0.314	-0.486	-0.486	-0.6	-0.429	-0.429	0.371	-0.543	-0.543	-0.058	0.696	-0.116	-0.116	-0.928	-0.928	-0.696	-0.754	-0.371	-0.207	-0.543	-0.543	-1	-0.696	0.657	0.086	-0.771	-0.348	-0.429	0.232	0.232	-0.829	-0.829	0.714	0.943	-0.754	-0.771	-0.771
PtUGT047	-0.783	-0.783	0.261	0.058	-0.029	0.261	0.261	0.399	0.525	-0.736	0.261	-0.928	-0.899	0.174	0.174	0.116	0.261	0.261	0.29	0.203	0.203	0.25	0.221	0.294	0.294	0.662	0.662	0.868	0.515	0.522	-0.315	0.203	0.203	0.348	0.015	-0.464	-0.783	0.754	-0.353	-0.609	0.765	0.765	0.754	-0.058	-0.812	-0.609	0.691	0.841	0.841
PtUGT048	-0.429	-0.429	0.429	0.543	0.486	0.429	0.429	0.655	0.828	-0.617	0.429	-0.543	-0.543	0.371	0.371	0.429	0.429	0.429	-0.143	0.486	0.486	0.116	-0.435	0.145	0.145	0.986	0.986	0.87	0.812	0.486	0	0.486	0.486	0.886	0.522	-0.714	-0.429	0.943	0.087	0.086	0.232	0.232	0.886	0.543	-0.829	-0.943	0.812	0.943	0.943
PtUGT049	-0.086	-0.086	0.429	0.657	0.714	0.429	0.429	0.655	0.828	-0.216	0.429	-0.143	-0.314	0.486	0.486	0.6	0.429	0.429	-0.371	0.543	0.543	0.058	-0.696	0.116	0.116	0.928	0.928	0.696	0.754	0.371	0.207	0.543	0.543	1	0.696	-0.657	-0.086	0.771	0.348	0.429	-0.232	-0.232	0.829	0.829	-0.714	-0.943	0.754	0.771	0.771
PtUGT050	-0.143	-0.143	0.143	0.429	0.543	0.143	0.143	0.655	0.621	-0.123	0.143	-0.086	-0.257	0.257	0.257	0.371	0.143	0.143	-0.6	0.257	0.257	-0.058	-0.87	0	0	0.841	0.841	0.551	0.667	0.086	0	0.257	0.257	0.943	0.493	-0.771	-0.143	0.657	0.551	0.543	-0.377	-0.377	0.714	0.943	-0.6	-0.886	0.551	0.6	0.6
PtUGT051	0.657	0.657	0.714	0.543	0.429	0.714	0.714	-0.655	0.207	0.247	0.714	0.429	0.429	0.6	0.6	0.486	0.714	0.714	0.771	0.6	0.6	-0.203	0.551	0.464	0.464	-0.319	-0.319	-0.145	0.029	0.6	0.828	0.6	0.6	-0.257	0.493	0.6	0.657	-0.143	-0.696	-0.2	0.116	0.116	-0.314	-0.543	0.2	0.371	-0.087	-0.2	-0.2
PtUGT052	0.657	0.657	0.371	0.714	0.771	0.371	0.371	0.393	0.414	0.339	0.371	0.6	0.429	0.429	0.429	0.657	0.371	0.371	-0.429	0.6	0.6	0.232	-0.58	-0.232	-0.232	0.29	0.29	-0.058	0.116	0.086	0.621	0.6	0.6	0.6	0.754	0.086	0.657	0.029	0.522	0.829	-0.754	-0.754	0.2	0.657	0.029	-0.314	0.348	0.143	0.143
PtUGT053	0.714	0.714	0.657	0.829	0.943	0.657	0.657	0.131	0.621	0.494	0.657	0.6	0.257	0.771	0.771	0.886	0.657	0.657	-0.086	0.771	0.771	0.029	-0.377	0.232	0.232	0.319	0.319	0.145	0.319	0.429	0.828	0.771	0.771	0.6	0.899	0.086	0.714	0.143	0.174	0.543	-0.638	-0.638	0.314	0.543	-0.2	-0.371	0.435	0.2	0.2
PtUGT054	0.464	0.464	-0.464	-0.406	-0.464	-0.464	-0.464	-0.531	-0.84	0.376	-0.464	0.58	0.812	-0.522	-0.522	-0.522	-0.464	-0.464	-0.029	-0.464	-0.464	-0.132	0.221	-0.426	-0.426	-0.912	-0.912	-0.971	-0.765	-0.609	0	-0.464	-0.464	-0.783	-0.441	0.638	0.464	-0.87	0.074	0.203	-0.265	-0.265	-0.986	-0.464	0.986	0.928	-0.882	-0.928	-0.928
PtUGT055	0.143	0.143	0.886	0.657	0.714	0.886	0.886	-0.131	0.828	0.093	0.886	-0.086	-0.429	0.943	0.943	0.829	0.886	0.886	0.6	0.771	0.771	-0.116	0.232	0.841	0.841	0.464	0.464	0.696	0.638	0.943	0.621	0.771	0.771	0.429	0.696	-0.086	0.143	0.543	-0.58	-0.371	0.203	0.203	0.6	0.029	-0.714	-0.486	0.638	0.543	0.543
PtUGT056	-0.655	-0.655	0.131	-0.131	-0.131	0.131	0.131	-0.2	0.316	-0.424	0.131	-0.655	-0.655	0.131	0.131	-0.131	0.131	0.131	0.393	-0.131	-0.131	-0.531	0.133	0.664	0.664	0.399	0.399	0.664	0.664	0.393	-0.316	-0.131	-0.131	0.131	-0.133	-0.655	-0.655	0.655	-0.531	-0.655	0.664	0.664	0.393	-0.131	-0.655	-0.393	0.133	0.393	0.393
PtUGT057	-0.618	-0.618	-0.088	-0.029	0.088	-0.088	-0.088	0.405	0.426	-0.318	-0.088	-0.5	-0.618	0.029	0.029	-0.029	-0.088	-0.088	-0.353	-0.147	-0.147	-0.313	-0.582	0.254	0.254	0.746	0.746	0.687	0.716	0.059	-0.426	-0.147	-0.147	0.647	0.03	-0.971	-0.618	0.736	0.224	0	0.09	0.09	0.677	0.618	-0.736	-0.794	0.358	0.559	0.559
PtUGT058	-0.696	-0.696	0.174	-0.029	0.058	0.174	0.174	0.399	0.525	-0.36	0.174	-0.754	-0.986	0.261	0.261	0.203	0.174	0.174	0.116	0.116	0.116	0.162	0.044	0.426	0.426	0.662	0.662	0.868	0.515	0.435	-0.315	0.116	0.116	0.435	0.015	-0.551	-0.696	0.667	-0.176	-0.522	0.456	0.456	0.841	0.203	-0.899	-0.696	0.691	0.754	0.754
PtUGT059	0.464	0.464	0.928	0.928	0.928	0.928	0.928	-0.133	0.84	0.125	0.928	0.261	0.058	0.928	0.928	0.87	0.928	0.928	0.377	0.87	0.87	-0.294	-0.118	0.632	0.632	0.471	0.471	0.471	0.706	0.812	0.84	0.87	0.87	0.58	0.941	-0.116	0.464	0.522	-0.353	0.116	-0.103	-0.103	0.406	0.232	-0.464	-0.464	0.471	0.406	0.406
PtUGT060	-0.03	-0.03	0.395	0.03	-0.152	0.395	0.395	-0.417	0	-0.23	0.395	-0.273	-0.152	0.213	0.213	0.091	0.395	0.395	0.88	0.273	0.273	0.216	0.955	0.308	0.308	-0.308	-0.308	0.062	-0.185	0.516	0.22	0.273	0.273	-0.516	-0.062	0.577	-0.03	-0.091	-0.832	-0.759	0.708	0.708	-0.152	-0.88	0.03	0.395	0.062	0.03	0.03
PtUGT061	0.429	0.429	-0.086	-0.257	-0.371	-0.086	-0.086	-0.655	-0.621	0.278	-0.086	0.371	0.543	-0.2	-0.2	-0.257	-0.086	-0.086	0.486	-0.143	-0.143	0.058	0.725	-0.116	-0.116	-0.899	-0.899	-0.725	-0.725	-0.143	0.207	-0.143	-0.143	-0.886	-0.319	0.886	0.429	-0.771	-0.406	-0.257	0.116	0.116	-0.829	-0.829	0.771	0.943	-0.609	-0.714	-0.714
PtUGT062	-0.029	-0.029	0.371	-0.086	-0.143	0.371	0.371	-0.655	0	0.031	0.371	-0.2	-0.257	0.314	0.314	0.086	0.371	0.371	0.943	0.143	0.143	-0.116	0.928	0.638	0.638	-0.348	-0.348	0.116	-0.058	0.543	0.207	0.143	0.143	-0.543	-0.116	0.429	-0.029	-0.086	-0.928	-0.886	0.638	0.638	-0.143	-0.829	-0.086	0.371	-0.058	-0.086	-0.086
PtUGT063	-0.152	-0.152	0.516	0.091	-0.03	0.516	0.516	-0.417	0.22	-0.23	0.516	-0.395	-0.395	0.395	0.395	0.213	0.516	0.516	0.941	0.334	0.334	0.062	0.893	0.585	0.585	-0.092	-0.092	0.339	0.092	0.698	0.22	0.334	0.334	-0.334	0.031	0.334	-0.152	0.152	-0.924	-0.88	0.77	0.77	0.091	-0.759	-0.273	0.152	0.216	0.213	0.213
PtUGT064	0.429	0.429	-0.429	-0.543	-0.486	-0.429	-0.429	-0.655	-0.828	0.617	-0.429	0.543	0.543	-0.371	-0.371	-0.429	-0.429	-0.429	0.143	-0.486	-0.486	-0.116	0.435	-0.145	-0.145	-0.986	-0.986	-0.87	-0.812	-0.486	0	-0.486	-0.486	-0.886	-0.522	0.714	0.429	-0.943	-0.087	-0.086	-0.232	-0.232	-0.886	-0.543	0.829	0.943	-0.812	-0.943	-0.943
PtUGT065	-0.068	-0.068	0.676	0.27	0.27	0.676	0.676	-0.31	0.49	-0.018	0.676	-0.304	-0.541	0.676	0.676	0.507	0.676	0.676	0.845	0.507	0.507	0.017	0.686	0.789	0.789	0.137	0.137	0.549	0.309	0.845	0.367	0.507	0.507	-0.034	0.274	0.169	-0.068	0.304	-0.823	-0.778	0.549	0.549	0.372	-0.439	-0.541	-0.135	0.446	0.372	0.372
PtUGT066	-0.577	-0.577	0.213	0.273	0.273	0.213	0.213	0.417	0.66	-0.557	0.213	-0.577	-0.577	0.213	0.213	0.152	0.213	0.213	-0.152	0.152	0.152	-0.277	-0.493	0.308	0.308	0.893	0.893	0.832	0.893	0.334	-0.22	0.152	0.152	0.759	0.277	-0.941	-0.577	0.941	0.031	-0.03	0.277	0.277	0.759	0.516	-0.82	-0.88	0.524	0.759	0.759
PtUGT067	0.928	0.928	0.464	0.406	0.464	0.464	0.464	-0.531	0	0.751	0.464	0.812	0.58	0.522	0.522	0.522	0.464	0.464	0.377	0.464	0.464	-0.044	0.309	0.25	0.25	-0.5	-0.5	-0.441	-0.294	0.261	0.84	0.464	0.464	-0.261	0.441	0.754	0.928	-0.522	-0.25	0.145	-0.441	-0.441	-0.406	-0.232	0.406	0.464	-0.176	-0.464	-0.464
PtUGT068	0.829	0.829	0.543	0.429	0.371	0.543	0.543	-0.655	0	0.494	0.543	0.657	0.6	0.486	0.486	0.429	0.543	0.543	0.6	0.486	0.486	-0.116	0.493	0.29	0.29	-0.522	-0.522	-0.406	-0.232	0.371	0.828	0.486	0.486	-0.371	0.406	0.771	0.829	-0.429	-0.493	-0.029	-0.145	-0.145	-0.486	-0.486	0.429	0.543	-0.232	-0.429	-0.429
PtUGT069	0.486	0.486	0.886	0.886	0.943	0.886	0.886	-0.131	0.828	0.247	0.886	0.314	0.029	0.943	0.943	0.886	0.886	0.886	0.314	0.829	0.829	-0.319	-0.174	0.667	0.667	0.464	0.464	0.464	0.696	0.771	0.828	0.829	0.829	0.6	0.928	-0.143	0.486	0.486	-0.29	0.143	-0.203	-0.203	0.429	0.314	-0.486	-0.486	0.464	0.371	0.371
PtUGT070	0.371	0.371	1	0.886	0.829	1	1	-0.131	0.828	0	1	0.086	-0.086	0.943	0.943	0.886	1	1	0.6	0.943	0.943	-0.058	0.203	0.638	0.638	0.406	0.406	0.522	0.58	0.943	0.828	0.943	0.943	0.429	0.87	0.086	0.371	0.486	-0.551	-0.143	0.145	0.145	0.429	-0.029	-0.486	-0.371	0.58	0.486	0.486
PtUGT071	0.371	0.371	1	0.886	0.829	1	1	-0.131	0.828	0	1	0.086	-0.086	0.943	0.943	0.886	1	1	0.6	0.943	0.943	-0.058	0.203	0.638	0.638	0.406	0.406	0.522	0.58	0.943	0.828	0.943	0.943	0.429	0.87	0.086	0.371	0.486	-0.551	-0.143	0.145	0.145	0.429	-0.029	-0.486	-0.371	0.58	0.486	0.486
PtUGT072	-0.034	-0.034	-0.778	-0.778	-0.845	-0.778	-0.778	-0.31	-0.98	0.073	-0.778	0.135	0.439	-0.845	-0.845	-0.845	-0.778	-0.778	-0.135	-0.778	-0.778	0.034	0.274	-0.566	-0.566	-0.823	-0.823	-0.823	-0.823	-0.778	-0.49	-0.778	-0.778	-0.845	-0.823	0.439	-0.034	-0.778	0.137	-0.034	0.017	0.017	-0.845	-0.507	0.845	0.845	-0.823	-0.778	-0.778
PtUGT073	0.778	0.778	0.845	0.778	0.778	0.845	0.845	-0.31	0.49	0.438	0.845	0.541	0.304	0.845	0.845	0.845	0.845	0.845	0.507	0.845	0.845	0.017	0.257	0.446	0.446	-0.034	-0.034	0.034	0.137	0.676	0.98	0.845	0.845	0.135	0.789	0.507	0.778	-0.034	-0.394	0.068	-0.223	-0.223	0.034	-0.101	-0.034	0.034	0.274	0.034	0.034
PtUGT074	-0.543	-0.543	-0.486	-0.6	-0.657	-0.486	-0.486	-0.393	-0.414	-0.339	-0.486	-0.371	-0.086	-0.543	-0.543	-0.771	-0.486	-0.486	0.086	-0.714	-0.714	-0.638	0.058	0.116	0.116	-0.174	-0.174	-0.058	0.116	-0.314	-0.621	-0.714	-0.714	-0.371	-0.638	-0.429	-0.543	0.086	-0.232	-0.371	0.464	0.464	-0.314	-0.314	0.086	0.2	-0.58	-0.257	-0.257
PtUGT075	-0.516	-0.516	0.152	0.334	0.334	0.152	0.152	0.696	0.66	-0.557	0.152	-0.516	-0.516	0.152	0.152	0.213	0.152	0.152	-0.395	0.213	0.213	0	-0.647	0.031	0.031	0.955	0.955	0.77	0.77	0.213	-0.22	0.213	0.213	0.88	0.339	-0.88	-0.516	0.88	0.308	0.213	0.092	0.092	0.82	0.698	-0.759	-0.941	0.647	0.82	0.82
PtUGT076	-0.516	-0.516	0.152	0.334	0.334	0.152	0.152	0.696	0.66	-0.557	0.152	-0.516	-0.516	0.152	0.152	0.213	0.152	0.152	-0.395	0.213	0.213	0	-0.647	0.031	0.031	0.955	0.955	0.77	0.77	0.213	-0.22	0.213	0.213	0.88	0.339	-0.88	-0.516	0.88	0.308	0.213	0.092	0.092	0.82	0.698	-0.759	-0.941	0.647	0.82	0.82
PtUGT077	-0.393	-0.393	-0.131	0.131	0.131	-0.131	-0.131	1	0.316	-0.424	-0.131	-0.393	-0.393	-0.131	-0.131	0.131	-0.131	-0.131	-0.655	0.131	0.131	0.664	-0.531	-0.531	-0.531	0.664	0.664	0.399	0.133	-0.131	-0.316	0.131	0.131	0.655	0.133	-0.393	-0.393	0.393	0.664	0.393	-0.133	-0.133	0.655	0.655	-0.393	-0.655	0.664	0.655	0.655
PtUGT078	-0.522	-0.522	0.522	0.406	0.406	0.522	0.522	0.399	0.84	-0.501	0.522	-0.667	-0.812	0.522	0.522	0.464	0.522	0.522	0.203	0.464	0.464	0.029	-0.088	0.515	0.515	0.882	0.882	1	0.824	0.696	0	0.464	0.464	0.696	0.412	-0.638	-0.522	0.928	-0.265	-0.348	0.456	0.456	0.928	0.29	-0.986	-0.87	0.824	0.928	0.928
PtUGT079	-0.213	-0.213	0.213	0.516	0.516	0.213	0.213	0.696	0.66	-0.393	0.213	-0.213	-0.213	0.213	0.213	0.334	0.213	0.213	-0.516	0.334	0.334	0	-0.801	-0.092	-0.092	0.893	0.893	0.585	0.708	0.152	0	0.334	0.334	0.941	0.524	-0.759	-0.213	0.759	0.462	0.516	-0.185	-0.185	0.698	0.82	-0.577	-0.88	0.585	0.698	0.698
PtUGT081	-0.203	-0.203	0.029	0.348	0.435	0.029	0.029	0.664	0.525	-0.204	0.029	-0.116	-0.203	0.116	0.116	0.232	0.029	0.029	-0.667	0.145	0.145	-0.088	-0.912	-0.103	-0.103	0.809	0.809	0.485	0.632	-0.029	-0.105	0.145	0.145	0.899	0.397	-0.812	-0.203	0.638	0.603	0.58	-0.353	-0.353	0.638	0.928	-0.522	-0.841	0.456	0.551	0.551
PtUGT082	-0.559	-0.559	-0.147	0.029	0.147	-0.147	-0.147	0.674	0.426	-0.318	-0.147	-0.441	-0.559	-0.029	-0.029	0.029	-0.147	-0.147	-0.588	-0.088	-0.088	-0.045	-0.731	-0.015	-0.015	0.806	0.806	0.627	0.597	-0.059	-0.426	-0.088	-0.088	0.765	0.09	-0.912	-0.559	0.677	0.493	0.235	-0.09	-0.09	0.736	0.794	-0.677	-0.853	0.478	0.618	0.618
PtUGT083	-0.371	-0.371	0.371	0.486	0.543	0.371	0.371	0.655	0.828	-0.37	0.371	-0.429	-0.6	0.429	0.429	0.486	0.371	0.371	-0.257	0.429	0.429	0.058	-0.551	0.232	0.232	0.986	0.986	0.87	0.812	0.429	0	0.429	0.429	0.943	0.522	-0.771	-0.371	0.886	0.203	0.143	0.029	0.029	0.943	0.714	-0.886	-1	0.812	0.886	0.886
PtUGT084	-0.406	-0.406	0.406	0.522	0.522	0.406	0.406	0.664	0.84	-0.501	0.406	-0.493	-0.58	0.406	0.406	0.464	0.406	0.406	-0.203	0.464	0.464	0.088	-0.5	0.191	0.191	1	1	0.882	0.824	0.464	0	0.464	0.464	0.928	0.529	-0.754	-0.406	0.928	0.147	0.116	0.132	0.132	0.928	0.638	-0.87	-0.986	0.824	0.928	0.928
PtUGT085	-0.464	-0.464	0.464	0.464	0.464	0.464	0.464	0.664	0.84	-0.501	0.464	-0.609	-0.754	0.464	0.464	0.522	0.464	0.464	-0.029	0.522	0.522	0.294	-0.235	0.25	0.25	0.941	0.941	0.941	0.706	0.58	0	0.522	0.522	0.812	0.471	-0.58	-0.464	0.87	0	-0.116	0.279	0.279	0.986	0.464	-0.928	-0.928	0.941	0.986	0.986
PtUGT086	0.143	0.143	-0.143	-0.429	-0.543	-0.143	-0.143	-0.655	-0.621	0.123	-0.143	0.086	0.257	-0.257	-0.257	-0.371	-0.143	-0.143	0.6	-0.257	-0.257	0.058	0.87	0	0	-0.841	-0.841	-0.551	-0.667	-0.086	0	-0.257	-0.257	-0.943	-0.493	0.771	0.143	-0.657	-0.551	-0.543	0.377	0.377	-0.714	-0.943	0.6	0.886	-0.551	-0.6	-0.6
PtUGT087	0.257	0.257	-0.6	-0.257	-0.086	-0.6	-0.6	0.393	-0.414	0.463	-0.6	0.486	0.371	-0.429	-0.429	-0.2	-0.6	-0.6	-0.886	-0.371	-0.371	0.232	-0.638	-0.667	-0.667	-0.174	-0.174	-0.522	-0.464	-0.771	-0.207	-0.371	-0.371	0.086	-0.174	0.029	0.257	-0.486	0.928	0.771	-0.841	-0.841	-0.2	0.6	0.429	0.086	-0.232	-0.371	-0.371
PtUGT088	0.886	0.886	0.143	0.371	0.543	0.143	0.143	-0.131	0	0.833	0.143	0.943	0.657	0.314	0.314	0.429	0.143	0.143	-0.314	0.257	0.257	-0.116	-0.406	-0.058	-0.058	-0.232	-0.232	-0.464	-0.174	-0.143	0.621	0.257	0.257	0.143	0.464	0.314	0.886	-0.429	0.406	0.714	-0.928	-0.928	-0.257	0.429	0.371	0.143	-0.174	-0.429	-0.429
PtUGT089	0.829	0.829	-0.143	0.086	0.143	-0.143	-0.143	-0.393	-0.414	0.679	-0.143	0.943	0.943	-0.086	-0.086	-0.029	-0.143	-0.143	-0.257	-0.086	-0.086	-0.29	-0.261	-0.261	-0.261	-0.58	-0.58	-0.812	-0.406	-0.429	0.414	-0.086	-0.086	-0.257	0.116	0.429	0.829	-0.657	0.319	0.657	-0.754	-0.754	-0.714	0.086	0.771	0.543	-0.638	-0.771	-0.771
PtUGT091	0.609	0.609	0.783	0.58	0.493	0.783	0.783	-0.664	0.315	0.25	0.783	0.377	0.319	0.696	0.696	0.551	0.783	0.783	0.812	0.638	0.638	-0.279	0.529	0.603	0.603	-0.221	-0.221	-0.015	0.162	0.696	0.84	0.638	0.638	-0.174	0.544	0.493	0.609	-0.029	-0.75	-0.261	0.147	0.147	-0.203	-0.493	0.058	0.261	-0.015	-0.116	-0.116
PtUGT092	-0.152	-0.152	0.152	-0.152	-0.395	0.152	0.152	-0.417	-0.22	-0.393	0.152	-0.334	-0.03	-0.091	-0.091	-0.213	0.152	0.152	0.759	0.03	0.03	0.154	0.893	0.092	0.092	-0.4	-0.4	-0.092	-0.277	0.273	0	0.03	0.03	-0.638	-0.277	0.516	-0.152	-0.152	-0.739	-0.698	0.77	0.77	-0.334	-0.941	0.213	0.516	-0.154	-0.091	-0.091
PtUGT093	0.143	0.143	0.543	0.771	0.829	0.543	0.543	0.655	0.828	-0.062	0.543	0.029	-0.2	0.6	0.6	0.771	0.543	0.543	-0.314	0.714	0.714	0.261	-0.58	0.058	0.058	0.812	0.812	0.58	0.58	0.429	0.414	0.714	0.714	0.943	0.812	-0.371	0.143	0.6	0.348	0.486	-0.348	-0.348	0.771	0.771	-0.6	-0.829	0.812	0.714	0.714
PtUGT094	0.429	0.429	-0.429	-0.429	-0.486	-0.429	-0.429	-0.655	-0.828	0.37	-0.429	0.543	0.771	-0.486	-0.486	-0.543	-0.429	-0.429	0.086	-0.486	-0.486	-0.261	0.29	-0.29	-0.29	-0.928	-0.928	-0.928	-0.696	-0.543	0	-0.486	-0.486	-0.829	-0.464	0.6	0.429	-0.829	-0.058	0.086	-0.174	-0.174	-1	-0.543	0.943	0.943	-0.928	-0.943	-0.943
PtUGT096	-0.029	-0.029	-0.493	-0.725	-0.783	-0.493	-0.493	-0.531	-0.84	0.141	-0.493	0.029	0.203	-0.551	-0.551	-0.638	-0.493	-0.493	0.319	-0.58	-0.58	0.074	0.706	-0.191	-0.191	-0.882	-0.882	-0.647	-0.794	-0.406	-0.315	-0.58	-0.58	-0.986	-0.765	0.638	-0.029	-0.754	-0.294	-0.464	0.279	0.279	-0.754	-0.812	0.667	0.899	-0.676	-0.696	-0.696
PtUGT100	0.131	0.131	-0.655	-0.655	-0.393	-0.655	-0.655	-0.2	-0.632	0.707	-0.655	0.393	0.131	-0.393	-0.393	-0.393	-0.655	-0.655	-0.393	-0.655	-0.655	-0.133	-0.133	-0.133	-0.133	-0.531	-0.531	-0.531	-0.531	-0.655	-0.316	-0.655	-0.655	-0.393	-0.531	0.131	0.131	-0.655	0.399	0.131	-0.531	-0.531	-0.393	0.131	0.393	0.393	-0.531	-0.655	-0.655
PtUGT101	0.029	0.029	-0.371	-0.143	0.143	-0.371	-0.371	0.393	0	0.463	-0.371	0.257	-0.086	-0.086	-0.086	0.029	-0.371	-0.371	-0.771	-0.257	-0.257	-0.058	-0.754	-0.145	-0.145	0.232	0.232	0	0.058	-0.429	-0.207	-0.257	-0.257	0.429	0	-0.429	0.029	-0.029	0.754	0.543	-0.725	-0.725	0.257	0.829	-0.143	-0.371	0.058	-0.029	-0.029
PtUGT102	-0.029	-0.029	0.029	-0.314	-0.486	0.029	0.029	-0.655	-0.414	-0.123	0.029	-0.143	0.086	-0.143	-0.143	-0.314	0.029	0.029	0.771	-0.143	-0.143	-0.029	0.928	0.174	0.174	-0.638	-0.638	-0.29	-0.406	0.143	0	-0.143	-0.143	-0.829	-0.406	0.6	-0.029	-0.371	-0.754	-0.714	0.638	0.638	-0.543	-1	0.371	0.714	-0.406	-0.371	-0.371
PtUGT103	0.338	0.338	0.27	0.676	0.676	0.27	0.27	0.465	0.49	-0.018	0.27	0.338	0.338	0.27	0.27	0.439	0.27	0.27	-0.541	0.439	0.439	-0.051	-0.823	-0.223	-0.223	0.549	0.549	0.137	0.446	0.034	0.367	0.439	0.439	0.778	0.686	-0.372	0.338	0.372	0.549	0.845	-0.566	-0.566	0.304	0.778	-0.135	-0.541	0.309	0.304	0.304
PtUGT104	-0.429	-0.429	-0.6	-0.543	-0.314	-0.6	-0.6	0.131	-0.207	0.154	-0.6	-0.143	-0.314	-0.371	-0.371	-0.429	-0.6	-0.6	-0.543	-0.657	-0.657	-0.377	-0.522	0.029	0.029	0.145	0.145	0.087	0.145	-0.486	-0.621	-0.657	-0.657	0.143	-0.435	-0.657	-0.429	0.086	0.435	0.086	-0.232	-0.232	0.143	0.486	-0.2	-0.257	-0.203	-0.086	-0.086
PtUGT105	-0.486	-0.486	-0.543	-0.314	-0.143	-0.543	-0.543	0.655	0	-0.093	-0.543	-0.257	-0.371	-0.371	-0.371	-0.257	-0.543	-0.543	-0.829	-0.429	-0.429	0.058	-0.754	-0.319	-0.319	0.464	0.464	0.232	0.174	-0.486	-0.621	-0.429	-0.429	0.486	-0.232	-0.714	-0.486	0.257	0.754	0.371	-0.319	-0.319	0.429	0.771	-0.314	-0.543	0.174	0.257	0.257
PtUGT106	-0.486	-0.486	0.486	0.486	0.429	0.486	0.486	0.393	0.828	-0.617	0.486	-0.6	-0.6	0.429	0.429	0.371	0.486	0.486	0.086	0.429	0.429	-0.145	-0.29	0.406	0.406	0.928	0.928	0.928	0.928	0.6	0	0.429	0.429	0.771	0.464	-0.771	-0.486	1	-0.174	-0.143	0.406	0.406	0.829	0.371	-0.886	-0.886	0.696	0.886	0.886
PtUGT107	-0.486	-0.486	0.143	0.2	0.314	0.143	0.143	0.393	0.621	-0.278	0.143	-0.429	-0.6	0.257	0.257	0.2	0.143	0.143	-0.257	0.086	0.086	-0.319	-0.58	0.377	0.377	0.841	0.841	0.783	0.841	0.257	-0.207	0.086	0.086	0.771	0.261	-0.943	-0.486	0.829	0.145	0.029	0.058	0.058	0.771	0.657	-0.829	-0.886	0.493	0.657	0.657
PtUGT108	-0.116	-0.116	0.812	0.58	0.58	0.812	0.812	-0.133	0.84	-0.188	0.812	-0.319	-0.522	0.812	0.812	0.638	0.812	0.812	0.609	0.638	0.638	-0.294	0.176	0.868	0.868	0.588	0.588	0.824	0.824	0.928	0.42	0.638	0.638	0.464	0.588	-0.348	-0.116	0.754	-0.647	-0.464	0.426	0.426	0.638	0	-0.812	-0.58	0.588	0.638	0.638
PtUGT109	-0.348	-0.348	0.696	0.464	0.464	0.696	0.696	0.133	0.84	-0.344	0.696	-0.551	-0.754	0.696	0.696	0.58	0.696	0.696	0.493	0.58	0.58	-0.029	0.176	0.721	0.721	0.706	0.706	0.941	0.765	0.87	0.21	0.58	0.58	0.522	0.471	-0.406	-0.348	0.812	-0.529	-0.522	0.515	0.515	0.812	0.058	-0.928	-0.696	0.765	0.812	0.812
PtUGT110	-0.429	-0.429	0.429	0.429	0.486	0.429	0.429	0.393	0.828	-0.37	0.429	-0.486	-0.657	0.486	0.486	0.429	0.429	0.429	-0.029	0.371	0.371	-0.203	-0.406	0.493	0.493	0.928	0.928	0.928	0.928	0.543	0	0.371	0.371	0.829	0.464	-0.829	-0.429	0.943	-0.058	-0.086	0.203	0.203	0.886	0.543	-0.943	-0.943	0.696	0.829	0.829
PtUGT111	-0.464	-0.464	0.464	0.464	0.464	0.464	0.464	0.399	0.84	-0.501	0.464	-0.551	-0.638	0.464	0.464	0.406	0.464	0.464	0.029	0.406	0.406	-0.176	-0.353	0.456	0.456	0.941	0.941	0.941	0.941	0.58	0	0.406	0.406	0.812	0.471	-0.812	-0.464	0.986	-0.118	-0.116	0.309	0.309	0.87	0.464	-0.928	-0.928	0.706	0.87	0.87
PtUGT112	-0.543	-0.543	0.543	0.429	0.371	0.543	0.543	0.393	0.828	-0.617	0.543	-0.714	-0.771	0.486	0.486	0.429	0.543	0.543	0.257	0.486	0.486	0.058	-0.029	0.464	0.464	0.87	0.87	0.986	0.812	0.714	0	0.486	0.486	0.657	0.406	-0.6	-0.543	0.943	-0.319	-0.371	0.551	0.551	0.886	0.2	-0.943	-0.829	0.812	0.943	0.943
PtUGT113	-0.429	-0.429	-0.943	-0.943	-0.886	-0.943	-0.943	-0.131	-0.828	0	-0.943	-0.143	0.029	-0.886	-0.886	-0.943	-0.943	-0.943	-0.371	-1	-1	-0.203	-0.058	-0.377	-0.377	-0.464	-0.464	-0.464	-0.464	-0.829	-0.828	-1	-1	-0.543	-0.928	-0.143	-0.429	-0.429	0.29	-0.086	0.029	0.029	-0.486	-0.143	0.429	0.429	-0.696	-0.543	-0.543
PtUGT114	0.6	0.6	0.771	0.657	0.6	0.771	0.771	-0.655	0.414	0.247	0.771	0.429	0.371	0.714	0.714	0.543	0.771	0.771	0.657	0.6	0.6	-0.551	0.232	0.667	0.667	-0.058	-0.058	0.058	0.406	0.657	0.828	0.6	0.6	0.029	0.638	0.2	0.6	0.143	-0.638	-0.086	0.029	0.029	-0.143	-0.257	-0.029	0.086	-0.058	-0.086	-0.086
PtUGT115	0.393	0.393	0.655	0.393	0.393	0.655	0.655	-0.2	0.316	0.283	0.655	0.131	-0.131	0.655	0.655	0.655	0.655	0.655	0.655	0.655	0.655	0.399	0.664	0.399	0.399	-0.133	-0.133	0.133	-0.133	0.655	0.632	0.655	0.655	-0.131	0.399	0.655	0.393	-0.131	-0.531	-0.393	0.133	0.133	0.131	-0.393	-0.131	0.131	0.399	0.131	0.131
PtUGT117	-0.845	-0.845	0.034	-0.034	-0.034	0.034	0.034	0.465	0.49	-0.657	0.034	-0.845	-0.845	0.034	0.034	-0.034	0.034	0.034	-0.068	-0.034	-0.034	-0.051	-0.223	0.257	0.257	0.789	0.789	0.857	0.686	0.27	-0.49	-0.034	-0.034	0.541	-0.034	-0.845	-0.845	0.845	-0.051	-0.338	0.514	0.514	0.778	0.304	-0.845	-0.778	0.549	0.778	0.778
PtUGT118	-0.6	-0.6	-0.086	-0.086	0.086	-0.086	-0.086	0.393	0.414	-0.185	-0.086	-0.486	-0.714	0.086	0.086	0.029	-0.086	-0.086	-0.314	-0.143	-0.143	-0.232	-0.493	0.319	0.319	0.696	0.696	0.696	0.638	0.086	-0.414	-0.143	-0.143	0.6	0	-0.886	-0.6	0.657	0.203	-0.086	0.058	0.058	0.714	0.6	-0.771	-0.771	0.406	0.543	0.543
PtUGT119	-0.6	-0.6	-0.086	-0.086	0.086	-0.086	-0.086	0.393	0.414	-0.185	-0.086	-0.486	-0.714	0.086	0.086	0.029	-0.086	-0.086	-0.314	-0.143	-0.143	-0.232	-0.493	0.319	0.319	0.696	0.696	0.696	0.638	0.086	-0.414	-0.143	-0.143	0.6	0	-0.886	-0.6	0.657	0.203	-0.086	0.058	0.058	0.714	0.6	-0.771	-0.771	0.406	0.543	0.543
PtUGT120	0.486	0.486	-0.486	-0.371	-0.429	-0.486	-0.486	-0.393	-0.828	0.37	-0.486	0.6	0.829	-0.543	-0.543	-0.486	-0.486	-0.486	-0.143	-0.429	-0.429	0	0.145	-0.551	-0.551	-0.87	-0.87	-0.986	-0.812	-0.657	0	-0.429	-0.429	-0.714	-0.406	0.657	0.486	-0.886	0.203	0.314	-0.348	-0.348	-0.943	-0.371	1	0.886	-0.812	-0.886	-0.886
PtUGT121	0.314	0.314	-0.657	-0.371	-0.257	-0.657	-0.657	-0.131	-0.621	0.463	-0.657	0.6	0.657	-0.543	-0.543	-0.486	-0.657	-0.657	-0.657	-0.6	-0.6	-0.348	-0.551	-0.464	-0.464	-0.435	-0.435	-0.725	-0.377	-0.829	-0.207	-0.6	-0.6	-0.2	-0.319	-0.029	0.314	-0.543	0.638	0.657	-0.696	-0.696	-0.6	0.314	0.657	0.371	-0.725	-0.714	-0.714
PtUGT122	-0.486	-0.486	-0.2	-0.257	-0.029	-0.2	-0.2	0.131	0.207	0.062	-0.2	-0.314	-0.6	0.029	0.029	-0.086	-0.2	-0.2	-0.257	-0.314	-0.314	-0.406	-0.406	0.406	0.406	0.435	0.435	0.493	0.493	-0.029	-0.414	-0.314	-0.314	0.371	-0.145	-0.771	-0.486	0.429	0.145	-0.143	-0.029	-0.029	0.486	0.486	-0.6	-0.543	0.145	0.257	0.257
PtUGT123	-0.03	-0.03	0.03	-0.03	-0.273	0.03	0.03	0.139	-0.22	-0.393	0.03	-0.213	0.091	-0.213	-0.213	-0.091	0.03	0.03	0.273	0.152	0.152	0.708	0.585	-0.462	-0.462	-0.277	-0.277	-0.216	-0.524	0.03	0	0.152	0.152	-0.395	-0.154	0.638	-0.03	-0.273	-0.185	-0.213	0.4	0.4	-0.213	-0.577	0.334	0.395	0.092	0.03	0.03
PtUGT125	-0.82	-0.82	-0.273	-0.334	-0.213	-0.273	-0.273	0.417	0.22	-0.361	-0.273	-0.698	-0.82	-0.152	-0.152	-0.213	-0.273	-0.273	-0.273	-0.334	-0.334	-0.092	-0.308	0.185	0.185	0.585	0.585	0.647	0.462	-0.03	-0.66	-0.334	-0.334	0.395	-0.277	-0.82	-0.82	0.577	0.154	-0.273	0.277	0.277	0.638	0.395	-0.698	-0.638	0.339	0.516	0.516
PtUGT126	-0.116	-0.116	0.812	0.58	0.58	0.812	0.812	-0.133	0.84	-0.188	0.812	-0.319	-0.522	0.812	0.812	0.638	0.812	0.812	0.609	0.638	0.638	-0.294	0.176	0.868	0.868	0.588	0.588	0.824	0.824	0.928	0.42	0.638	0.638	0.464	0.588	-0.348	-0.116	0.754	-0.647	-0.464	0.426	0.426	0.638	0	-0.812	-0.58	0.588	0.638	0.638
PtUGT127	-0.429	-0.429	0.429	0.543	0.486	0.429	0.429	0.655	0.828	-0.617	0.429	-0.543	-0.543	0.371	0.371	0.429	0.429	0.429	-0.143	0.486	0.486	0.116	-0.435	0.145	0.145	0.986	0.986	0.87	0.812	0.486	0	0.486	0.486	0.886	0.522	-0.714	-0.429	0.943	0.087	0.086	0.232	0.232	0.886	0.543	-0.829	-0.943	0.812	0.943	0.943
PtUGT129	0.029	0.029	0.657	0.314	0.257	0.657	0.657	-0.655	0.414	-0.062	0.657	-0.143	-0.2	0.6	0.6	0.314	0.657	0.657	0.886	0.371	0.371	-0.551	0.522	0.899	0.899	0.058	0.058	0.406	0.522	0.771	0.414	0.371	0.371	-0.086	0.29	-0.029	0.029	0.371	-0.928	-0.657	0.551	0.551	0.086	-0.486	-0.371	-0.029	0.058	0.143	0.143
PtUGT130	0.638	0.638	0.406	0.609	0.406	0.406	0.406	-0.133	0.105	-0.031	0.406	0.493	0.754	0.203	0.203	0.29	0.406	0.406	0.116	0.493	0.493	0.015	-0.029	-0.235	-0.235	-0.132	-0.132	-0.338	-0.044	0.145	0.63	0.493	0.493	0.029	0.515	0.406	0.638	-0.116	-0.044	0.464	-0.191	-0.191	-0.348	-0.116	0.435	0.232	-0.103	-0.145	-0.145
PtUGT131	0.371	0.371	-0.714	-0.486	-0.429	-0.714	-0.714	-0.131	-0.828	0.463	-0.714	0.6	0.714	-0.657	-0.657	-0.543	-0.714	-0.714	-0.543	-0.6	-0.6	0	-0.232	-0.667	-0.667	-0.696	-0.696	-0.928	-0.754	-0.886	-0.207	-0.6	-0.6	-0.486	-0.464	0.371	0.371	-0.829	0.58	0.543	-0.609	-0.609	-0.771	0.029	0.886	0.657	-0.754	-0.829	-0.829
PtUGT132	0.655	0.655	0.393	0.655	0.655	0.393	0.393	-0.2	0.316	0.283	0.393	0.655	0.655	0.393	0.393	0.393	0.393	0.393	-0.131	0.393	0.393	-0.531	-0.531	0.133	0.133	0.133	0.133	-0.133	0.399	0.131	0.632	0.393	0.393	0.393	0.664	-0.131	0.655	0.131	0.133	0.655	-0.531	-0.531	-0.131	0.393	0.131	-0.131	-0.133	-0.131	-0.131
PtUGT134	0.486	0.486	0.886	0.886	0.943	0.886	0.886	0.131	0.828	0.247	0.886	0.257	-0.086	0.943	0.943	1	0.886	0.886	0.257	0.943	0.943	0.145	-0.058	0.464	0.464	0.464	0.464	0.464	0.464	0.771	0.828	0.943	0.943	0.6	0.928	0.086	0.486	0.371	-0.174	0.143	-0.232	-0.232	0.543	0.314	-0.486	-0.486	0.696	0.486	0.486
PtUGT136	0.068	0.068	0.135	0.541	0.541	0.135	0.135	0.775	0.49	-0.201	0.135	0.068	0.068	0.135	0.135	0.372	0.135	0.135	-0.676	0.372	0.372	0.257	-0.823	-0.394	-0.394	0.686	0.686	0.274	0.377	-0.034	0.122	0.372	0.372	0.845	0.549	-0.439	0.068	0.439	0.686	0.778	-0.463	-0.463	0.507	0.845	-0.27	-0.676	0.514	0.507	0.507
PtUGT138	0.928	0.928	0.464	0.522	0.464	0.464	0.464	-0.531	0	0.501	0.464	0.812	0.812	0.406	0.406	0.406	0.464	0.464	0.319	0.464	0.464	-0.191	0.162	0.103	0.103	-0.441	-0.441	-0.5	-0.176	0.203	0.84	0.464	0.464	-0.203	0.5	0.638	0.928	-0.406	-0.221	0.319	-0.382	-0.382	-0.522	-0.232	0.522	0.464	-0.294	-0.464	-0.464
PtUGT139	0.131	0.131	-0.655	-0.655	-0.393	-0.655	-0.655	-0.2	-0.632	0.707	-0.655	0.393	0.131	-0.393	-0.393	-0.393	-0.655	-0.655	-0.393	-0.655	-0.655	-0.133	-0.133	-0.133	-0.133	-0.531	-0.531	-0.531	-0.531	-0.655	-0.316	-0.655	-0.655	-0.393	-0.531	0.131	0.131	-0.655	0.399	0.131	-0.531	-0.531	-0.393	0.131	0.393	0.393	-0.531	-0.655	-0.655
PtUGT140	-0.429	-0.429	-0.943	-0.943	-0.886	-0.943	-0.943	-0.131	-0.828	0	-0.943	-0.143	0.029	-0.886	-0.886	-0.943	-0.943	-0.943	-0.371	-1	-1	-0.203	-0.058	-0.377	-0.377	-0.464	-0.464	-0.464	-0.464	-0.829	-0.828	-1	-1	-0.543	-0.928	-0.143	-0.429	-0.429	0.29	-0.086	0.029	0.029	-0.486	-0.143	0.429	0.429	-0.696	-0.543	-0.543
PtUGT141	-0.829	-0.829	-0.543	-0.429	-0.371	-0.543	-0.543	0.655	0	-0.494	-0.543	-0.657	-0.6	-0.486	-0.486	-0.429	-0.543	-0.543	-0.6	-0.486	-0.486	0.116	-0.493	-0.29	-0.29	0.522	0.522	0.406	0.232	-0.371	-0.828	-0.486	-0.486	0.371	-0.406	-0.771	-0.829	0.429	0.493	0.029	0.145	0.145	0.486	0.486	-0.429	-0.543	0.232	0.429	0.429
PtUGT142	-0.516	-0.516	-0.577	-0.638	-0.395	-0.577	-0.577	0.139	-0.22	0.164	-0.577	-0.273	-0.516	-0.334	-0.334	-0.395	-0.577	-0.577	-0.395	-0.638	-0.638	-0.185	-0.277	0.092	0.092	0.092	0.092	0.154	0.031	-0.395	-0.66	-0.638	-0.638	0.03	-0.524	-0.516	-0.516	0.03	0.308	-0.152	-0.092	-0.092	0.213	0.334	-0.273	-0.213	-0.092	-0.03	-0.03
PtUGT143	-0.543	-0.543	-0.486	-0.771	-0.886	-0.486	-0.486	-0.393	-0.621	-0.339	-0.486	-0.486	-0.2	-0.6	-0.6	-0.771	-0.486	-0.486	0.371	-0.657	-0.657	-0.087	0.638	-0.029	-0.029	-0.493	-0.493	-0.203	-0.377	-0.257	-0.621	-0.657	-0.657	-0.771	-0.841	0.143	-0.543	-0.257	-0.435	-0.714	0.696	0.696	-0.429	-0.771	0.257	0.543	-0.493	-0.314	-0.314
PtUGT144	-0.943	-0.943	-0.429	-0.6	-0.714	-0.429	-0.429	0.131	-0.207	-0.741	-0.429	-0.886	-0.6	-0.543	-0.543	-0.657	-0.429	-0.429	0.086	-0.543	-0.543	0	0.232	-0.058	-0.058	0.145	0.145	0.319	0.087	-0.143	-0.828	-0.543	-0.543	-0.2	-0.667	-0.429	-0.943	0.314	-0.203	-0.6	0.783	0.783	0.143	-0.314	-0.257	-0.086	-0.029	0.257	0.257
PtUGT145	-0.516	-0.516	-0.577	-0.638	-0.395	-0.577	-0.577	0.139	-0.22	0.164	-0.577	-0.273	-0.516	-0.334	-0.334	-0.395	-0.577	-0.577	-0.395	-0.638	-0.638	-0.185	-0.277	0.092	0.092	0.092	0.092	0.154	0.031	-0.395	-0.66	-0.638	-0.638	0.03	-0.524	-0.516	-0.516	0.03	0.308	-0.152	-0.092	-0.092	0.213	0.334	-0.273	-0.213	-0.092	-0.03	-0.03
PtUGT147	0.771	0.771	-0.086	0.029	0.086	-0.086	-0.086	-0.655	-0.414	0.679	-0.086	0.886	0.886	-0.029	-0.029	-0.086	-0.086	-0.086	-0.029	-0.143	-0.143	-0.551	-0.116	0	0	-0.638	-0.638	-0.754	-0.29	-0.314	0.414	-0.143	-0.143	-0.371	0.058	0.371	0.771	-0.6	0.058	0.429	-0.58	-0.58	-0.771	-0.086	0.714	0.6	-0.754	-0.829	-0.829
PtUGT148	0.429	0.429	0.943	0.943	0.886	0.943	0.943	-0.131	0.828	0	0.943	0.2	0.086	0.886	0.886	0.829	0.943	0.943	0.429	0.886	0.886	-0.261	-0.058	0.58	0.58	0.464	0.464	0.464	0.696	0.829	0.828	0.886	0.886	0.543	0.928	-0.086	0.429	0.543	-0.406	0.086	0	0	0.371	0.143	-0.429	-0.429	0.464	0.429	0.429
PtUGT149	0.943	0.943	0.429	0.6	0.714	0.429	0.429	-0.131	0.207	0.741	0.429	0.886	0.6	0.543	0.543	0.657	0.429	0.429	-0.086	0.543	0.543	0	-0.232	0.058	0.058	-0.145	-0.145	-0.319	-0.087	0.143	0.828	0.543	0.543	0.2	0.667	0.429	0.943	-0.314	0.203	0.6	-0.783	-0.783	-0.143	0.314	0.257	0.086	0.029	-0.257	-0.257
PtUGT150	-0.429	-0.429	-0.943	-0.771	-0.657	-0.943	-0.943	0.393	-0.621	0	-0.943	-0.143	-0.086	-0.829	-0.829	-0.714	-0.943	-0.943	-0.771	-0.829	-0.829	0.174	-0.406	-0.638	-0.638	-0.145	-0.145	-0.319	-0.435	-0.886	-0.828	-0.829	-0.829	-0.143	-0.725	-0.257	-0.429	-0.314	0.725	0.257	-0.261	-0.261	-0.143	0.314	0.257	0.086	-0.319	-0.257	-0.257
PtUGT151	-0.657	-0.657	-0.714	-0.543	-0.429	-0.714	-0.714	0.655	-0.207	-0.247	-0.714	-0.429	-0.429	-0.6	-0.6	-0.486	-0.714	-0.714	-0.771	-0.6	-0.6	0.203	-0.551	-0.464	-0.464	0.319	0.319	0.145	-0.029	-0.6	-0.828	-0.6	-0.6	0.257	-0.493	-0.6	-0.657	0.143	0.696	0.2	-0.116	-0.116	0.314	0.543	-0.2	-0.371	0.087	0.2	0.2
PtUGT152	-0.657	-0.657	-0.714	-0.543	-0.429	-0.714	-0.714	0.655	-0.207	-0.247	-0.714	-0.429	-0.429	-0.6	-0.6	-0.486	-0.714	-0.714	-0.771	-0.6	-0.6	0.203	-0.551	-0.464	-0.464	0.319	0.319	0.145	-0.029	-0.6	-0.828	-0.6	-0.6	0.257	-0.493	-0.6	-0.657	0.143	0.696	0.2	-0.116	-0.116	0.314	0.543	-0.2	-0.371	0.087	0.2	0.2
PtUGT153	-0.516	-0.516	0.152	-0.213	-0.395	0.152	0.152	-0.417	0	-0.557	0.152	-0.638	-0.395	-0.03	-0.03	-0.273	0.152	0.152	0.759	-0.091	-0.091	-0.216	0.708	0.431	0.431	-0.062	-0.062	0.308	0.185	0.395	-0.22	-0.091	-0.091	-0.395	-0.308	-0.03	-0.516	0.273	-0.832	-0.88	0.955	0.955	-0.03	-0.759	-0.213	0.152	-0.062	0.152	0.152
PtUGT154	0.486	0.486	0.886	0.886	0.943	0.886	0.886	-0.131	0.828	0.247	0.886	0.314	0.029	0.943	0.943	0.886	0.886	0.886	0.314	0.829	0.829	-0.319	-0.174	0.667	0.667	0.464	0.464	0.464	0.696	0.771	0.828	0.829	0.829	0.6	0.928	-0.143	0.486	0.486	-0.29	0.143	-0.203	-0.203	0.429	0.314	-0.486	-0.486	0.464	0.371	0.371
PtUGT155	-0.143	-0.143	-0.886	-0.657	-0.714	-0.886	-0.886	0.131	-0.828	-0.093	-0.886	0.086	0.429	-0.943	-0.943	-0.829	-0.886	-0.886	-0.6	-0.771	-0.771	0.116	-0.232	-0.841	-0.841	-0.464	-0.464	-0.696	-0.638	-0.943	-0.621	-0.771	-0.771	-0.429	-0.696	0.086	-0.143	-0.543	0.58	0.371	-0.203	-0.203	-0.6	-0.029	0.714	0.486	-0.638	-0.543	-0.543
PtUGT156	-0.152	-0.152	-0.213	0.152	-0.03	-0.213	-0.213	0.696	0	-0.557	-0.213	-0.152	0.213	-0.395	-0.395	-0.152	-0.213	-0.213	-0.577	0.03	0.03	0.462	-0.462	-0.801	-0.801	0.308	0.308	-0.062	-0.062	-0.334	-0.22	0.03	0.03	0.334	0.062	-0.152	-0.152	0.152	0.585	0.577	-0.092	-0.092	0.091	0.334	0.152	-0.213	0.185	0.273	0.273
PtUGT157	0.464	0.464	0.928	0.928	0.928	0.928	0.928	0.133	0.84	0.125	0.928	0.203	-0.058	0.928	0.928	0.986	0.928	0.928	0.319	0.986	0.986	0.176	0	0.426	0.426	0.471	0.471	0.471	0.471	0.812	0.84	0.986	0.986	0.58	0.941	0.116	0.464	0.406	-0.235	0.116	-0.132	-0.132	0.522	0.232	-0.464	-0.464	0.706	0.522	0.522
PtUGT158	-0.698	-0.698	0.334	0.152	0.152	0.334	0.334	0.417	0.66	-0.557	0.334	-0.82	-0.941	0.334	0.334	0.273	0.334	0.334	0.213	0.273	0.273	0.154	0.062	0.431	0.431	0.77	0.77	0.955	0.647	0.577	-0.22	0.273	0.273	0.516	0.154	-0.577	-0.698	0.82	-0.277	-0.516	0.585	0.585	0.88	0.152	-0.941	-0.759	0.77	0.88	0.88
PtUGT159	-0.486	-0.486	0.486	0.486	0.429	0.486	0.486	0.393	0.828	-0.617	0.486	-0.6	-0.6	0.429	0.429	0.371	0.486	0.486	0.086	0.429	0.429	-0.145	-0.29	0.406	0.406	0.928	0.928	0.928	0.928	0.6	0	0.429	0.429	0.771	0.464	-0.771	-0.486	1	-0.174	-0.143	0.406	0.406	0.829	0.371	-0.886	-0.886	0.696	0.886	0.886
PtUGT160	-0.655	-0.655	0.131	-0.131	-0.131	0.131	0.131	-0.2	0.316	-0.424	0.131	-0.655	-0.655	0.131	0.131	-0.131	0.131	0.131	0.393	-0.131	-0.131	-0.531	0.133	0.664	0.664	0.399	0.399	0.664	0.664	0.393	-0.316	-0.131	-0.131	0.131	-0.133	-0.655	-0.655	0.655	-0.531	-0.655	0.664	0.664	0.393	-0.131	-0.655	-0.393	0.133	0.393	0.393
PtUGT161	-0.314	-0.314	0.657	0.429	0.486	0.657	0.657	0.131	0.828	-0.216	0.657	-0.486	-0.771	0.714	0.714	0.6	0.657	0.657	0.429	0.543	0.543	-0.058	0.116	0.754	0.754	0.696	0.696	0.928	0.754	0.829	0.207	0.543	0.543	0.543	0.464	-0.429	-0.314	0.771	-0.464	-0.486	0.406	0.406	0.829	0.143	-0.943	-0.714	0.754	0.771	0.771
PtUGT162	0.213	0.213	0.88	0.577	0.577	0.88	0.88	-0.417	0.66	0.098	0.88	-0.03	-0.273	0.88	0.88	0.698	0.88	0.88	0.82	0.698	0.698	-0.246	0.462	0.893	0.893	0.216	0.216	0.524	0.524	0.941	0.66	0.698	0.698	0.152	0.585	0.091	0.213	0.395	-0.801	-0.516	0.339	0.339	0.334	-0.273	-0.516	-0.213	0.4	0.334	0.334
PtUGT163	0.232	0.232	0.464	0.667	0.58	0.464	0.464	0.664	0.525	-0.188	0.464	0.029	0	0.377	0.377	0.638	0.464	0.464	-0.174	0.725	0.725	0.721	-0.176	-0.324	-0.324	0.456	0.456	0.25	0.074	0.319	0.42	0.725	0.725	0.551	0.632	0.174	0.232	0.232	0.279	0.406	-0.191	-0.191	0.464	0.348	-0.203	-0.406	0.721	0.551	0.551
PtUGT164	-0.522	-0.522	0.522	0.406	0.406	0.522	0.522	0.399	0.84	-0.501	0.522	-0.667	-0.812	0.522	0.522	0.464	0.522	0.522	0.203	0.464	0.464	0.029	-0.088	0.515	0.515	0.882	0.882	1	0.824	0.696	0	0.464	0.464	0.696	0.412	-0.638	-0.522	0.928	-0.265	-0.348	0.456	0.456	0.928	0.29	-0.986	-0.87	0.824	0.928	0.928
PtUGT165	0.068	0.068	0.135	0.541	0.541	0.135	0.135	0.775	0.49	-0.201	0.135	0.068	0.068	0.135	0.135	0.372	0.135	0.135	-0.676	0.372	0.372	0.257	-0.823	-0.394	-0.394	0.686	0.686	0.274	0.377	-0.034	0.122	0.372	0.372	0.845	0.549	-0.439	0.068	0.439	0.686	0.778	-0.463	-0.463	0.507	0.845	-0.27	-0.676	0.514	0.507	0.507
PtUGT166	-0.5	-0.5	0.5	0.441	0.441	0.5	0.5	0.405	0.853	-0.509	0.5	-0.618	-0.736	0.5	0.5	0.441	0.5	0.5	0.118	0.441	0.441	-0.075	-0.224	0.493	0.493	0.925	0.925	0.985	0.896	0.647	0	0.441	0.441	0.765	0.448	-0.736	-0.5	0.971	-0.194	-0.235	0.388	0.388	0.912	0.383	-0.971	-0.912	0.776	0.912	0.912
PtUGT167	-0.145	-0.145	-0.725	-0.435	-0.551	-0.725	-0.725	0.399	-0.63	-0.266	-0.725	0	0.377	-0.841	-0.841	-0.638	-0.725	-0.725	-0.638	-0.522	-0.522	0.397	-0.265	-0.971	-0.971	-0.265	-0.265	-0.559	-0.588	-0.812	-0.525	-0.522	-0.522	-0.232	-0.5	0.116	-0.145	-0.406	0.647	0.464	-0.176	-0.176	-0.406	0.058	0.609	0.319	-0.353	-0.29	-0.29
PtUGT168	-0.778	-0.778	-0.034	0.034	0.034	-0.034	-0.034	0.775	0.49	-0.657	-0.034	-0.778	-0.778	-0.034	-0.034	0.034	-0.034	-0.034	-0.338	0.034	0.034	0.257	-0.394	-0.051	-0.051	0.857	0.857	0.789	0.549	0.135	-0.49	0.034	0.034	0.676	0.034	-0.778	-0.778	0.778	0.257	-0.068	0.309	0.309	0.845	0.507	-0.778	-0.845	0.686	0.845	0.845
PtUGT169	-0.698	-0.698	0.334	0.152	0.152	0.334	0.334	0.417	0.66	-0.557	0.334	-0.82	-0.941	0.334	0.334	0.273	0.334	0.334	0.213	0.273	0.273	0.154	0.062	0.431	0.431	0.77	0.77	0.955	0.647	0.577	-0.22	0.273	0.273	0.516	0.154	-0.577	-0.698	0.82	-0.277	-0.516	0.585	0.585	0.88	0.152	-0.941	-0.759	0.77	0.88	0.88
PtUGT170	-0.845	-0.845	0.034	-0.034	-0.034	0.034	0.034	0.465	0.49	-0.657	0.034	-0.845	-0.845	0.034	0.034	-0.034	0.034	0.034	-0.068	-0.034	-0.034	-0.051	-0.223	0.257	0.257	0.789	0.789	0.857	0.686	0.27	-0.49	-0.034	-0.034	0.541	-0.034	-0.845	-0.845	0.845	-0.051	-0.338	0.514	0.514	0.778	0.304	-0.845	-0.778	0.549	0.778	0.778
PtUGT171	0.522	0.522	-0.522	-0.464	-0.406	-0.522	-0.522	-0.531	-0.84	0.626	-0.522	0.696	0.754	-0.464	-0.464	-0.464	-0.522	-0.522	-0.145	-0.522	-0.522	-0.191	0.103	-0.338	-0.338	-0.912	-0.912	-0.971	-0.765	-0.667	0	-0.522	-0.522	-0.725	-0.441	0.58	0.522	-0.928	0.191	0.261	-0.471	-0.471	-0.928	-0.29	0.928	0.87	-0.882	-0.986	-0.986
PtUGT172	-0.486	-0.486	-0.886	-1	-0.943	-0.886	-0.886	-0.131	-0.828	0	-0.886	-0.257	-0.143	-0.829	-0.829	-0.886	-0.886	-0.886	-0.2	-0.943	-0.943	0	0.203	-0.319	-0.319	-0.522	-0.522	-0.406	-0.58	-0.714	-0.828	-0.943	-0.943	-0.657	-0.986	0.029	-0.486	-0.486	0.145	-0.314	0.174	0.174	-0.429	-0.314	0.371	0.486	-0.58	-0.486	-0.486
PtUGT173	0.086	0.086	0.943	0.714	0.657	0.943	0.943	-0.131	0.828	-0.154	0.943	-0.2	-0.371	0.886	0.886	0.771	0.943	0.943	0.714	0.829	0.829	-0.058	0.348	0.754	0.754	0.464	0.464	0.696	0.638	1	0.621	0.829	0.829	0.371	0.696	-0.029	0.086	0.6	-0.696	-0.429	0.406	0.406	0.543	-0.143	-0.657	-0.429	0.638	0.6	0.6
PtUGT174	0.714	0.714	-0.371	-0.2	-0.086	-0.371	-0.371	-0.393	-0.621	0.772	-0.371	0.886	0.829	-0.257	-0.257	-0.2	-0.371	-0.371	-0.314	-0.314	-0.314	-0.203	-0.174	-0.319	-0.319	-0.725	-0.725	-0.899	-0.609	-0.6	0.207	-0.314	-0.314	-0.429	-0.145	0.486	0.714	-0.829	0.377	0.543	-0.754	-0.754	-0.771	0.029	0.829	0.657	-0.725	-0.886	-0.886
PtUGT175	0.086	0.086	0.943	0.714	0.657	0.943	0.943	-0.131	0.828	-0.154	0.943	-0.2	-0.371	0.886	0.886	0.771	0.943	0.943	0.714	0.829	0.829	-0.058	0.348	0.754	0.754	0.464	0.464	0.696	0.638	1	0.621	0.829	0.829	0.371	0.696	-0.029	0.086	0.6	-0.696	-0.429	0.406	0.406	0.543	-0.143	-0.657	-0.429	0.638	0.6	0.6
PtUGT176	-0.086	-0.086	-0.6	-0.714	-0.771	-0.6	-0.6	-0.655	-0.828	0.062	-0.6	0.086	0.371	-0.657	-0.657	-0.829	-0.6	-0.6	0.143	-0.771	-0.771	-0.464	0.319	-0.116	-0.116	-0.754	-0.754	-0.638	-0.464	-0.543	-0.414	-0.771	-0.771	-0.829	-0.754	0.2	-0.086	-0.543	-0.203	-0.257	0.203	0.203	-0.829	-0.6	0.657	0.771	-0.928	-0.771	-0.771
PtUGT177	-0.143	-0.143	0.143	-0.257	-0.371	0.143	0.143	-0.393	-0.207	-0.123	0.143	-0.314	-0.257	0.029	0.029	-0.086	0.143	0.143	0.771	0.029	0.029	0.29	0.986	0.232	0.232	-0.435	-0.435	-0.029	-0.377	0.314	0	0.029	0.029	-0.657	-0.319	0.6	-0.143	-0.257	-0.725	-0.829	0.667	0.667	-0.2	-0.886	0.086	0.486	-0.029	-0.086	-0.086
PtUGT178	0.516	0.516	-0.152	0.213	0.395	-0.152	-0.152	0.139	0	0.557	-0.152	0.698	0.516	0.03	0.03	0.152	-0.152	-0.152	-0.698	-0.03	-0.03	-0.277	-0.832	-0.216	-0.216	0.062	0.062	-0.308	0.062	-0.395	0.22	-0.03	-0.03	0.395	0.308	-0.213	0.516	-0.152	0.708	0.88	-0.924	-0.924	-0.091	0.759	0.213	-0.152	-0.185	-0.273	-0.273
PtUGT179	0.543	0.543	0.143	0.029	-0.143	0.143	0.143	-0.655	-0.414	0.185	0.143	0.429	0.657	-0.029	-0.029	-0.086	0.143	0.143	0.543	0.086	0.086	-0.029	0.638	-0.058	-0.058	-0.754	-0.754	-0.638	-0.522	0.029	0.414	0.086	0.086	-0.714	-0.058	0.829	0.543	-0.6	-0.464	-0.143	0.116	0.116	-0.771	-0.771	0.714	0.829	-0.522	-0.6	-0.6
PtUGT180	0.143	0.143	-0.143	-0.429	-0.543	-0.143	-0.143	-0.655	-0.621	0.123	-0.143	0.086	0.257	-0.257	-0.257	-0.371	-0.143	-0.143	0.6	-0.257	-0.257	0.058	0.87	0	0	-0.841	-0.841	-0.551	-0.667	-0.086	0	-0.257	-0.257	-0.943	-0.493	0.771	0.143	-0.657	-0.551	-0.543	0.377	0.377	-0.714	-0.943	0.6	0.886	-0.551	-0.6	-0.6
PtUGT181	0.543	0.543	0.143	0.029	-0.143	0.143	0.143	-0.655	-0.414	0.185	0.143	0.429	0.657	-0.029	-0.029	-0.086	0.143	0.143	0.543	0.086	0.086	-0.029	0.638	-0.058	-0.058	-0.754	-0.754	-0.638	-0.522	0.029	0.414	0.086	0.086	-0.714	-0.058	0.829	0.543	-0.6	-0.464	-0.143	0.116	0.116	-0.771	-0.771	0.714	0.829	-0.522	-0.6	-0.6
PtUGT182	0.657	0.657	-0.314	0.029	0.086	-0.314	-0.314	-0.131	-0.414	0.525	-0.314	0.829	0.886	-0.257	-0.257	-0.143	-0.314	-0.314	-0.543	-0.2	-0.2	-0.232	-0.522	-0.464	-0.464	-0.406	-0.406	-0.754	-0.348	-0.6	0.207	-0.2	-0.2	-0.086	0.058	0.2	0.657	-0.543	0.58	0.829	-0.812	-0.812	-0.6	0.314	0.714	0.371	-0.58	-0.657	-0.657
PtUGT183	-0.429	-0.429	0.429	0.429	0.486	0.429	0.429	0.393	0.828	-0.37	0.429	-0.486	-0.657	0.486	0.486	0.429	0.429	0.429	-0.029	0.371	0.371	-0.203	-0.406	0.493	0.493	0.928	0.928	0.928	0.928	0.543	0	0.371	0.371	0.829	0.464	-0.829	-0.429	0.943	-0.058	-0.086	0.203	0.203	0.886	0.543	-0.943	-0.943	0.696	0.829	0.829
PtUGT184	0.516	0.516	-0.152	0.213	0.395	-0.152	-0.152	0.139	0	0.557	-0.152	0.698	0.516	0.03	0.03	0.152	-0.152	-0.152	-0.698	-0.03	-0.03	-0.277	-0.832	-0.216	-0.216	0.062	0.062	-0.308	0.062	-0.395	0.22	-0.03	-0.03	0.395	0.308	-0.213	0.516	-0.152	0.708	0.88	-0.924	-0.924	-0.091	0.759	0.213	-0.152	-0.185	-0.273	-0.273
PtUGT185	0.086	0.086	0.257	0.429	0.2	0.257	0.257	-0.131	0.207	-0.463	0.257	0.029	0.429	0.029	0.029	-0.029	0.257	0.257	0.086	0.2	0.2	-0.435	-0.232	-0.029	-0.029	0.203	0.203	0.029	0.435	0.143	0.207	0.2	0.2	0.2	0.319	-0.257	0.086	0.371	-0.145	0.257	0.174	0.174	-0.143	-0.029	0.086	-0.086	-0.145	0.086	0.086
PtUGT186	0.464	0.464	-0.464	-0.522	-0.464	-0.464	-0.464	-0.531	-0.84	0.626	-0.464	0.58	0.58	-0.406	-0.406	-0.406	-0.464	-0.464	0.029	-0.464	-0.464	0.015	0.368	-0.279	-0.279	-0.971	-0.971	-0.912	-0.882	-0.551	0	-0.464	-0.464	-0.841	-0.5	0.754	0.464	-0.986	0.044	0.029	-0.324	-0.324	-0.87	-0.464	0.87	0.928	-0.765	-0.928	-0.928
PtUGT187	0	0	-0.174	-0.319	-0.058	-0.174	-0.174	0.133	-0.105	0.548	-0.174	0.058	-0.406	0.087	0.087	0.145	-0.174	-0.174	-0.116	-0.116	-0.116	0.368	0.132	0.103	0.103	-0.132	-0.132	0.015	-0.338	-0.087	-0.105	-0.116	-0.116	-0.087	-0.191	0.203	0	-0.319	0.176	-0.174	-0.279	-0.279	0.203	0.145	-0.145	0	0.191	-0.058	-0.058
PtUGT188	0.943	0.943	0.429	0.543	0.486	0.429	0.429	-0.393	0	0.494	0.429	0.829	0.829	0.371	0.371	0.429	0.429	0.429	0.2	0.486	0.486	-0.058	0.087	-0.029	-0.029	-0.406	-0.406	-0.522	-0.232	0.143	0.828	0.486	0.486	-0.143	0.522	0.657	0.943	-0.429	-0.087	0.429	-0.464	-0.464	-0.486	-0.143	0.543	0.429	-0.232	-0.429	-0.429
PtUGT189	-0.845	-0.845	0.034	-0.034	-0.034	0.034	0.034	0.465	0.49	-0.657	0.034	-0.845	-0.845	0.034	0.034	-0.034	0.034	0.034	-0.068	-0.034	-0.034	-0.051	-0.223	0.257	0.257	0.789	0.789	0.857	0.686	0.27	-0.49	-0.034	-0.034	0.541	-0.034	-0.845	-0.845	0.845	-0.051	-0.338	0.514	0.514	0.778	0.304	-0.845	-0.778	0.549	0.778	0.778
PtUGT190	0.464	0.464	-0.464	-0.522	-0.464	-0.464	-0.464	-0.531	-0.84	0.626	-0.464	0.58	0.58	-0.406	-0.406	-0.406	-0.464	-0.464	0.029	-0.464	-0.464	0.015	0.368	-0.279	-0.279	-0.971	-0.971	-0.912	-0.882	-0.551	0	-0.464	-0.464	-0.841	-0.5	0.754	0.464	-0.986	0.044	0.029	-0.324	-0.324	-0.87	-0.464	0.87	0.928	-0.765	-0.928	-0.928
PtUGT191	0.638	0.638	0.754	0.667	0.754	0.754	0.754	-0.531	0.525	0.501	0.754	0.522	0.232	0.841	0.841	0.696	0.754	0.754	0.464	0.609	0.609	-0.559	0.015	0.765	0.765	0.074	0.074	0.162	0.485	0.638	0.84	0.609	0.609	0.232	0.721	0.058	0.638	0.174	-0.441	0.029	-0.235	-0.235	0.058	0.058	-0.203	-0.116	0.074	-0.029	-0.029
PtUGT192	0.943	0.943	0.429	0.543	0.486	0.429	0.429	-0.393	0	0.494	0.429	0.829	0.829	0.371	0.371	0.429	0.429	0.429	0.2	0.486	0.486	-0.058	0.087	-0.029	-0.029	-0.406	-0.406	-0.522	-0.232	0.143	0.828	0.486	0.486	-0.143	0.522	0.657	0.943	-0.429	-0.087	0.429	-0.464	-0.464	-0.486	-0.143	0.543	0.429	-0.232	-0.429	-0.429
PtUGT193	-0.131	-0.131	-0.393	-0.393	-0.655	-0.393	-0.393	-0.2	-0.632	-0.424	-0.393	-0.131	0.393	-0.655	-0.655	-0.655	-0.393	-0.393	0.131	-0.393	-0.393	0.133	0.399	-0.531	-0.531	-0.531	-0.531	-0.531	-0.531	-0.393	-0.316	-0.393	-0.393	-0.655	-0.531	0.393	-0.131	-0.393	-0.133	-0.131	0.399	0.399	-0.655	-0.655	0.655	0.655	-0.531	-0.393	-0.393
PtUGT194	0.655	0.655	0.393	0.655	0.655	0.393	0.393	-0.2	0.316	0.283	0.393	0.655	0.655	0.393	0.393	0.393	0.393	0.393	-0.131	0.393	0.393	-0.531	-0.531	0.133	0.133	0.133	0.133	-0.133	0.399	0.131	0.632	0.393	0.393	0.393	0.664	-0.131	0.655	0.131	0.133	0.655	-0.531	-0.531	-0.131	0.393	0.131	-0.131	-0.133	-0.131	-0.131
PtUGT195	0.845	0.845	0.778	0.845	0.845	0.778	0.778	-0.31	0.49	0.438	0.778	0.676	0.507	0.778	0.778	0.778	0.778	0.778	0.304	0.778	0.778	-0.223	-0.051	0.377	0.377	0.034	0.034	-0.034	0.274	0.541	0.98	0.778	0.778	0.27	0.857	0.304	0.845	0.034	-0.223	0.338	-0.394	-0.394	-0.034	0.101	0.034	-0.034	0.137	-0.034	-0.034
PtUGT196	-0.086	-0.086	0.086	0.2	-0.086	0.086	0.086	-0.131	0	-0.617	0.086	-0.143	0.371	-0.2	-0.2	-0.257	0.086	0.086	0.143	0.029	0.029	-0.29	-0.029	-0.174	-0.174	0.058	0.058	-0.058	0.232	0.029	0	0.029	0.029	-0.029	0.058	-0.143	-0.086	0.257	-0.203	0.086	0.377	0.377	-0.257	-0.257	0.2	0.086	-0.232	0.029	0.029
PtUGT197	-0.203	-0.203	0.551	0.174	0.029	0.551	0.551	-0.531	0.315	-0.344	0.551	-0.406	-0.319	0.406	0.406	0.145	0.551	0.551	0.928	0.29	0.29	-0.324	0.691	0.721	0.721	0.044	0.044	0.426	0.397	0.725	0.21	0.29	0.29	-0.203	0.103	0.029	-0.203	0.377	-0.971	-0.812	0.809	0.809	0.087	-0.667	-0.348	0.029	0.103	0.232	0.232
PtUGT198	-0.203	-0.203	0.551	0.174	0.029	0.551	0.551	-0.531	0.315	-0.344	0.551	-0.406	-0.319	0.406	0.406	0.145	0.551	0.551	0.928	0.29	0.29	-0.324	0.691	0.721	0.721	0.044	0.044	0.426	0.397	0.725	0.21	0.29	0.29	-0.203	0.103	0.029	-0.203	0.377	-0.971	-0.812	0.809	0.809	0.087	-0.667	-0.348	0.029	0.103	0.232	0.232
PtUGT199	0.029	0.029	0.657	0.314	0.257	0.657	0.657	-0.655	0.414	-0.062	0.657	-0.143	-0.2	0.6	0.6	0.314	0.657	0.657	0.886	0.371	0.371	-0.551	0.522	0.899	0.899	0.058	0.058	0.406	0.522	0.771	0.414	0.371	0.371	-0.086	0.29	-0.029	0.029	0.371	-0.928	-0.657	0.551	0.551	0.086	-0.486	-0.371	-0.029	0.058	0.143	0.143
PtUGT200	-0.577	-0.577	-0.516	-0.395	-0.213	-0.516	-0.516	0.696	0	-0.098	-0.516	-0.395	-0.577	-0.334	-0.334	-0.213	-0.516	-0.516	-0.698	-0.395	-0.395	0.277	-0.524	-0.277	-0.277	0.431	0.431	0.308	0.062	-0.395	-0.66	-0.395	-0.395	0.395	-0.308	-0.577	-0.577	0.213	0.647	0.152	-0.185	-0.185	0.516	0.638	-0.395	-0.516	0.308	0.334	0.334
PtUGT201	0.257	0.257	0.086	0.429	0.6	0.086	0.086	0.393	0.414	0.278	0.086	0.371	0.143	0.257	0.257	0.371	0.086	0.086	-0.657	0.2	0.2	-0.232	-0.928	-0.029	-0.029	0.522	0.522	0.174	0.464	-0.086	0.207	0.2	0.2	0.771	0.522	-0.543	0.257	0.314	0.638	0.771	-0.725	-0.725	0.371	0.943	-0.257	-0.6	0.232	0.2	0.2
PtUGT202	0.676	0.676	-0.068	0.169	0.338	-0.068	-0.068	-0.31	-0.122	0.712	-0.068	0.845	0.676	0.101	0.101	0.101	-0.068	-0.068	-0.372	-0.068	-0.068	-0.566	-0.566	0.034	0.034	-0.223	-0.223	-0.463	0.017	-0.304	0.367	-0.068	-0.068	0.101	0.257	-0.034	0.676	-0.304	0.377	0.676	-0.823	-0.823	-0.372	0.439	0.372	0.135	-0.463	-0.541	-0.541
PtUGT206	-0.429	-0.429	0.429	0.429	0.486	0.429	0.429	0.655	0.828	-0.37	0.429	-0.543	-0.771	0.486	0.486	0.543	0.429	0.429	-0.086	0.486	0.486	0.261	-0.29	0.29	0.29	0.928	0.928	0.928	0.696	0.543	0	0.486	0.486	0.829	0.464	-0.6	-0.429	0.829	0.058	-0.086	0.174	0.174	1	0.543	-0.943	-0.943	0.928	0.943	0.943
PtUGT207	-0.486	-0.486	0.143	-0.086	-0.371	0.143	0.143	-0.131	0	-0.772	0.143	-0.657	-0.257	-0.143	-0.143	-0.257	0.143	0.143	0.6	0.029	0.029	0.116	0.638	0.058	0.058	0	0	0.232	0.058	0.314	-0.207	0.029	0.029	-0.314	-0.232	0.086	-0.486	0.257	-0.638	-0.657	0.928	0.928	-0.029	-0.714	-0.086	0.143	0.058	0.257	0.257
PtUGT208	-0.393	-0.393	-0.131	0.131	0.131	-0.131	-0.131	1	0.316	-0.424	-0.131	-0.393	-0.393	-0.131	-0.131	0.131	-0.131	-0.131	-0.655	0.131	0.131	0.664	-0.531	-0.531	-0.531	0.664	0.664	0.399	0.133	-0.131	-0.316	0.131	0.131	0.655	0.133	-0.393	-0.393	0.393	0.664	0.393	-0.133	-0.133	0.655	0.655	-0.393	-0.655	0.664	0.655	0.655
PtUGT209	0.6	0.6	0.086	0.486	0.6	0.086	0.086	0.393	0.207	0.432	0.086	0.657	0.486	0.2	0.2	0.429	0.086	0.086	-0.657	0.314	0.314	0.116	-0.754	-0.348	-0.348	0.203	0.203	-0.203	0.029	-0.2	0.414	0.314	0.314	0.543	0.551	-0.029	0.6	-0.086	0.725	0.943	-0.899	-0.899	0.086	0.771	0.143	-0.257	0.145	-0.029	-0.029
PtUGT210	0.131	0.131	-0.655	-0.655	-0.393	-0.655	-0.655	-0.2	-0.632	0.707	-0.655	0.393	0.131	-0.393	-0.393	-0.393	-0.655	-0.655	-0.393	-0.655	-0.655	-0.133	-0.133	-0.133	-0.133	-0.531	-0.531	-0.531	-0.531	-0.655	-0.316	-0.655	-0.655	-0.393	-0.531	0.131	0.131	-0.655	0.399	0.131	-0.531	-0.531	-0.393	0.131	0.393	0.393	-0.531	-0.655	-0.655
PtUGT211	0.943	0.943	0.086	0.257	0.371	0.086	0.086	-0.393	-0.207	0.833	0.086	1	0.829	0.2	0.2	0.257	0.086	0.086	-0.143	0.143	0.143	-0.232	-0.203	-0.058	-0.058	-0.493	-0.493	-0.667	-0.319	-0.2	0.621	0.143	0.143	-0.143	0.319	0.486	0.943	-0.6	0.232	0.6	-0.812	-0.812	-0.543	0.143	0.6	0.429	-0.435	-0.657	-0.657
PtUGT214	0.232	0.232	0.812	0.812	0.812	0.812	0.812	0.399	0.84	-0.031	0.812	-0.029	-0.29	0.812	0.812	0.928	0.812	0.812	0.203	0.928	0.928	0.441	0	0.279	0.279	0.588	0.588	0.588	0.412	0.754	0.63	0.928	0.928	0.638	0.824	0.058	0.232	0.464	-0.118	0.058	-0.044	-0.044	0.696	0.29	-0.58	-0.58	0.882	0.696	0.696
PtUGT215	-0.609	-0.609	-0.261	-0.116	0.029	-0.261	-0.261	0.664	0.315	-0.266	-0.261	-0.464	-0.609	-0.116	-0.116	-0.058	-0.261	-0.261	-0.609	-0.203	-0.203	0	-0.676	-0.044	-0.044	0.721	0.721	0.574	0.485	-0.145	-0.525	-0.203	-0.203	0.667	-0.044	-0.87	-0.609	0.58	0.515	0.174	-0.088	-0.088	0.696	0.754	-0.638	-0.783	0.426	0.551	0.551
PtUGT216	0.143	0.143	0.543	0.771	0.829	0.543	0.543	0.393	0.828	-0.062	0.543	0.086	-0.086	0.6	0.6	0.657	0.543	0.543	-0.257	0.6	0.6	-0.203	-0.696	0.261	0.261	0.812	0.812	0.58	0.812	0.429	0.414	0.6	0.6	0.943	0.812	-0.6	0.143	0.714	0.232	0.486	-0.319	-0.319	0.657	0.771	-0.6	-0.829	0.58	0.6	0.6
PtUGT217	0.6	0.6	-0.257	0.086	0.029	-0.257	-0.257	-0.131	-0.414	0.278	-0.257	0.714	0.943	-0.314	-0.314	-0.2	-0.257	-0.257	-0.429	-0.143	-0.143	-0.174	-0.406	-0.551	-0.551	-0.406	-0.406	-0.754	-0.348	-0.543	0.207	-0.143	-0.143	-0.143	0.058	0.257	0.6	-0.486	0.464	0.771	-0.609	-0.609	-0.657	0.143	0.771	0.429	-0.58	-0.6	-0.6
PtUGT218	-0.131	-0.131	-0.393	-0.393	-0.655	-0.393	-0.393	-0.2	-0.632	-0.424	-0.393	-0.131	0.393	-0.655	-0.655	-0.655	-0.393	-0.393	0.131	-0.393	-0.393	0.133	0.399	-0.531	-0.531	-0.531	-0.531	-0.531	-0.531	-0.393	-0.316	-0.393	-0.393	-0.655	-0.531	0.393	-0.131	-0.393	-0.133	-0.131	0.399	0.399	-0.655	-0.655	0.655	0.655	-0.531	-0.393	-0.393
PtUGT219	-0.464	-0.464	0.464	0.464	0.464	0.464	0.464	0.664	0.84	-0.501	0.464	-0.609	-0.754	0.464	0.464	0.522	0.464	0.464	-0.029	0.522	0.522	0.294	-0.235	0.25	0.25	0.941	0.941	0.941	0.706	0.58	0	0.522	0.522	0.812	0.471	-0.58	-0.464	0.87	0	-0.116	0.279	0.279	0.986	0.464	-0.928	-0.928	0.941	0.986	0.986
PtUGT220	-0.845	-0.845	0.034	-0.034	-0.034	0.034	0.034	0.465	0.49	-0.657	0.034	-0.845	-0.845	0.034	0.034	-0.034	0.034	0.034	-0.068	-0.034	-0.034	-0.051	-0.223	0.257	0.257	0.789	0.789	0.857	0.686	0.27	-0.49	-0.034	-0.034	0.541	-0.034	-0.845	-0.845	0.845	-0.051	-0.338	0.514	0.514	0.778	0.304	-0.845	-0.778	0.549	0.778	0.778
PtUGT221	-0.845	-0.845	0.034	-0.034	-0.034	0.034	0.034	0.465	0.49	-0.657	0.034	-0.845	-0.845	0.034	0.034	-0.034	0.034	0.034	-0.068	-0.034	-0.034	-0.051	-0.223	0.257	0.257	0.789	0.789	0.857	0.686	0.27	-0.49	-0.034	-0.034	0.541	-0.034	-0.845	-0.845	0.845	-0.051	-0.338	0.514	0.514	0.778	0.304	-0.845	-0.778	0.549	0.778	0.778
PtUGT222	-0.845	-0.845	0.034	-0.034	-0.034	0.034	0.034	0.465	0.49	-0.657	0.034	-0.845	-0.845	0.034	0.034	-0.034	0.034	0.034	-0.068	-0.034	-0.034	-0.051	-0.223	0.257	0.257	0.789	0.789	0.857	0.686	0.27	-0.49	-0.034	-0.034	0.541	-0.034	-0.845	-0.845	0.845	-0.051	-0.338	0.514	0.514	0.778	0.304	-0.845	-0.778	0.549	0.778	0.778
PtUGT223	0.886	0.886	0.143	0.371	0.543	0.143	0.143	-0.131	0	0.833	0.143	0.943	0.657	0.314	0.314	0.429	0.143	0.143	-0.314	0.257	0.257	-0.116	-0.406	-0.058	-0.058	-0.232	-0.232	-0.464	-0.174	-0.143	0.621	0.257	0.257	0.143	0.464	0.314	0.886	-0.429	0.406	0.714	-0.928	-0.928	-0.257	0.429	0.371	0.143	-0.174	-0.429	-0.429
PtUGT224	0.655	0.655	0.393	0.655	0.655	0.393	0.393	-0.2	0.316	0.283	0.393	0.655	0.655	0.393	0.393	0.393	0.393	0.393	-0.131	0.393	0.393	-0.531	-0.531	0.133	0.133	0.133	0.133	-0.133	0.399	0.131	0.632	0.393	0.393	0.393	0.664	-0.131	0.655	0.131	0.133	0.655	-0.531	-0.531	-0.131	0.393	0.131	-0.131	-0.133	-0.131	-0.131
PtUGT225	-0.522	-0.522	0.522	0.406	0.406	0.522	0.522	0.399	0.84	-0.501	0.522	-0.667	-0.812	0.522	0.522	0.464	0.522	0.522	0.203	0.464	0.464	0.029	-0.088	0.515	0.515	0.882	0.882	1	0.824	0.696	0	0.464	0.464	0.696	0.412	-0.638	-0.522	0.928	-0.265	-0.348	0.456	0.456	0.928	0.29	-0.986	-0.87	0.824	0.928	0.928
PtUGT226	0.029	0.029	-0.714	-0.6	-0.657	-0.714	-0.714	-0.393	-0.828	0.062	-0.714	0.257	0.6	-0.771	-0.771	-0.829	-0.714	-0.714	-0.257	-0.771	-0.771	-0.406	-0.087	-0.435	-0.435	-0.638	-0.638	-0.754	-0.464	-0.771	-0.414	-0.771	-0.771	-0.6	-0.638	0.086	0.029	-0.543	0.203	0.2	-0.116	-0.116	-0.829	-0.257	0.771	0.657	-0.928	-0.771	-0.771
PtUGT227	-0.338	-0.338	0.541	0.135	0.135	0.541	0.541	-0.31	0.49	-0.201	0.541	-0.507	-0.676	0.541	0.541	0.304	0.541	0.541	0.778	0.304	0.304	-0.223	0.549	0.857	0.857	0.274	0.274	0.686	0.514	0.778	0.122	0.304	0.304	0.034	0.137	-0.169	-0.338	0.507	-0.823	-0.845	0.686	0.686	0.439	-0.372	-0.676	-0.27	0.377	0.439	0.439
PtUGT228	-0.338	-0.338	0.541	0.135	0.135	0.541	0.541	-0.31	0.49	-0.201	0.541	-0.507	-0.676	0.541	0.541	0.304	0.541	0.541	0.778	0.304	0.304	-0.223	0.549	0.857	0.857	0.274	0.274	0.686	0.514	0.778	0.122	0.304	0.304	0.034	0.137	-0.169	-0.338	0.507	-0.823	-0.845	0.686	0.686	0.439	-0.372	-0.676	-0.27	0.377	0.439	0.439
PtUGT229	-0.338	-0.338	0.541	0.135	0.135	0.541	0.541	-0.31	0.49	-0.201	0.541	-0.507	-0.676	0.541	0.541	0.304	0.541	0.541	0.778	0.304	0.304	-0.223	0.549	0.857	0.857	0.274	0.274	0.686	0.514	0.778	0.122	0.304	0.304	0.034	0.137	-0.169	-0.338	0.507	-0.823	-0.845	0.686	0.686	0.439	-0.372	-0.676	-0.27	0.377	0.439	0.439
PtUGT230	-0.771	-0.771	0.086	0.086	-0.086	0.086	0.086	0.393	0.414	-0.926	0.086	-0.829	-0.543	-0.086	-0.086	-0.143	0.086	0.086	0.029	0.029	0.029	-0.058	-0.145	0.058	0.058	0.696	0.696	0.696	0.638	0.257	-0.414	0.029	0.029	0.429	0	-0.714	-0.771	0.829	-0.145	-0.257	0.667	0.667	0.543	0.086	-0.6	-0.6	0.406	0.714	0.714
PtUGT231	-0.6	-0.6	-0.086	-0.086	0.086	-0.086	-0.086	0.393	0.414	-0.185	-0.086	-0.486	-0.714	0.086	0.086	0.029	-0.086	-0.086	-0.314	-0.143	-0.143	-0.232	-0.493	0.319	0.319	0.696	0.696	0.696	0.638	0.086	-0.414	-0.143	-0.143	0.6	0	-0.886	-0.6	0.657	0.203	-0.086	0.058	0.058	0.714	0.6	-0.771	-0.771	0.406	0.543	0.543
PtUGT232	-0.143	-0.143	0.486	0.714	0.657	0.486	0.486	0.655	0.828	-0.463	0.486	-0.257	-0.257	0.429	0.429	0.543	0.486	0.486	-0.257	0.6	0.6	0.116	-0.58	0.029	0.029	0.928	0.928	0.696	0.754	0.429	0.207	0.6	0.6	0.943	0.696	-0.6	-0.143	0.829	0.232	0.371	-0.029	-0.029	0.771	0.657	-0.657	-0.886	0.754	0.829	0.829
PtUGT233	-0.371	-0.371	0.371	0.486	0.543	0.371	0.371	0.655	0.828	-0.37	0.371	-0.429	-0.6	0.429	0.429	0.486	0.371	0.371	-0.257	0.429	0.429	0.058	-0.551	0.232	0.232	0.986	0.986	0.87	0.812	0.429	0	0.429	0.429	0.943	0.522	-0.771	-0.371	0.886	0.203	0.143	0.029	0.029	0.943	0.714	-0.886	-1	0.812	0.886	0.886
PtUGT234	-0.928	-0.928	-0.464	-0.522	-0.464	-0.464	-0.464	0.399	0	-0.501	-0.464	-0.783	-0.754	-0.406	-0.406	-0.464	-0.464	-0.464	-0.29	-0.522	-0.522	-0.044	-0.221	0	0	0.441	0.441	0.5	0.294	-0.203	-0.84	-0.522	-0.522	0.203	-0.5	-0.754	-0.928	0.464	0.162	-0.319	0.397	0.397	0.464	0.232	-0.522	-0.464	0.176	0.406	0.406
PtUGT235	-0.232	-0.232	0.058	0.029	0.174	0.058	0.058	0.664	0.315	0.047	0.058	-0.29	-0.638	0.203	0.203	0.377	0.058	0.058	-0.232	0.232	0.232	0.721	-0.044	-0.074	-0.074	0.397	0.397	0.426	-0.044	0.145	-0.105	0.232	0.232	0.377	0.103	-0.029	-0.232	0.145	0.294	-0.058	-0.103	-0.103	0.667	0.377	-0.493	-0.464	0.721	0.522	0.522
PtUGT236	-0.87	-0.87	-0.522	-0.464	-0.406	-0.522	-0.522	0.664	0	-0.501	-0.522	-0.725	-0.696	-0.464	-0.464	-0.406	-0.522	-0.522	-0.522	-0.464	-0.464	0.221	-0.368	-0.265	-0.265	0.5	0.5	0.441	0.176	-0.319	-0.84	-0.464	-0.464	0.319	-0.441	-0.696	-0.87	0.406	0.426	-0.087	0.221	0.221	0.522	0.406	-0.464	-0.522	0.294	0.464	0.464
PtUGT237	-0.455	-0.455	-0.638	-0.577	-0.334	-0.638	-0.638	0.417	-0.22	0.164	-0.638	-0.213	-0.455	-0.395	-0.395	-0.334	-0.638	-0.638	-0.638	-0.577	-0.577	0.092	-0.431	-0.185	-0.185	0.154	0.154	0.092	-0.092	-0.516	-0.66	-0.577	-0.577	0.152	-0.462	-0.455	-0.455	-0.03	0.585	0.091	-0.277	-0.277	0.273	0.516	-0.213	-0.273	0.031	0.03	0.03
PtUGT238	-0.58	-0.58	-0.812	-0.754	-0.58	-0.812	-0.812	0.399	-0.42	0	-0.812	-0.319	-0.406	-0.638	-0.638	-0.58	-0.812	-0.812	-0.638	-0.754	-0.754	0.132	-0.338	-0.353	-0.353	0.029	0.029	-0.029	-0.235	-0.667	-0.84	-0.754	-0.754	-0.029	-0.676	-0.406	-0.58	-0.116	0.574	0.029	-0.132	-0.132	0.116	0.348	-0.058	-0.116	-0.118	-0.058	-0.058
PtUGT239	-0.455	-0.455	-0.638	-0.577	-0.334	-0.638	-0.638	0.417	-0.22	0.164	-0.638	-0.213	-0.455	-0.395	-0.395	-0.334	-0.638	-0.638	-0.638	-0.577	-0.577	0.092	-0.431	-0.185	-0.185	0.154	0.154	0.092	-0.092	-0.516	-0.66	-0.577	-0.577	0.152	-0.462	-0.455	-0.455	-0.03	0.585	0.091	-0.277	-0.277	0.273	0.516	-0.213	-0.273	0.031	0.03	0.03
PtUGT247	0.638	0.638	0.058	0.116	-0.058	0.058	0.058	-0.531	-0.42	0.188	0.058	0.58	0.87	-0.116	-0.116	-0.116	0.058	0.058	0.261	0.058	0.058	-0.103	0.309	-0.25	-0.25	-0.676	-0.676	-0.735	-0.471	-0.145	0.42	0.058	0.058	-0.551	0.029	0.696	0.638	-0.58	-0.191	0.203	-0.118	-0.118	-0.812	-0.522	0.812	0.754	-0.588	-0.638	-0.638
PtUGT248	-0.348	-0.348	0.696	0.464	0.464	0.696	0.696	0.133	0.84	-0.344	0.696	-0.551	-0.754	0.696	0.696	0.58	0.696	0.696	0.493	0.58	0.58	-0.029	0.176	0.721	0.721	0.706	0.706	0.941	0.765	0.87	0.21	0.58	0.58	0.522	0.471	-0.406	-0.348	0.812	-0.529	-0.522	0.515	0.515	0.812	0.058	-0.928	-0.696	0.765	0.812	0.812
PtUGT249	0.759	0.759	-0.03	0.03	0.273	-0.03	-0.03	-0.417	-0.22	0.984	-0.03	0.88	0.516	0.213	0.213	0.213	-0.03	-0.03	-0.152	-0.03	-0.03	-0.308	-0.185	0.154	0.154	-0.462	-0.462	-0.524	-0.277	-0.213	0.44	-0.03	-0.03	-0.152	0.154	0.334	0.759	-0.577	0.216	0.395	-0.801	-0.801	-0.395	0.213	0.395	0.334	-0.4	-0.638	-0.638
PtUGT250	-0.086	-0.086	-0.6	-0.2	-0.086	-0.6	-0.6	0.655	-0.207	0.062	-0.6	0.143	0.143	-0.486	-0.486	-0.257	-0.6	-0.6	-1	-0.371	-0.371	0.203	-0.841	-0.696	-0.696	0.203	0.203	-0.203	-0.145	-0.714	-0.414	-0.371	-0.371	0.371	-0.145	-0.371	-0.086	-0.086	0.986	0.771	-0.638	-0.638	0.086	0.771	0.143	-0.257	-0.029	-0.029	-0.029
PtUGT251	0.131	0.131	-0.655	-0.655	-0.393	-0.655	-0.655	-0.2	-0.632	0.707	-0.655	0.393	0.131	-0.393	-0.393	-0.393	-0.655	-0.655	-0.393	-0.655	-0.655	-0.133	-0.133	-0.133	-0.133	-0.531	-0.531	-0.531	-0.531	-0.655	-0.316	-0.655	-0.655	-0.393	-0.531	0.131	0.131	-0.655	0.399	0.131	-0.531	-0.531	-0.393	0.131	0.393	0.393	-0.531	-0.655	-0.655
PtUGT252	-0.778	-0.778	-0.034	0.034	0.034	-0.034	-0.034	0.775	0.49	-0.657	-0.034	-0.778	-0.778	-0.034	-0.034	0.034	-0.034	-0.034	-0.338	0.034	0.034	0.257	-0.394	-0.051	-0.051	0.857	0.857	0.789	0.549	0.135	-0.49	0.034	0.034	0.676	0.034	-0.778	-0.778	0.778	0.257	-0.068	0.309	0.309	0.845	0.507	-0.778	-0.845	0.686	0.845	0.845
PtUGT253	0.439	0.439	0.169	-0.068	0.101	0.169	0.169	-0.31	-0.122	0.712	0.169	0.372	-0.034	0.338	0.338	0.338	0.169	0.169	0.338	0.169	0.169	0.274	0.514	0.274	0.274	-0.463	-0.463	-0.223	-0.463	0.169	0.367	0.169	0.169	-0.372	0.017	0.676	0.439	-0.541	-0.223	-0.27	-0.223	-0.223	-0.135	-0.27	0.135	0.372	0.017	-0.304	-0.304
PtUGT254	-0.029	-0.029	-0.493	-0.232	0.029	-0.493	-0.493	0.399	-0.105	0.391	-0.493	0.232	-0.029	-0.232	-0.232	-0.116	-0.493	-0.493	-0.841	-0.377	-0.377	-0.088	-0.794	-0.25	-0.25	0.191	0.191	-0.074	0.015	-0.551	-0.315	-0.377	-0.377	0.377	-0.103	-0.464	-0.029	-0.058	0.809	0.58	-0.706	-0.706	0.174	0.812	-0.058	-0.319	-0.044	-0.087	-0.087
PtUGT255	0.086	0.086	0.257	0.543	0.657	0.257	0.257	0.393	0.621	0.031	0.257	0.143	-0.029	0.371	0.371	0.429	0.257	0.257	-0.486	0.314	0.314	-0.319	-0.87	0.145	0.145	0.725	0.725	0.435	0.725	0.143	0.207	0.314	0.314	0.886	0.609	-0.714	0.086	0.6	0.435	0.6	-0.464	-0.464	0.543	0.886	-0.486	-0.771	0.377	0.429	0.429
PtUGT256	0.086	0.086	-0.771	-0.486	-0.371	-0.771	-0.771	0.393	-0.621	0.309	-0.771	0.314	0.314	-0.657	-0.657	-0.429	-0.771	-0.771	-0.829	-0.543	-0.543	0.377	-0.435	-0.812	-0.812	-0.319	-0.319	-0.609	-0.667	-0.886	-0.414	-0.543	-0.543	-0.143	-0.435	0.143	0.086	-0.6	0.87	0.6	-0.638	-0.638	-0.314	0.371	0.543	0.257	-0.319	-0.429	-0.429
PtUGT257	-0.577	-0.577	-0.516	-0.395	-0.213	-0.516	-0.516	0.696	0	-0.098	-0.516	-0.395	-0.577	-0.334	-0.334	-0.213	-0.516	-0.516	-0.698	-0.395	-0.395	0.277	-0.524	-0.277	-0.277	0.431	0.431	0.308	0.062	-0.395	-0.66	-0.395	-0.395	0.395	-0.308	-0.577	-0.577	0.213	0.647	0.152	-0.185	-0.185	0.516	0.638	-0.395	-0.516	0.308	0.334	0.334
PtUGT258	-0.655	-0.655	0.131	-0.131	-0.131	0.131	0.131	-0.2	0.316	-0.424	0.131	-0.655	-0.655	0.131	0.131	-0.131	0.131	0.131	0.393	-0.131	-0.131	-0.531	0.133	0.664	0.664	0.399	0.399	0.664	0.664	0.393	-0.316	-0.131	-0.131	0.131	-0.133	-0.655	-0.655	0.655	-0.531	-0.655	0.664	0.664	0.393	-0.131	-0.655	-0.393	0.133	0.393	0.393
PtUGT259	-0.543	-0.543	-0.143	-0.029	0.143	-0.143	-0.143	0.655	0.414	-0.185	-0.143	-0.429	-0.657	0.029	0.029	0.086	-0.143	-0.143	-0.543	-0.086	-0.086	0.029	-0.638	0.058	0.058	0.754	0.754	0.638	0.522	-0.029	-0.414	-0.086	-0.086	0.714	0.058	-0.829	-0.543	0.6	0.464	0.143	-0.116	-0.116	0.771	0.771	-0.714	-0.829	0.522	0.6	0.6
PtUGT260	0.273	0.273	0.455	0.759	0.759	0.455	0.455	0.696	0.66	-0.066	0.455	0.152	0.03	0.455	0.455	0.698	0.455	0.455	-0.395	0.698	0.698	0.431	-0.554	-0.216	-0.216	0.647	0.647	0.339	0.339	0.273	0.44	0.698	0.698	0.82	0.77	-0.152	0.273	0.395	0.462	0.638	-0.431	-0.431	0.577	0.698	-0.334	-0.638	0.708	0.577	0.577
PtUGT261	-0.486	-0.486	0.486	0.371	0.429	0.486	0.486	0.393	0.828	-0.37	0.486	-0.6	-0.829	0.543	0.543	0.486	0.486	0.486	0.143	0.429	0.429	0	-0.145	0.551	0.551	0.87	0.87	0.986	0.812	0.657	0	0.429	0.429	0.714	0.406	-0.657	-0.486	0.886	-0.203	-0.314	0.348	0.348	0.943	0.371	-1	-0.886	0.812	0.886	0.886
PtUGT262	-0.371	-0.371	0.371	0.486	0.543	0.371	0.371	0.655	0.828	-0.37	0.371	-0.429	-0.6	0.429	0.429	0.486	0.371	0.371	-0.257	0.429	0.429	0.058	-0.551	0.232	0.232	0.986	0.986	0.87	0.812	0.429	0	0.429	0.429	0.943	0.522	-0.771	-0.371	0.886	0.203	0.143	0.029	0.029	0.943	0.714	-0.886	-1	0.812	0.886	0.886
PtUGT263	-0.257	-0.257	0.6	0.257	0.086	0.6	0.6	-0.131	0.414	-0.463	0.6	-0.543	-0.486	0.429	0.429	0.314	0.6	0.6	0.829	0.486	0.486	0.232	0.754	0.464	0.464	0.174	0.174	0.522	0.232	0.771	0.207	0.486	0.486	-0.086	0.174	0.2	-0.257	0.371	-0.812	-0.771	0.812	0.812	0.314	-0.6	-0.429	-0.086	0.464	0.486	0.486
PtUGT264	-0.257	-0.257	0.6	0.257	0.086	0.6	0.6	-0.131	0.414	-0.463	0.6	-0.543	-0.486	0.429	0.429	0.314	0.6	0.6	0.829	0.486	0.486	0.232	0.754	0.464	0.464	0.174	0.174	0.522	0.232	0.771	0.207	0.486	0.486	-0.086	0.174	0.2	-0.257	0.371	-0.812	-0.771	0.812	0.812	0.314	-0.6	-0.429	-0.086	0.464	0.486	0.486
PtUGT266	-0.086	-0.086	-0.943	-0.714	-0.657	-0.943	-0.943	0.131	-0.828	0.154	-0.943	0.2	0.371	-0.886	-0.886	-0.771	-0.943	-0.943	-0.714	-0.829	-0.829	0.058	-0.348	-0.754	-0.754	-0.464	-0.464	-0.696	-0.638	-1	-0.621	-0.829	-0.829	-0.371	-0.696	0.029	-0.086	-0.6	0.696	0.429	-0.406	-0.406	-0.543	0.143	0.657	0.429	-0.638	-0.6	-0.6
PtUGT267	0.334	0.334	0.759	0.698	0.698	0.759	0.759	-0.417	0.66	0.098	0.759	0.213	0.091	0.759	0.759	0.577	0.759	0.759	0.455	0.577	0.577	-0.678	-0.092	0.77	0.77	0.339	0.339	0.4	0.77	0.698	0.66	0.577	0.577	0.395	0.708	-0.273	0.334	0.516	-0.493	-0.03	0.031	0.031	0.213	0.091	-0.395	-0.334	0.154	0.213	0.213
PtUGT268	-0.152	-0.152	0.516	0.091	-0.03	0.516	0.516	-0.417	0.22	-0.23	0.516	-0.395	-0.395	0.395	0.395	0.213	0.516	0.516	0.941	0.334	0.334	0.062	0.893	0.585	0.585	-0.092	-0.092	0.339	0.092	0.698	0.22	0.334	0.334	-0.334	0.031	0.334	-0.152	0.152	-0.924	-0.88	0.77	0.77	0.091	-0.759	-0.273	0.152	0.216	0.213	0.213
PtUGT272	0.088	0.088	-0.088	-0.294	-0.029	-0.088	-0.088	-0.539	-0.107	0.636	-0.088	0.235	-0.147	0.177	0.177	-0.029	-0.088	-0.088	0.147	-0.294	-0.294	-0.612	0.03	0.627	0.627	-0.224	-0.224	-0.015	0.104	0	0	-0.294	-0.294	-0.177	-0.164	-0.147	0.088	-0.147	-0.194	-0.265	-0.194	-0.194	-0.088	0.029	-0.118	0.088	-0.313	-0.353	-0.353
PtUGT273	-0.429	-0.429	0.086	0.257	0.371	0.086	0.086	0.655	0.621	-0.278	0.086	-0.371	-0.543	0.2	0.2	0.257	0.086	0.086	-0.486	0.143	0.143	-0.058	-0.725	0.116	0.116	0.899	0.899	0.725	0.725	0.143	-0.207	0.143	0.143	0.886	0.319	-0.886	-0.429	0.771	0.406	0.257	-0.116	-0.116	0.829	0.829	-0.771	-0.943	0.609	0.714	0.714
PtUGT274	-0.58	-0.58	0.058	0.261	0.174	0.058	0.058	0.664	0.525	-0.736	0.058	-0.58	-0.406	-0.029	-0.029	0.029	0.058	0.058	-0.377	0.116	0.116	0	-0.588	-0.118	-0.118	0.868	0.868	0.662	0.691	0.116	-0.315	0.116	0.116	0.754	0.221	-0.841	-0.58	0.841	0.279	0.203	0.221	0.221	0.667	0.551	-0.609	-0.812	0.515	0.754	0.754
PtUGT276	0.116	0.116	0.928	0.696	0.696	0.928	0.928	-0.133	0.84	-0.031	0.928	-0.145	-0.406	0.928	0.928	0.812	0.928	0.928	0.667	0.812	0.812	-0.088	0.294	0.809	0.809	0.471	0.471	0.706	0.647	0.986	0.63	0.812	0.812	0.406	0.706	-0.058	0.116	0.58	-0.647	-0.406	0.309	0.309	0.58	-0.058	-0.696	-0.464	0.647	0.58	0.58
PtUGT277	0.257	0.257	0.771	0.771	0.829	0.771	0.771	0.393	0.828	0.093	0.771	0.029	-0.314	0.829	0.829	0.943	0.771	0.771	0.143	0.886	0.886	0.406	-0.058	0.319	0.319	0.58	0.58	0.58	0.406	0.714	0.621	0.886	0.886	0.657	0.812	0.029	0.257	0.429	-0.058	0.086	-0.145	-0.145	0.714	0.371	-0.6	-0.6	0.87	0.657	0.657
PtUGT278	0.543	0.543	0.486	0.771	0.886	0.486	0.486	0.393	0.621	0.339	0.486	0.486	0.2	0.6	0.6	0.771	0.486	0.486	-0.371	0.657	0.657	0.087	-0.638	0.029	0.029	0.493	0.493	0.203	0.377	0.257	0.621	0.657	0.657	0.771	0.841	-0.143	0.543	0.257	0.435	0.714	-0.696	-0.696	0.429	0.771	-0.257	-0.543	0.493	0.314	0.314
PtUGT279	0.486	0.486	-0.486	-0.371	-0.429	-0.486	-0.486	-0.393	-0.828	0.37	-0.486	0.6	0.829	-0.543	-0.543	-0.486	-0.486	-0.486	-0.143	-0.429	-0.429	0	0.145	-0.551	-0.551	-0.87	-0.87	-0.986	-0.812	-0.657	0	-0.429	-0.429	-0.714	-0.406	0.657	0.486	-0.886	0.203	0.314	-0.348	-0.348	-0.943	-0.371	1	0.886	-0.812	-0.886	-0.886
PtUGT280	0.371	0.371	-0.714	-0.486	-0.429	-0.714	-0.714	-0.131	-0.828	0.463	-0.714	0.6	0.714	-0.657	-0.657	-0.543	-0.714	-0.714	-0.543	-0.6	-0.6	0	-0.232	-0.667	-0.667	-0.696	-0.696	-0.928	-0.754	-0.886	-0.207	-0.6	-0.6	-0.486	-0.464	0.371	0.371	-0.829	0.58	0.543	-0.609	-0.609	-0.771	0.029	0.886	0.657	-0.754	-0.829	-0.829
PtUGT281	-0.486	-0.486	0.486	0.371	0.429	0.486	0.486	0.393	0.828	-0.37	0.486	-0.6	-0.829	0.543	0.543	0.486	0.486	0.486	0.143	0.429	0.429	0	-0.145	0.551	0.551	0.87	0.87	0.986	0.812	0.657	0	0.429	0.429	0.714	0.406	-0.657	-0.486	0.886	-0.203	-0.314	0.348	0.348	0.943	0.371	-1	-0.886	0.812	0.886	0.886
PtUGT282	-0.371	-0.371	-0.314	-0.429	-0.143	-0.314	-0.314	0.131	0	0.309	-0.314	-0.2	-0.6	-0.029	-0.029	-0.086	-0.314	-0.314	-0.257	-0.371	-0.371	-0.116	-0.203	0.29	0.29	0.174	0.174	0.29	0.116	-0.143	-0.414	-0.371	-0.371	0.143	-0.29	-0.429	-0.371	0.086	0.203	-0.2	-0.145	-0.145	0.371	0.371	-0.429	-0.314	0.116	0.086	0.086
PtUGT283	-0.086	-0.086	-0.943	-0.714	-0.657	-0.943	-0.943	0.131	-0.828	0.154	-0.943	0.2	0.371	-0.886	-0.886	-0.771	-0.943	-0.943	-0.714	-0.829	-0.829	0.058	-0.348	-0.754	-0.754	-0.464	-0.464	-0.696	-0.638	-1	-0.621	-0.829	-0.829	-0.371	-0.696	0.029	-0.086	-0.6	0.696	0.429	-0.406	-0.406	-0.543	0.143	0.657	0.429	-0.638	-0.6	-0.6
PtUGT284	-0.486	-0.486	-0.886	-1	-0.943	-0.886	-0.886	-0.131	-0.828	0	-0.886	-0.257	-0.143	-0.829	-0.829	-0.886	-0.886	-0.886	-0.2	-0.943	-0.943	0	0.203	-0.319	-0.319	-0.522	-0.522	-0.406	-0.58	-0.714	-0.828	-0.943	-0.943	-0.657	-0.986	0.029	-0.486	-0.486	0.145	-0.314	0.174	0.174	-0.429	-0.314	0.371	0.486	-0.58	-0.486	-0.486
PtUGT285	-0.58	-0.58	-0.812	-0.928	-0.812	-0.812	-0.812	-0.133	-0.63	0	-0.812	-0.319	-0.29	-0.696	-0.696	-0.812	-0.812	-0.812	-0.232	-0.928	-0.928	-0.25	0.015	-0.088	-0.088	-0.294	-0.294	-0.176	-0.265	-0.609	-0.84	-0.928	-0.928	-0.435	-0.882	-0.29	-0.58	-0.232	0.132	-0.319	0.162	0.162	-0.232	-0.116	0.116	0.232	-0.5	-0.348	-0.348
PtUGT286	0.829	0.829	0.543	0.429	0.371	0.543	0.543	-0.655	0	0.494	0.543	0.657	0.6	0.486	0.486	0.429	0.543	0.543	0.6	0.486	0.486	-0.116	0.493	0.29	0.29	-0.522	-0.522	-0.406	-0.232	0.371	0.828	0.486	0.486	-0.371	0.406	0.771	0.829	-0.429	-0.493	-0.029	-0.145	-0.145	-0.486	-0.486	0.429	0.543	-0.232	-0.429	-0.429
PtUGT287	-0.406	-0.406	-0.986	-0.928	-0.87	-0.986	-0.986	0.133	-0.84	0	-0.986	-0.145	0	-0.928	-0.928	-0.87	-0.986	-0.986	-0.522	-0.928	-0.928	0.162	-0.074	-0.618	-0.618	-0.441	-0.441	-0.5	-0.647	-0.899	-0.84	-0.928	-0.928	-0.493	-0.912	0	-0.406	-0.522	0.485	0.029	-0.074	-0.074	-0.406	-0.058	0.464	0.406	-0.529	-0.464	-0.464
PtUGT288	0.091	0.091	0.273	0.152	-0.03	0.273	0.273	0.139	0	-0.23	0.273	-0.152	-0.03	0.091	0.091	0.213	0.273	0.273	0.395	0.395	0.395	0.77	0.647	-0.246	-0.246	-0.185	-0.185	-0.062	-0.431	0.273	0.22	0.395	0.395	-0.273	0.062	0.698	0.091	-0.213	-0.277	-0.273	0.339	0.339	-0.03	-0.516	0.152	0.273	0.308	0.152	0.152
PtUGT289	0.829	0.829	0.543	0.429	0.371	0.543	0.543	-0.655	0	0.494	0.543	0.657	0.6	0.486	0.486	0.429	0.543	0.543	0.6	0.486	0.486	-0.116	0.493	0.29	0.29	-0.522	-0.522	-0.406	-0.232	0.371	0.828	0.486	0.486	-0.371	0.406	0.771	0.829	-0.429	-0.493	-0.029	-0.145	-0.145	-0.486	-0.486	0.429	0.543	-0.232	-0.429	-0.429
PtUGT290	0.393	0.393	0.655	0.393	0.393	0.655	0.655	-0.2	0.316	0.283	0.655	0.131	-0.131	0.655	0.655	0.655	0.655	0.655	0.655	0.655	0.655	0.399	0.664	0.399	0.399	-0.133	-0.133	0.133	-0.133	0.655	0.632	0.655	0.655	-0.131	0.399	0.655	0.393	-0.131	-0.531	-0.393	0.133	0.133	0.131	-0.393	-0.131	0.131	0.399	0.131	0.131
PtUGT291	-0.257	-0.257	0.257	0.029	-0.257	0.257	0.257	-0.131	0	-0.617	0.257	-0.486	-0.143	-0.029	-0.029	-0.086	0.257	0.257	0.657	0.2	0.2	0.319	0.754	0	0	-0.116	-0.116	0.116	-0.116	0.371	0	0.2	0.2	-0.371	-0.116	0.371	-0.257	0.086	-0.638	-0.6	0.812	0.812	-0.086	-0.771	0.029	0.257	0.116	0.2	0.2
PtUGT292	-0.029	-0.029	-0.314	0.143	0.086	-0.314	-0.314	0.655	0	-0.278	-0.314	0.086	0.314	-0.371	-0.371	-0.143	-0.314	-0.314	-0.829	-0.086	-0.086	0.174	-0.812	-0.725	-0.725	0.348	0.348	-0.116	0.058	-0.486	-0.207	-0.086	-0.086	0.486	0.116	-0.371	-0.029	0.143	0.812	0.829	-0.435	-0.435	0.086	0.657	0.143	-0.314	0.058	0.143	0.143
PtUGT293	0.314	0.314	-0.657	-0.429	-0.486	-0.657	-0.657	-0.131	-0.828	0.216	-0.657	0.486	0.771	-0.714	-0.714	-0.6	-0.657	-0.657	-0.429	-0.543	-0.543	0.058	-0.116	-0.754	-0.754	-0.696	-0.696	-0.928	-0.754	-0.829	-0.207	-0.543	-0.543	-0.543	-0.464	0.429	0.314	-0.771	0.464	0.486	-0.406	-0.406	-0.829	-0.143	0.943	0.714	-0.754	-0.771	-0.771
PtUGT294	-0.086	-0.086	-0.257	0.143	0.257	-0.257	-0.257	0.655	0.207	-0.031	-0.257	0.086	0.029	-0.143	-0.143	0.029	-0.257	-0.257	-0.886	-0.086	-0.086	-0.029	-0.986	-0.377	-0.377	0.551	0.551	0.145	0.319	-0.371	-0.207	-0.086	-0.086	0.714	0.203	-0.657	-0.086	0.314	0.841	0.771	-0.58	-0.58	0.371	0.943	-0.2	-0.6	0.203	0.257	0.257
PtUGT295	0.486	0.486	0.886	1	0.943	0.886	0.886	0.131	0.828	0	0.886	0.257	0.143	0.829	0.829	0.886	0.886	0.886	0.2	0.943	0.943	0	-0.203	0.319	0.319	0.522	0.522	0.406	0.58	0.714	0.828	0.943	0.943	0.657	0.986	-0.029	0.486	0.486	-0.145	0.314	-0.174	-0.174	0.429	0.314	-0.371	-0.486	0.58	0.486	0.486
PtUGT296	-0.143	-0.143	0.486	0.714	0.657	0.486	0.486	0.655	0.828	-0.463	0.486	-0.257	-0.257	0.429	0.429	0.543	0.486	0.486	-0.257	0.6	0.6	0.116	-0.58	0.029	0.029	0.928	0.928	0.696	0.754	0.429	0.207	0.6	0.6	0.943	0.696	-0.6	-0.143	0.829	0.232	0.371	-0.029	-0.029	0.771	0.657	-0.657	-0.886	0.754	0.829	0.829
PtUGT297	1	1	0.371	0.486	0.543	0.371	0.371	-0.393	0	0.741	0.371	0.943	0.771	0.429	0.429	0.486	0.371	0.371	0.086	0.429	0.429	-0.116	-0.029	0.058	0.058	-0.406	-0.406	-0.522	-0.232	0.086	0.828	0.429	0.429	-0.086	0.522	0.6	1	-0.486	0.029	0.486	-0.667	-0.667	-0.429	0.029	0.486	0.371	-0.232	-0.486	-0.486
PtUGT298	0.145	0.145	0.551	0.232	0.029	0.551	0.551	-0.531	0.105	-0.188	0.551	-0.116	0.029	0.348	0.348	0.203	0.551	0.551	0.928	0.406	0.406	0.029	0.868	0.397	0.397	-0.279	-0.279	0.044	-0.044	0.609	0.42	0.406	0.406	-0.435	0.132	0.551	0.145	-0.029	-0.882	-0.638	0.632	0.632	-0.203	-0.841	0.058	0.377	0.015	0	0
PtUGT299	0.429	0.429	-0.086	-0.257	-0.371	-0.086	-0.086	-0.655	-0.621	0.278	-0.086	0.371	0.543	-0.2	-0.2	-0.257	-0.086	-0.086	0.486	-0.143	-0.143	0.058	0.725	-0.116	-0.116	-0.899	-0.899	-0.725	-0.725	-0.143	0.207	-0.143	-0.143	-0.886	-0.319	0.886	0.429	-0.771	-0.406	-0.257	0.116	0.116	-0.829	-0.829	0.771	0.943	-0.609	-0.714	-0.714
PtUGT300	-0.314	-0.314	0.657	0.371	0.257	0.657	0.657	0.131	0.621	-0.463	0.657	-0.6	-0.657	0.543	0.543	0.486	0.657	0.657	0.657	0.6	0.6	0.348	0.551	0.464	0.464	0.435	0.435	0.725	0.377	0.829	0.207	0.6	0.6	0.2	0.319	0.029	-0.314	0.543	-0.638	-0.657	0.696	0.696	0.6	-0.314	-0.657	-0.371	0.725	0.714	0.714
PtUGT301	0.429	0.429	0.943	0.943	0.886	0.943	0.943	-0.131	0.828	0	0.943	0.2	0.086	0.886	0.886	0.829	0.943	0.943	0.429	0.886	0.886	-0.261	-0.058	0.58	0.58	0.464	0.464	0.464	0.696	0.829	0.828	0.886	0.886	0.543	0.928	-0.086	0.429	0.543	-0.406	0.086	0	0	0.371	0.143	-0.429	-0.429	0.464	0.429	0.429
PtUGT302	0.6	0.6	0.771	0.543	0.6	0.771	0.771	-0.655	0.414	0.494	0.771	0.429	0.143	0.829	0.829	0.657	0.771	0.771	0.714	0.6	0.6	-0.406	0.377	0.812	0.812	-0.116	-0.116	0.116	0.29	0.714	0.828	0.6	0.6	-0.029	0.58	0.314	0.6	0.029	-0.667	-0.257	-0.029	-0.029	-0.029	-0.257	-0.143	0.086	0.058	-0.086	-0.086
PtUGT303	0.486	0.486	0.886	1	0.943	0.886	0.886	0.131	0.828	0	0.886	0.257	0.143	0.829	0.829	0.886	0.886	0.886	0.2	0.943	0.943	0	-0.203	0.319	0.319	0.522	0.522	0.406	0.58	0.714	0.828	0.943	0.943	0.657	0.986	-0.029	0.486	0.486	-0.145	0.314	-0.174	-0.174	0.429	0.314	-0.371	-0.486	0.58	0.486	0.486
PtUGT304	0.6	0.6	0.086	0.371	0.6	0.086	0.086	0.131	0.207	0.679	0.086	0.714	0.371	0.314	0.314	0.429	0.086	0.086	-0.543	0.2	0.2	-0.203	-0.725	0	0	0.145	0.145	-0.145	0.145	-0.143	0.414	0.2	0.2	0.486	0.493	-0.143	0.6	-0.086	0.58	0.771	-0.928	-0.928	0.086	0.771	0.029	-0.257	0.029	-0.143	-0.143
PtUGT305	0.486	0.486	0.886	1	0.943	0.886	0.886	0.131	0.828	0	0.886	0.257	0.143	0.829	0.829	0.886	0.886	0.886	0.2	0.943	0.943	0	-0.203	0.319	0.319	0.522	0.522	0.406	0.58	0.714	0.828	0.943	0.943	0.657	0.986	-0.029	0.486	0.486	-0.145	0.314	-0.174	-0.174	0.429	0.314	-0.371	-0.486	0.58	0.486	0.486
PtUGT306	-0.845	-0.845	0.034	-0.034	-0.034	0.034	0.034	0.465	0.49	-0.657	0.034	-0.845	-0.845	0.034	0.034	-0.034	0.034	0.034	-0.068	-0.034	-0.034	-0.051	-0.223	0.257	0.257	0.789	0.789	0.857	0.686	0.27	-0.49	-0.034	-0.034	0.541	-0.034	-0.845	-0.845	0.845	-0.051	-0.338	0.514	0.514	0.778	0.304	-0.845	-0.778	0.549	0.778	0.778
PtUGT307	0.086	0.086	0.257	0.543	0.657	0.257	0.257	0.393	0.621	0.031	0.257	0.143	-0.029	0.371	0.371	0.429	0.257	0.257	-0.486	0.314	0.314	-0.319	-0.87	0.145	0.145	0.725	0.725	0.435	0.725	0.143	0.207	0.314	0.314	0.886	0.609	-0.714	0.086	0.6	0.435	0.6	-0.464	-0.464	0.543	0.886	-0.486	-0.771	0.377	0.429	0.429
PtUGT308	0.655	0.655	0.393	0.655	0.655	0.393	0.393	-0.2	0.316	0.283	0.393	0.655	0.655	0.393	0.393	0.393	0.393	0.393	-0.131	0.393	0.393	-0.531	-0.531	0.133	0.133	0.133	0.133	-0.133	0.399	0.131	0.632	0.393	0.393	0.393	0.664	-0.131	0.655	0.131	0.133	0.655	-0.531	-0.531	-0.131	0.393	0.131	-0.131	-0.133	-0.131	-0.131
PtUGT309	0.116	0.116	0.928	0.696	0.696	0.928	0.928	-0.133	0.84	-0.031	0.928	-0.145	-0.406	0.928	0.928	0.812	0.928	0.928	0.667	0.812	0.812	-0.088	0.294	0.809	0.809	0.471	0.471	0.706	0.647	0.986	0.63	0.812	0.812	0.406	0.706	-0.058	0.116	0.58	-0.647	-0.406	0.309	0.309	0.58	-0.058	-0.696	-0.464	0.647	0.58	0.58
PtUGT310	-0.232	-0.232	0.58	0.58	0.58	0.58	0.58	0.133	0.84	-0.344	0.58	-0.319	-0.406	0.58	0.58	0.464	0.58	0.58	0.145	0.464	0.464	-0.441	-0.353	0.603	0.603	0.824	0.824	0.824	1	0.638	0.21	0.464	0.464	0.754	0.588	-0.754	-0.232	0.928	-0.235	-0.058	0.221	0.221	0.696	0.406	-0.812	-0.812	0.529	0.696	0.696
PtUGT311	0.486	0.486	-0.486	-0.371	-0.429	-0.486	-0.486	-0.393	-0.828	0.37	-0.486	0.6	0.829	-0.543	-0.543	-0.486	-0.486	-0.486	-0.143	-0.429	-0.429	0	0.145	-0.551	-0.551	-0.87	-0.87	-0.986	-0.812	-0.657	0	-0.429	-0.429	-0.714	-0.406	0.657	0.486	-0.886	0.203	0.314	-0.348	-0.348	-0.943	-0.371	1	0.886	-0.812	-0.886	-0.886
PtUGT312	0.2	0.2	-0.543	-0.543	-0.6	-0.543	-0.543	-0.655	-0.828	0.216	-0.543	0.371	0.657	-0.6	-0.6	-0.714	-0.543	-0.543	0.029	-0.657	-0.657	-0.464	0.174	-0.232	-0.232	-0.812	-0.812	-0.812	-0.522	-0.6	-0.207	-0.657	-0.657	-0.771	-0.58	0.314	0.2	-0.657	-0.058	0.029	-0.058	-0.058	-0.943	-0.486	0.829	0.829	-0.986	-0.886	-0.886
PtUGT313	0.771	0.771	0.6	0.829	0.771	0.6	0.6	0.131	0.414	0.247	0.6	0.6	0.543	0.543	0.543	0.714	0.6	0.6	-0.029	0.771	0.771	0.232	-0.203	-0.116	-0.116	0.116	0.116	-0.116	0.058	0.314	0.828	0.771	0.771	0.371	0.812	0.371	0.771	-0.029	0.145	0.6	-0.493	-0.493	0.029	0.257	0.143	-0.086	0.29	0.086	0.086
PtUGT314	0.029	0.029	-0.371	0.086	0.143	-0.371	-0.371	0.655	0	-0.031	-0.371	0.2	0.257	-0.314	-0.314	-0.086	-0.371	-0.371	-0.943	-0.143	-0.143	0.116	-0.928	-0.638	-0.638	0.348	0.348	-0.116	0.058	-0.543	-0.207	-0.143	-0.143	0.543	0.116	-0.429	0.029	0.086	0.928	0.886	-0.638	-0.638	0.143	0.829	0.086	-0.371	0.058	0.086	0.086
PtUGT315	-0.429	-0.429	0.429	0.429	0.486	0.429	0.429	0.393	0.828	-0.37	0.429	-0.486	-0.657	0.486	0.486	0.429	0.429	0.429	-0.029	0.371	0.371	-0.203	-0.406	0.493	0.493	0.928	0.928	0.928	0.928	0.543	0	0.371	0.371	0.829	0.464	-0.829	-0.429	0.943	-0.058	-0.086	0.203	0.203	0.886	0.543	-0.943	-0.943	0.696	0.829	0.829
PtUGT316	-0.6	-0.6	0.257	0.086	0.2	0.257	0.257	0.393	0.621	-0.278	0.257	-0.657	-0.943	0.371	0.371	0.314	0.257	0.257	0.086	0.2	0.2	0.087	-0.058	0.493	0.493	0.725	0.725	0.899	0.609	0.486	-0.207	0.2	0.2	0.543	0.145	-0.6	-0.6	0.714	-0.145	-0.429	0.348	0.348	0.886	0.314	-0.943	-0.771	0.725	0.771	0.771
PtUGT317	-0.429	-0.429	0.429	0.543	0.486	0.429	0.429	0.655	0.828	-0.617	0.429	-0.543	-0.543	0.371	0.371	0.429	0.429	0.429	-0.143	0.486	0.486	0.116	-0.435	0.145	0.145	0.986	0.986	0.87	0.812	0.486	0	0.486	0.486	0.886	0.522	-0.714	-0.429	0.943	0.087	0.086	0.232	0.232	0.886	0.543	-0.829	-0.943	0.812	0.943	0.943
PtUGT318	0.261	0.261	-0.783	-0.551	-0.493	-0.783	-0.783	-0.133	-0.84	0.391	-0.783	0.522	0.667	-0.725	-0.725	-0.638	-0.783	-0.783	-0.58	-0.696	-0.696	-0.103	-0.294	-0.647	-0.647	-0.647	-0.647	-0.882	-0.676	-0.928	-0.315	-0.696	-0.696	-0.464	-0.529	0.232	0.261	-0.754	0.588	0.522	-0.559	-0.559	-0.754	0.058	0.841	0.609	-0.794	-0.812	-0.812
PtUGT320	0.486	0.486	-0.486	-0.486	-0.429	-0.486	-0.486	-0.655	-0.828	0.617	-0.486	0.657	0.714	-0.429	-0.429	-0.486	-0.486	-0.486	-0.029	-0.543	-0.543	-0.319	0.174	-0.203	-0.203	-0.928	-0.928	-0.928	-0.696	-0.6	0	-0.543	-0.543	-0.771	-0.464	0.543	0.486	-0.886	0.058	0.143	-0.377	-0.377	-0.943	-0.371	0.886	0.886	-0.928	-1	-1
PtUGT321	0.543	0.543	0.829	0.6	0.543	0.829	0.829	-0.655	0.414	0.247	0.829	0.314	0.2	0.771	0.771	0.6	0.829	0.829	0.829	0.657	0.657	-0.348	0.493	0.725	0.725	-0.116	-0.116	0.116	0.29	0.771	0.828	0.657	0.657	-0.086	0.58	0.371	0.543	0.086	-0.783	-0.314	0.174	0.174	-0.086	-0.429	-0.086	0.143	0.058	-0.029	-0.029
PtUGT322	-0.029	-0.029	0.714	0.371	0.2	0.714	0.714	-0.393	0.414	-0.309	0.714	-0.314	-0.257	0.543	0.543	0.371	0.714	0.714	0.943	0.543	0.543	-0.029	0.754	0.609	0.609	0.058	0.058	0.406	0.29	0.829	0.414	0.543	0.543	-0.143	0.29	0.257	-0.029	0.314	-0.928	-0.714	0.725	0.725	0.143	-0.657	-0.314	0.029	0.29	0.314	0.314
PtUGT323	-0.2	-0.2	-0.486	-0.429	-0.2	-0.486	-0.486	-0.131	-0.207	0.309	-0.486	0.086	-0.086	-0.257	-0.257	-0.371	-0.486	-0.486	-0.429	-0.6	-0.6	-0.638	-0.522	0.174	0.174	0.029	0.029	-0.029	0.203	-0.429	-0.414	-0.6	-0.6	0.086	-0.319	-0.6	-0.2	0.029	0.319	0.143	-0.319	-0.319	-0.029	0.429	-0.086	-0.143	-0.377	-0.257	-0.257
PtUGT324	-0.486	-0.486	0.486	0.371	0.429	0.486	0.486	0.393	0.828	-0.37	0.486	-0.6	-0.829	0.543	0.543	0.486	0.486	0.486	0.143	0.429	0.429	0	-0.145	0.551	0.551	0.87	0.87	0.986	0.812	0.657	0	0.429	0.429	0.714	0.406	-0.657	-0.486	0.886	-0.203	-0.314	0.348	0.348	0.943	0.371	-1	-0.886	0.812	0.886	0.886
PtUGT325	0.086	0.086	0.6	0.829	0.771	0.6	0.6	0.655	0.828	-0.309	0.6	-0.086	-0.143	0.543	0.543	0.714	0.6	0.6	-0.2	0.771	0.771	0.319	-0.464	-0.029	-0.029	0.812	0.812	0.58	0.58	0.486	0.414	0.771	0.771	0.886	0.812	-0.314	0.086	0.657	0.232	0.429	-0.145	-0.145	0.714	0.6	-0.543	-0.771	0.812	0.771	0.771
PtUGT326	-0.371	-0.371	0.714	0.486	0.429	0.714	0.714	0.131	0.828	-0.463	0.714	-0.6	-0.714	0.657	0.657	0.543	0.714	0.714	0.543	0.6	0.6	0	0.232	0.667	0.667	0.696	0.696	0.928	0.754	0.886	0.207	0.6	0.6	0.486	0.464	-0.371	-0.371	0.829	-0.58	-0.543	0.609	0.609	0.771	-0.029	-0.886	-0.657	0.754	0.829	0.829
PtUGT327	-0.486	-0.486	0.486	0.371	0.429	0.486	0.486	0.393	0.828	-0.37	0.486	-0.6	-0.829	0.543	0.543	0.486	0.486	0.486	0.143	0.429	0.429	0	-0.145	0.551	0.551	0.87	0.87	0.986	0.812	0.657	0	0.429	0.429	0.714	0.406	-0.657	-0.486	0.886	-0.203	-0.314	0.348	0.348	0.943	0.371	-1	-0.886	0.812	0.886	0.886
PtUGT328	-0.086	-0.086	0.429	0.657	0.714	0.429	0.429	0.655	0.828	-0.216	0.429	-0.143	-0.314	0.486	0.486	0.6	0.429	0.429	-0.371	0.543	0.543	0.058	-0.696	0.116	0.116	0.928	0.928	0.696	0.754	0.371	0.207	0.543	0.543	1	0.696	-0.657	-0.086	0.771	0.348	0.429	-0.232	-0.232	0.829	0.829	-0.714	-0.943	0.754	0.771	0.771
PtUGT329	0.257	0.257	0.771	0.771	0.829	0.771	0.771	-0.131	0.828	0.093	0.771	0.143	-0.086	0.829	0.829	0.714	0.771	0.771	0.257	0.657	0.657	-0.522	-0.29	0.725	0.725	0.58	0.58	0.58	0.87	0.714	0.621	0.657	0.657	0.657	0.812	-0.429	0.257	0.657	-0.29	0.086	-0.087	-0.087	0.486	0.371	-0.6	-0.6	0.406	0.429	0.429
PtUGT330	0.486	0.486	-0.486	-0.371	-0.429	-0.486	-0.486	-0.393	-0.828	0.37	-0.486	0.6	0.829	-0.543	-0.543	-0.486	-0.486	-0.486	-0.143	-0.429	-0.429	0	0.145	-0.551	-0.551	-0.87	-0.87	-0.986	-0.812	-0.657	0	-0.429	-0.429	-0.714	-0.406	0.657	0.486	-0.886	0.203	0.314	-0.348	-0.348	-0.943	-0.371	1	0.886	-0.812	-0.886	-0.886
PtUGT331	0.257	0.257	-0.257	0.086	0.257	-0.257	-0.257	0.131	0	0.37	-0.257	0.486	0.371	-0.086	-0.086	-0.029	-0.257	-0.257	-0.714	-0.2	-0.2	-0.464	-0.899	-0.145	-0.145	0.174	0.174	-0.174	0.232	-0.429	0	-0.2	-0.2	0.429	0.174	-0.486	0.257	0.029	0.667	0.771	-0.754	-0.754	-0.029	0.771	0.086	-0.257	-0.232	-0.2	-0.2
PtUGT332	-0.657	-0.657	-0.371	-0.2	-0.086	-0.371	-0.371	0.655	0.207	-0.339	-0.371	-0.486	-0.543	-0.257	-0.257	-0.2	-0.371	-0.371	-0.657	-0.314	-0.314	-0.029	-0.696	-0.145	-0.145	0.667	0.667	0.493	0.435	-0.257	-0.621	-0.314	-0.314	0.6	-0.145	-0.886	-0.657	0.543	0.551	0.2	-0.058	-0.058	0.6	0.714	-0.543	-0.714	0.319	0.486	0.486
PtMYB001_c1	0.6	0.6	-0.257	0.086	0.029	-0.257	-0.257	-0.131	-0.414	0.278	-0.257	0.714	0.943	-0.314	-0.314	-0.2	-0.257	-0.257	-0.429	-0.143	-0.143	-0.174	-0.406	-0.551	-0.551	-0.406	-0.406	-0.754	-0.348	-0.543	0.207	-0.143	-0.143	-0.143	0.058	0.257	0.6	-0.486	0.464	0.771	-0.609	-0.609	-0.657	0.143	0.771	0.429	-0.58	-0.6	-0.6
PtMYB001_c2	-0.086	-0.086	0.086	0.2	-0.086	0.086	0.086	0.393	0	-0.617	0.086	-0.257	0.143	-0.2	-0.2	-0.029	0.086	0.086	0.029	0.257	0.257	0.638	0.203	-0.58	-0.58	0.058	0.058	-0.058	-0.232	0.029	0	0.257	0.257	-0.029	0.058	0.314	-0.086	0.029	0.029	0.086	0.319	0.319	-0.029	-0.257	0.2	0.086	0.232	0.257	0.257
PtMYB002_c1	0.034	0.034	-0.845	-0.845	-0.778	-0.845	-0.845	-0.31	-0.98	0.365	-0.845	0.27	0.372	-0.778	-0.778	-0.778	-0.845	-0.845	-0.27	-0.845	-0.845	-0.034	0.137	-0.463	-0.463	-0.823	-0.823	-0.823	-0.823	-0.845	-0.49	-0.845	-0.845	-0.778	-0.823	0.372	0.034	-0.845	0.274	0.034	-0.223	-0.223	-0.778	-0.304	0.778	0.778	-0.823	-0.845	-0.845
PtMYB002_c2	-0.131	-0.131	-0.393	-0.393	-0.655	-0.393	-0.393	-0.2	-0.632	-0.424	-0.393	-0.131	0.393	-0.655	-0.655	-0.655	-0.393	-0.393	0.131	-0.393	-0.393	0.133	0.399	-0.531	-0.531	-0.531	-0.531	-0.531	-0.531	-0.393	-0.316	-0.393	-0.393	-0.655	-0.531	0.393	-0.131	-0.393	-0.133	-0.131	0.399	0.399	-0.655	-0.655	0.655	0.655	-0.531	-0.393	-0.393
PtMYB003	-0.429	-0.429	-0.943	-0.943	-0.886	-0.943	-0.943	-0.131	-0.828	0	-0.943	-0.143	0.029	-0.886	-0.886	-0.943	-0.943	-0.943	-0.371	-1	-1	-0.203	-0.058	-0.377	-0.377	-0.464	-0.464	-0.464	-0.464	-0.829	-0.828	-1	-1	-0.543	-0.928	-0.143	-0.429	-0.429	0.29	-0.086	0.029	0.029	-0.486	-0.143	0.429	0.429	-0.696	-0.543	-0.543
PtMYB004_c1	0.522	0.522	-0.522	-0.464	-0.406	-0.522	-0.522	-0.531	-0.84	0.626	-0.522	0.696	0.754	-0.464	-0.464	-0.464	-0.522	-0.522	-0.145	-0.522	-0.522	-0.191	0.103	-0.338	-0.338	-0.912	-0.912	-0.971	-0.765	-0.667	0	-0.522	-0.522	-0.725	-0.441	0.58	0.522	-0.928	0.191	0.261	-0.471	-0.471	-0.928	-0.29	0.928	0.87	-0.882	-0.986	-0.986
PtMYB004_c2	0.029	0.029	-0.029	0.265	0.029	-0.029	-0.029	0.539	0	-0.509	-0.029	-0.059	0.324	-0.265	-0.265	-0.029	-0.029	-0.029	-0.324	0.206	0.206	0.552	-0.194	-0.746	-0.746	0.149	0.149	-0.149	-0.179	-0.177	0	0.206	0.206	0.177	0.149	0.147	0.029	0.029	0.373	0.471	-0.015	-0.015	-0.029	0.088	0.265	-0.029	0.179	0.206	0.206
PtMYB005	-0.406	-0.406	0.406	0.522	0.522	0.406	0.406	0.664	0.84	-0.501	0.406	-0.493	-0.58	0.406	0.406	0.464	0.406	0.406	-0.203	0.464	0.464	0.088	-0.5	0.191	0.191	1	1	0.882	0.824	0.464	0	0.464	0.464	0.928	0.529	-0.754	-0.406	0.928	0.147	0.116	0.132	0.132	0.928	0.638	-0.87	-0.986	0.824	0.928	0.928
PtMYB006	-0.213	-0.213	-0.88	-0.759	-0.82	-0.88	-0.88	0.139	-0.88	-0.098	-0.88	-0.03	0.273	-0.941	-0.941	-0.82	-0.88	-0.88	-0.455	-0.759	-0.759	0.339	0.031	-0.832	-0.832	-0.554	-0.554	-0.678	-0.801	-0.88	-0.66	-0.759	-0.759	-0.577	-0.801	0.273	-0.213	-0.638	0.462	0.152	-0.062	-0.062	-0.577	-0.213	0.698	0.577	-0.554	-0.516	-0.516
PtMYB007	0.143	0.143	-0.829	-0.6	-0.543	-0.829	-0.829	-0.131	-0.828	0.309	-0.829	0.429	0.6	-0.771	-0.771	-0.714	-0.829	-0.829	-0.6	-0.771	-0.771	-0.203	-0.348	-0.609	-0.609	-0.58	-0.58	-0.812	-0.58	-0.943	-0.414	-0.771	-0.771	-0.429	-0.58	0.086	0.143	-0.657	0.58	0.486	-0.493	-0.493	-0.714	0.086	0.771	0.543	-0.812	-0.771	-0.771
PtMYB008	0.486	0.486	0.886	0.886	0.943	0.886	0.886	0.131	0.828	0.247	0.886	0.257	-0.086	0.943	0.943	1	0.886	0.886	0.257	0.943	0.943	0.145	-0.058	0.464	0.464	0.464	0.464	0.464	0.464	0.771	0.828	0.943	0.943	0.6	0.928	0.086	0.486	0.371	-0.174	0.143	-0.232	-0.232	0.543	0.314	-0.486	-0.486	0.696	0.486	0.486
PtMYB009	0.522	0.522	0.87	0.986	0.986	0.87	0.87	0.133	0.84	0.125	0.87	0.319	0.116	0.87	0.87	0.928	0.87	0.87	0.145	0.928	0.928	-0.029	-0.265	0.368	0.368	0.529	0.529	0.412	0.588	0.696	0.84	0.928	0.928	0.696	1	-0.058	0.522	0.464	-0.088	0.348	-0.279	-0.279	0.464	0.406	-0.406	-0.522	0.588	0.464	0.464
PtMYB010	0.314	0.314	-0.657	-0.429	-0.486	-0.657	-0.657	-0.131	-0.828	0.216	-0.657	0.486	0.771	-0.714	-0.714	-0.6	-0.657	-0.657	-0.429	-0.543	-0.543	0.058	-0.116	-0.754	-0.754	-0.696	-0.696	-0.928	-0.754	-0.829	-0.207	-0.543	-0.543	-0.543	-0.464	0.429	0.314	-0.771	0.464	0.486	-0.406	-0.406	-0.829	-0.143	0.943	0.714	-0.754	-0.771	-0.771
PtMYB011_c1	0.486	0.486	-0.486	-0.486	-0.429	-0.486	-0.486	-0.655	-0.828	0.617	-0.486	0.657	0.714	-0.429	-0.429	-0.486	-0.486	-0.486	-0.029	-0.543	-0.543	-0.319	0.174	-0.203	-0.203	-0.928	-0.928	-0.928	-0.696	-0.6	0	-0.543	-0.543	-0.771	-0.464	0.543	0.486	-0.886	0.058	0.143	-0.377	-0.377	-0.943	-0.371	0.886	0.886	-0.928	-1	-1
PtMYB011_c2	0.486	0.486	-0.486	-0.486	-0.429	-0.486	-0.486	-0.655	-0.828	0.617	-0.486	0.657	0.714	-0.429	-0.429	-0.486	-0.486	-0.486	-0.029	-0.543	-0.543	-0.319	0.174	-0.203	-0.203	-0.928	-0.928	-0.928	-0.696	-0.6	0	-0.543	-0.543	-0.771	-0.464	0.543	0.486	-0.886	0.058	0.143	-0.377	-0.377	-0.943	-0.371	0.886	0.886	-0.928	-1	-1
PtMYB012	-0.034	-0.034	-0.778	-0.778	-0.845	-0.778	-0.778	-0.31	-0.98	0.073	-0.778	0.135	0.439	-0.845	-0.845	-0.845	-0.778	-0.778	-0.135	-0.778	-0.778	0.034	0.274	-0.566	-0.566	-0.823	-0.823	-0.823	-0.823	-0.778	-0.49	-0.778	-0.778	-0.845	-0.823	0.439	-0.034	-0.778	0.137	-0.034	0.017	0.017	-0.845	-0.507	0.845	0.845	-0.823	-0.778	-0.778
PtMYB014	0.6	0.6	0.771	0.943	0.829	0.771	0.771	0.131	0.621	0	0.771	0.371	0.371	0.657	0.657	0.771	0.771	0.771	0.143	0.886	0.886	0.145	-0.145	0.058	0.058	0.319	0.319	0.145	0.319	0.543	0.828	0.886	0.886	0.486	0.899	0.2	0.6	0.257	-0.058	0.429	-0.232	-0.232	0.2	0.2	-0.086	-0.257	0.435	0.314	0.314
PtMYB015_c1_1	-0.371	-0.371	-1	-0.886	-0.829	-1	-1	0.131	-0.828	0	-1	-0.086	0.086	-0.943	-0.943	-0.886	-1	-1	-0.6	-0.943	-0.943	0.058	-0.203	-0.638	-0.638	-0.406	-0.406	-0.522	-0.58	-0.943	-0.828	-0.943	-0.943	-0.429	-0.87	-0.086	-0.371	-0.486	0.551	0.143	-0.145	-0.145	-0.429	0.029	0.486	0.371	-0.58	-0.486	-0.486
PtMYB015_c1_2	-0.371	-0.371	-1	-0.886	-0.829	-1	-1	0.131	-0.828	0	-1	-0.086	0.086	-0.943	-0.943	-0.886	-1	-1	-0.6	-0.943	-0.943	0.058	-0.203	-0.638	-0.638	-0.406	-0.406	-0.522	-0.58	-0.943	-0.828	-0.943	-0.943	-0.429	-0.87	-0.086	-0.371	-0.486	0.551	0.143	-0.145	-0.145	-0.429	0.029	0.486	0.371	-0.58	-0.486	-0.486
PtMYB015_c1_3	0.029	0.029	-0.714	-0.6	-0.657	-0.714	-0.714	-0.393	-0.828	0.062	-0.714	0.257	0.6	-0.771	-0.771	-0.829	-0.714	-0.714	-0.257	-0.771	-0.771	-0.406	-0.087	-0.435	-0.435	-0.638	-0.638	-0.754	-0.464	-0.771	-0.414	-0.771	-0.771	-0.6	-0.638	0.086	0.029	-0.543	0.203	0.2	-0.116	-0.116	-0.829	-0.257	0.771	0.657	-0.928	-0.771	-0.771
PtMYB015_c1_4	-0.667	-0.667	-0.203	-0.174	-0.029	-0.203	-0.203	0.399	0.315	-0.266	-0.203	-0.522	-0.667	-0.058	-0.058	-0.116	-0.203	-0.203	-0.377	-0.261	-0.261	-0.265	-0.529	0.221	0.221	0.662	0.662	0.632	0.603	-0.029	-0.525	-0.261	-0.261	0.551	-0.103	-0.928	-0.667	0.638	0.25	-0.058	0.088	0.088	0.638	0.58	-0.696	-0.725	0.309	0.493	0.493
PtMYB016_c1	0.338	0.338	0.27	0.676	0.676	0.27	0.27	0.465	0.49	-0.018	0.27	0.338	0.338	0.27	0.27	0.439	0.27	0.27	-0.541	0.439	0.439	-0.051	-0.823	-0.223	-0.223	0.549	0.549	0.137	0.446	0.034	0.367	0.439	0.439	0.778	0.686	-0.372	0.338	0.372	0.549	0.845	-0.566	-0.566	0.304	0.778	-0.135	-0.541	0.309	0.304	0.304
PtMYB016_c2	-0.131	-0.131	-0.393	-0.393	-0.655	-0.393	-0.393	-0.2	-0.632	-0.424	-0.393	-0.131	0.393	-0.655	-0.655	-0.655	-0.393	-0.393	0.131	-0.393	-0.393	0.133	0.399	-0.531	-0.531	-0.531	-0.531	-0.531	-0.531	-0.393	-0.316	-0.393	-0.393	-0.655	-0.531	0.393	-0.131	-0.393	-0.133	-0.131	0.399	0.399	-0.655	-0.655	0.655	0.655	-0.531	-0.393	-0.393
PtMYB017_c1	-0.759	-0.759	-0.334	-0.395	-0.638	-0.334	-0.334	0.139	-0.22	-0.885	-0.334	-0.759	-0.273	-0.577	-0.577	-0.638	-0.334	-0.334	0.091	-0.395	-0.395	0.062	0.216	-0.277	-0.277	0.092	0.092	0.154	0.031	-0.152	-0.66	-0.395	-0.395	-0.213	-0.524	-0.273	-0.759	0.273	-0.185	-0.395	0.77	0.77	-0.03	-0.395	-0.03	0.03	-0.092	0.213	0.213
PtMYB017_c2	-0.464	-0.464	-0.928	-0.986	-0.928	-0.928	-0.928	-0.133	-0.84	0	-0.928	-0.203	-0.058	-0.87	-0.87	-0.928	-0.928	-0.928	-0.29	-0.986	-0.986	-0.103	0.074	-0.353	-0.353	-0.5	-0.5	-0.441	-0.529	-0.783	-0.84	-0.986	-0.986	-0.609	-0.971	-0.058	-0.464	-0.464	0.221	-0.203	0.103	0.103	-0.464	-0.232	0.406	0.464	-0.647	-0.522	-0.522
PtMYB018_c1	0.086	0.086	-0.771	-0.657	-0.6	-0.771	-0.771	-0.393	-0.828	0.309	-0.771	0.371	0.543	-0.714	-0.714	-0.771	-0.771	-0.771	-0.371	-0.829	-0.829	-0.464	-0.203	-0.348	-0.348	-0.638	-0.638	-0.754	-0.464	-0.829	-0.414	-0.829	-0.829	-0.543	-0.638	0.029	0.086	-0.6	0.319	0.257	-0.319	-0.319	-0.771	-0.086	0.714	0.6	-0.928	-0.829	-0.829
PtMYB018_c2	0.086	0.086	-0.429	-0.257	-0.029	-0.429	-0.429	-0.131	-0.207	0.463	-0.429	0.371	0.2	-0.2	-0.2	-0.257	-0.429	-0.429	-0.543	-0.486	-0.486	-0.638	-0.667	0.058	0.058	-0.029	-0.029	-0.203	0.145	-0.486	-0.207	-0.486	-0.486	0.143	-0.145	-0.486	0.086	-0.086	0.464	0.429	-0.58	-0.58	-0.143	0.543	0.086	-0.086	-0.435	-0.371	-0.371
PtMYB019	0.086	0.086	0.257	0.543	0.657	0.257	0.257	0.393	0.621	0.031	0.257	0.143	-0.029	0.371	0.371	0.429	0.257	0.257	-0.486	0.314	0.314	-0.319	-0.87	0.145	0.145	0.725	0.725	0.435	0.725	0.143	0.207	0.314	0.314	0.886	0.609	-0.714	0.086	0.6	0.435	0.6	-0.464	-0.464	0.543	0.886	-0.486	-0.771	0.377	0.429	0.429
PtMYB020	0.406	0.406	0.116	-0.174	-0.232	0.116	0.116	-0.664	-0.42	0.36	0.116	0.29	0.29	0.058	0.058	-0.029	0.116	0.116	0.667	0.029	0.029	0.118	0.868	0.147	0.147	-0.794	-0.794	-0.5	-0.618	0.116	0.315	0.029	0.029	-0.812	-0.206	0.899	0.406	-0.667	-0.574	-0.464	0.191	0.191	-0.609	-0.841	0.522	0.812	-0.382	-0.551	-0.551
PtMYB021	0.464	0.464	0.928	0.928	0.928	0.928	0.928	-0.133	0.84	0.125	0.928	0.261	0.058	0.928	0.928	0.87	0.928	0.928	0.377	0.87	0.87	-0.294	-0.118	0.632	0.632	0.471	0.471	0.471	0.706	0.812	0.84	0.87	0.87	0.58	0.941	-0.116	0.464	0.522	-0.353	0.116	-0.103	-0.103	0.406	0.232	-0.464	-0.464	0.471	0.406	0.406
PtMYB022	0.486	0.486	0.886	1	0.943	0.886	0.886	0.131	0.828	0	0.886	0.257	0.143	0.829	0.829	0.886	0.886	0.886	0.2	0.943	0.943	0	-0.203	0.319	0.319	0.522	0.522	0.406	0.58	0.714	0.828	0.943	0.943	0.657	0.986	-0.029	0.486	0.486	-0.145	0.314	-0.174	-0.174	0.429	0.314	-0.371	-0.486	0.58	0.486	0.486
PtMYB023	0.486	0.486	-0.486	-0.371	-0.429	-0.486	-0.486	-0.393	-0.828	0.37	-0.486	0.6	0.829	-0.543	-0.543	-0.486	-0.486	-0.486	-0.143	-0.429	-0.429	0	0.145	-0.551	-0.551	-0.87	-0.87	-0.986	-0.812	-0.657	0	-0.429	-0.429	-0.714	-0.406	0.657	0.486	-0.886	0.203	0.314	-0.348	-0.348	-0.943	-0.371	1	0.886	-0.812	-0.886	-0.886
PtMYB024	0.657	0.657	-0.314	-0.257	-0.143	-0.314	-0.314	-0.655	-0.621	0.772	-0.314	0.829	0.771	-0.2	-0.2	-0.257	-0.314	-0.314	-0.086	-0.371	-0.371	-0.464	-0.029	-0.058	-0.058	-0.783	-0.783	-0.841	-0.493	-0.486	0.207	-0.371	-0.371	-0.543	-0.203	0.429	0.657	-0.771	0.116	0.314	-0.58	-0.58	-0.829	-0.143	0.771	0.714	-0.841	-0.943	-0.943
PtMYB025	-0.455	-0.455	-0.638	-0.577	-0.334	-0.638	-0.638	0.417	-0.22	0.164	-0.638	-0.213	-0.455	-0.395	-0.395	-0.334	-0.638	-0.638	-0.638	-0.577	-0.577	0.092	-0.431	-0.185	-0.185	0.154	0.154	0.092	-0.092	-0.516	-0.66	-0.577	-0.577	0.152	-0.462	-0.455	-0.455	-0.03	0.585	0.091	-0.277	-0.277	0.273	0.516	-0.213	-0.273	0.031	0.03	0.03
PtMYB026	0.486	0.486	-0.486	-0.371	-0.429	-0.486	-0.486	-0.393	-0.828	0.37	-0.486	0.6	0.829	-0.543	-0.543	-0.486	-0.486	-0.486	-0.143	-0.429	-0.429	0	0.145	-0.551	-0.551	-0.87	-0.87	-0.986	-0.812	-0.657	0	-0.429	-0.429	-0.714	-0.406	0.657	0.486	-0.886	0.203	0.314	-0.348	-0.348	-0.943	-0.371	1	0.886	-0.812	-0.886	-0.886
PtMYB027	-0.086	-0.086	0.429	0.657	0.714	0.429	0.429	0.655	0.828	-0.216	0.429	-0.143	-0.314	0.486	0.486	0.6	0.429	0.429	-0.371	0.543	0.543	0.058	-0.696	0.116	0.116	0.928	0.928	0.696	0.754	0.371	0.207	0.543	0.543	1	0.696	-0.657	-0.086	0.771	0.348	0.429	-0.232	-0.232	0.829	0.829	-0.714	-0.943	0.754	0.771	0.771
PtMYB028_c1	-0.03	-0.03	-0.334	-0.395	-0.152	-0.334	-0.334	-0.417	-0.22	0.492	-0.334	0.213	-0.03	-0.091	-0.091	-0.273	-0.334	-0.334	-0.152	-0.516	-0.516	-0.739	-0.277	0.4	0.4	-0.154	-0.154	-0.092	0.154	-0.273	-0.22	-0.516	-0.516	-0.091	-0.277	-0.395	-0.03	-0.091	0.062	-0.03	-0.277	-0.277	-0.152	0.213	-0.03	0.03	-0.462	-0.395	-0.395
PtMYB028_c2	-0.845	-0.845	0.034	-0.034	-0.034	0.034	0.034	0.465	0.49	-0.657	0.034	-0.845	-0.845	0.034	0.034	-0.034	0.034	0.034	-0.068	-0.034	-0.034	-0.051	-0.223	0.257	0.257	0.789	0.789	0.857	0.686	0.27	-0.49	-0.034	-0.034	0.541	-0.034	-0.845	-0.845	0.845	-0.051	-0.338	0.514	0.514	0.778	0.304	-0.845	-0.778	0.549	0.778	0.778
PtMYB028_c3	-0.522	-0.522	-0.87	-0.928	-0.986	-0.87	-0.87	-0.133	-0.84	-0.25	-0.87	-0.319	0	-0.928	-0.928	-0.986	-0.87	-0.87	-0.174	-0.928	-0.928	-0.044	0.191	-0.441	-0.441	-0.5	-0.5	-0.441	-0.529	-0.725	-0.84	-0.928	-0.928	-0.667	-0.971	0	-0.522	-0.406	0.103	-0.261	0.309	0.309	-0.522	-0.406	0.464	0.522	-0.647	-0.464	-0.464
PtMYB029_c1	0.334	0.334	0.03	0.395	0.213	0.03	0.03	0.139	0	-0.23	0.03	0.334	0.698	-0.152	-0.152	-0.03	0.03	0.03	-0.334	0.152	0.152	-0.092	-0.462	-0.493	-0.493	0.062	0.062	-0.308	0.062	-0.213	0.22	0.152	0.152	0.213	0.308	-0.03	0.334	0.03	0.339	0.698	-0.277	-0.277	-0.273	0.213	0.395	0.03	-0.185	-0.091	-0.091
PtMYB029_c2	-0.667	-0.667	0.145	-0.174	-0.377	0.145	0.145	-0.133	0.105	-0.736	0.145	-0.812	-0.551	-0.058	-0.058	-0.232	0.145	0.145	0.638	-0.029	-0.029	0.015	0.632	0.294	0.294	0.132	0.132	0.456	0.221	0.406	-0.315	-0.029	-0.029	-0.232	-0.279	-0.116	-0.667	0.406	-0.706	-0.841	1	1	0.174	-0.638	-0.348	-0.029	0.162	0.377	0.377
PtMYB030	-0.429	-0.429	0.429	0.429	0.486	0.429	0.429	0.393	0.828	-0.37	0.429	-0.486	-0.657	0.486	0.486	0.429	0.429	0.429	-0.029	0.371	0.371	-0.203	-0.406	0.493	0.493	0.928	0.928	0.928	0.928	0.543	0	0.371	0.371	0.829	0.464	-0.829	-0.429	0.943	-0.058	-0.086	0.203	0.203	0.886	0.543	-0.943	-0.943	0.696	0.829	0.829
PtMYB031	-0.086	-0.086	-0.943	-0.714	-0.657	-0.943	-0.943	0.131	-0.828	0.154	-0.943	0.2	0.371	-0.886	-0.886	-0.771	-0.943	-0.943	-0.714	-0.829	-0.829	0.058	-0.348	-0.754	-0.754	-0.464	-0.464	-0.696	-0.638	-1	-0.621	-0.829	-0.829	-0.371	-0.696	0.029	-0.086	-0.6	0.696	0.429	-0.406	-0.406	-0.543	0.143	0.657	0.429	-0.638	-0.6	-0.6
PtMYB033	0.429	0.429	0.943	0.943	0.886	0.943	0.943	-0.131	0.828	0	0.943	0.2	0.086	0.886	0.886	0.829	0.943	0.943	0.429	0.886	0.886	-0.261	-0.058	0.58	0.58	0.464	0.464	0.464	0.696	0.829	0.828	0.886	0.886	0.543	0.928	-0.086	0.429	0.543	-0.406	0.086	0	0	0.371	0.143	-0.429	-0.429	0.464	0.429	0.429
PtMYB034	-0.086	-0.086	0.429	0.657	0.714	0.429	0.429	0.655	0.828	-0.216	0.429	-0.143	-0.314	0.486	0.486	0.6	0.429	0.429	-0.371	0.543	0.543	0.058	-0.696	0.116	0.116	0.928	0.928	0.696	0.754	0.371	0.207	0.543	0.543	1	0.696	-0.657	-0.086	0.771	0.348	0.429	-0.232	-0.232	0.829	0.829	-0.714	-0.943	0.754	0.771	0.771
PtMYB035	0.577	0.577	0.88	0.82	0.82	0.88	0.88	-0.417	0.66	0.262	0.88	0.395	0.213	0.88	0.88	0.759	0.88	0.88	0.516	0.759	0.759	-0.462	0.031	0.708	0.708	0.216	0.216	0.277	0.585	0.759	0.88	0.759	0.759	0.334	0.832	0.03	0.577	0.334	-0.493	0.03	-0.092	-0.092	0.152	0.03	-0.273	-0.213	0.216	0.152	0.152
PtMYB036	0.541	0.541	-0.338	-0.169	0.068	-0.338	-0.338	-0.31	-0.367	0.822	-0.338	0.778	0.541	-0.101	-0.101	-0.101	-0.338	-0.338	-0.439	-0.338	-0.338	-0.463	-0.463	-0.034	-0.034	-0.394	-0.394	-0.566	-0.223	-0.507	0.122	-0.338	-0.338	-0.101	-0.051	0.034	0.541	-0.507	0.446	0.541	-0.823	-0.823	-0.439	0.372	0.439	0.27	-0.566	-0.676	-0.676
PtMYB037	0.543	0.543	0.486	0.771	0.886	0.486	0.486	0.393	0.621	0.339	0.486	0.486	0.2	0.6	0.6	0.771	0.486	0.486	-0.371	0.657	0.657	0.087	-0.638	0.029	0.029	0.493	0.493	0.203	0.377	0.257	0.621	0.657	0.657	0.771	0.841	-0.143	0.543	0.257	0.435	0.714	-0.696	-0.696	0.429	0.771	-0.257	-0.543	0.493	0.314	0.314
PtMYB038	0.778	0.778	0.845	0.778	0.778	0.845	0.845	-0.31	0.49	0.438	0.845	0.541	0.304	0.845	0.845	0.845	0.845	0.845	0.507	0.845	0.845	0.017	0.257	0.446	0.446	-0.034	-0.034	0.034	0.137	0.676	0.98	0.845	0.845	0.135	0.789	0.507	0.778	-0.034	-0.394	0.068	-0.223	-0.223	0.034	-0.101	-0.034	0.034	0.274	0.034	0.034
PtMYB039_c1	0.943	0.943	0.086	0.257	0.371	0.086	0.086	-0.393	-0.207	0.833	0.086	1	0.829	0.2	0.2	0.257	0.086	0.086	-0.143	0.143	0.143	-0.232	-0.203	-0.058	-0.058	-0.493	-0.493	-0.667	-0.319	-0.2	0.621	0.143	0.143	-0.143	0.319	0.486	0.943	-0.6	0.232	0.6	-0.812	-0.812	-0.543	0.143	0.6	0.429	-0.435	-0.657	-0.657
PtMYB039_c2	0.714	0.714	-0.371	-0.2	-0.086	-0.371	-0.371	-0.393	-0.621	0.772	-0.371	0.886	0.829	-0.257	-0.257	-0.2	-0.371	-0.371	-0.314	-0.314	-0.314	-0.203	-0.174	-0.319	-0.319	-0.725	-0.725	-0.899	-0.609	-0.6	0.207	-0.314	-0.314	-0.429	-0.145	0.486	0.714	-0.829	0.377	0.543	-0.754	-0.754	-0.771	0.029	0.829	0.657	-0.725	-0.886	-0.886
PtMYB040	0.429	0.429	-0.429	-0.543	-0.486	-0.429	-0.429	-0.655	-0.828	0.617	-0.429	0.543	0.543	-0.371	-0.371	-0.429	-0.429	-0.429	0.143	-0.486	-0.486	-0.116	0.435	-0.145	-0.145	-0.986	-0.986	-0.87	-0.812	-0.486	0	-0.486	-0.486	-0.886	-0.522	0.714	0.429	-0.943	-0.087	-0.086	-0.232	-0.232	-0.886	-0.543	0.829	0.943	-0.812	-0.943	-0.943
PtMYB041	0.829	0.829	-0.143	0.086	0.143	-0.143	-0.143	-0.393	-0.414	0.679	-0.143	0.943	0.943	-0.086	-0.086	-0.029	-0.143	-0.143	-0.257	-0.086	-0.086	-0.29	-0.261	-0.261	-0.261	-0.58	-0.58	-0.812	-0.406	-0.429	0.414	-0.086	-0.086	-0.257	0.116	0.429	0.829	-0.657	0.319	0.657	-0.754	-0.754	-0.714	0.086	0.771	0.543	-0.638	-0.771	-0.771
PtMYB042_c1	0.257	0.257	0.771	0.771	0.829	0.771	0.771	-0.131	0.828	0.093	0.771	0.143	-0.086	0.829	0.829	0.714	0.771	0.771	0.257	0.657	0.657	-0.522	-0.29	0.725	0.725	0.58	0.58	0.58	0.87	0.714	0.621	0.657	0.657	0.657	0.812	-0.429	0.257	0.657	-0.29	0.086	-0.087	-0.087	0.486	0.371	-0.6	-0.6	0.406	0.429	0.429
PtMYB042_c2	0.257	0.257	0.771	0.771	0.829	0.771	0.771	-0.131	0.828	0.093	0.771	0.143	-0.086	0.829	0.829	0.714	0.771	0.771	0.257	0.657	0.657	-0.522	-0.29	0.725	0.725	0.58	0.58	0.58	0.87	0.714	0.621	0.657	0.657	0.657	0.812	-0.429	0.257	0.657	-0.29	0.086	-0.087	-0.087	0.486	0.371	-0.6	-0.6	0.406	0.429	0.429
PtMYB043_c1	-0.543	-0.543	-0.143	0.086	0.143	-0.143	-0.143	0.655	0.414	-0.432	-0.143	-0.429	-0.429	-0.086	-0.086	-0.029	-0.143	-0.143	-0.6	-0.086	-0.086	-0.116	-0.783	-0.087	-0.087	0.812	0.812	0.58	0.638	-0.086	-0.414	-0.086	-0.086	0.771	0.116	-0.943	-0.543	0.714	0.493	0.314	-0.058	-0.058	0.657	0.771	-0.6	-0.829	0.406	0.6	0.6
PtMYB043_c2	-0.543	-0.543	0.543	0.429	0.371	0.543	0.543	0.393	0.828	-0.617	0.543	-0.714	-0.771	0.486	0.486	0.429	0.543	0.543	0.257	0.486	0.486	0.058	-0.029	0.464	0.464	0.87	0.87	0.986	0.812	0.714	0	0.486	0.486	0.657	0.406	-0.6	-0.543	0.943	-0.319	-0.371	0.551	0.551	0.886	0.2	-0.943	-0.829	0.812	0.943	0.943
PtMYB044_c1	0.6	0.6	0.771	0.943	0.829	0.771	0.771	0.131	0.621	0	0.771	0.371	0.371	0.657	0.657	0.771	0.771	0.771	0.143	0.886	0.886	0.145	-0.145	0.058	0.058	0.319	0.319	0.145	0.319	0.543	0.828	0.886	0.886	0.486	0.899	0.2	0.6	0.257	-0.058	0.429	-0.232	-0.232	0.2	0.2	-0.086	-0.257	0.435	0.314	0.314
PtMYB044_c2	0.213	0.213	0.88	0.577	0.577	0.88	0.88	-0.417	0.66	0.098	0.88	-0.03	-0.273	0.88	0.88	0.698	0.88	0.88	0.82	0.698	0.698	-0.246	0.462	0.893	0.893	0.216	0.216	0.524	0.524	0.941	0.66	0.698	0.698	0.152	0.585	0.091	0.213	0.395	-0.801	-0.516	0.339	0.339	0.334	-0.273	-0.516	-0.213	0.4	0.334	0.334
PtMYB045_c1_1	0.657	0.657	0.714	0.771	0.886	0.714	0.714	0.131	0.621	0.494	0.714	0.486	0.086	0.829	0.829	0.943	0.714	0.714	0.086	0.829	0.829	0.232	-0.116	0.29	0.29	0.261	0.261	0.203	0.203	0.543	0.828	0.829	0.829	0.486	0.841	0.257	0.657	0.086	0.029	0.314	-0.493	-0.493	0.371	0.371	-0.257	-0.314	0.551	0.257	0.257
PtMYB045_c1_2	0.522	0.522	0.87	0.986	0.986	0.87	0.87	0.133	0.84	0.125	0.87	0.319	0.116	0.87	0.87	0.928	0.87	0.87	0.145	0.928	0.928	-0.029	-0.265	0.368	0.368	0.529	0.529	0.412	0.588	0.696	0.84	0.928	0.928	0.696	1	-0.058	0.522	0.464	-0.088	0.348	-0.279	-0.279	0.464	0.406	-0.406	-0.522	0.588	0.464	0.464
PtMYB046_c1	-0.143	-0.143	-0.886	-0.6	-0.486	-0.886	-0.886	0.393	-0.621	0.154	-0.886	0.143	0.2	-0.771	-0.771	-0.6	-0.886	-0.886	-0.886	-0.714	-0.714	0.174	-0.551	-0.754	-0.754	-0.203	-0.203	-0.493	-0.493	-0.943	-0.621	-0.714	-0.714	-0.086	-0.551	-0.143	-0.143	-0.429	0.87	0.543	-0.522	-0.522	-0.257	0.429	0.429	0.143	-0.377	-0.371	-0.371
PtMYB046_c2	-0.516	-0.516	0.152	-0.213	-0.395	0.152	0.152	-0.417	0	-0.557	0.152	-0.638	-0.395	-0.03	-0.03	-0.273	0.152	0.152	0.759	-0.091	-0.091	-0.216	0.708	0.431	0.431	-0.062	-0.062	0.308	0.185	0.395	-0.22	-0.091	-0.091	-0.395	-0.308	-0.03	-0.516	0.273	-0.832	-0.88	0.955	0.955	-0.03	-0.759	-0.213	0.152	-0.062	0.152	0.152
PtMYB047	-0.577	-0.577	0.213	0.273	0.273	0.213	0.213	0.417	0.66	-0.557	0.213	-0.577	-0.577	0.213	0.213	0.152	0.213	0.213	-0.152	0.152	0.152	-0.277	-0.493	0.308	0.308	0.893	0.893	0.832	0.893	0.334	-0.22	0.152	0.152	0.759	0.277	-0.941	-0.577	0.941	0.031	-0.03	0.277	0.277	0.759	0.516	-0.82	-0.88	0.524	0.759	0.759
PtMYB048	0.543	0.543	-0.543	-0.429	-0.371	-0.543	-0.543	-0.393	-0.828	0.617	-0.543	0.714	0.771	-0.486	-0.486	-0.429	-0.543	-0.543	-0.257	-0.486	-0.486	-0.058	0.029	-0.464	-0.464	-0.87	-0.87	-0.986	-0.812	-0.714	0	-0.486	-0.486	-0.657	-0.406	0.6	0.543	-0.943	0.319	0.371	-0.551	-0.551	-0.886	-0.2	0.943	0.829	-0.812	-0.943	-0.943
PtMYB050	-0.086	-0.086	0.429	0.657	0.714	0.429	0.429	0.655	0.828	-0.216	0.429	-0.143	-0.314	0.486	0.486	0.6	0.429	0.429	-0.371	0.543	0.543	0.058	-0.696	0.116	0.116	0.928	0.928	0.696	0.754	0.371	0.207	0.543	0.543	1	0.696	-0.657	-0.086	0.771	0.348	0.429	-0.232	-0.232	0.829	0.829	-0.714	-0.943	0.754	0.771	0.771
PtMYB051_c1_1	-0.429	-0.429	0.429	0.429	0.486	0.429	0.429	0.393	0.828	-0.37	0.429	-0.486	-0.657	0.486	0.486	0.429	0.429	0.429	-0.029	0.371	0.371	-0.203	-0.406	0.493	0.493	0.928	0.928	0.928	0.928	0.543	0	0.371	0.371	0.829	0.464	-0.829	-0.429	0.943	-0.058	-0.086	0.203	0.203	0.886	0.543	-0.943	-0.943	0.696	0.829	0.829
PtMYB051_c1_2	-0.213	-0.213	0.213	0.516	0.516	0.213	0.213	0.696	0.66	-0.393	0.213	-0.213	-0.213	0.213	0.213	0.334	0.213	0.213	-0.516	0.334	0.334	0	-0.801	-0.092	-0.092	0.893	0.893	0.585	0.708	0.152	0	0.334	0.334	0.941	0.524	-0.759	-0.213	0.759	0.462	0.516	-0.185	-0.185	0.698	0.82	-0.577	-0.88	0.585	0.698	0.698
PtMYB051_c2	-0.429	-0.429	0.429	0.429	0.486	0.429	0.429	0.393	0.828	-0.37	0.429	-0.486	-0.657	0.486	0.486	0.429	0.429	0.429	-0.029	0.371	0.371	-0.203	-0.406	0.493	0.493	0.928	0.928	0.928	0.928	0.543	0	0.371	0.371	0.829	0.464	-0.829	-0.429	0.943	-0.058	-0.086	0.203	0.203	0.886	0.543	-0.943	-0.943	0.696	0.829	0.829
PtMYB053	0.429	0.429	0.943	0.943	0.886	0.943	0.943	0.131	0.828	0	0.943	0.143	-0.029	0.886	0.886	0.943	0.943	0.943	0.371	1	1	0.203	0.058	0.377	0.377	0.464	0.464	0.464	0.464	0.829	0.828	1	1	0.543	0.928	0.143	0.429	0.429	-0.29	0.086	-0.029	-0.029	0.486	0.143	-0.429	-0.429	0.696	0.543	0.543
PtMYB054	0.486	0.486	0.886	0.886	0.943	0.886	0.886	0.131	0.828	0.247	0.886	0.257	-0.086	0.943	0.943	1	0.886	0.886	0.257	0.943	0.943	0.145	-0.058	0.464	0.464	0.464	0.464	0.464	0.464	0.771	0.828	0.943	0.943	0.6	0.928	0.086	0.486	0.371	-0.174	0.143	-0.232	-0.232	0.543	0.314	-0.486	-0.486	0.696	0.486	0.486
PtMYB055	-0.845	-0.845	0.034	-0.034	-0.034	0.034	0.034	0.465	0.49	-0.657	0.034	-0.845	-0.845	0.034	0.034	-0.034	0.034	0.034	-0.068	-0.034	-0.034	-0.051	-0.223	0.257	0.257	0.789	0.789	0.857	0.686	0.27	-0.49	-0.034	-0.034	0.541	-0.034	-0.845	-0.845	0.845	-0.051	-0.338	0.514	0.514	0.778	0.304	-0.845	-0.778	0.549	0.778	0.778
PtMYB056_c1	-0.03	-0.03	0.395	0.03	-0.152	0.395	0.395	-0.417	0	-0.23	0.395	-0.273	-0.152	0.213	0.213	0.091	0.395	0.395	0.88	0.273	0.273	0.216	0.955	0.308	0.308	-0.308	-0.308	0.062	-0.185	0.516	0.22	0.273	0.273	-0.516	-0.062	0.577	-0.03	-0.091	-0.832	-0.759	0.708	0.708	-0.152	-0.88	0.03	0.395	0.062	0.03	0.03
PtMYB056_c2	0.886	0.886	0.143	0.2	0.314	0.143	0.143	-0.655	-0.207	0.833	0.143	0.943	0.771	0.257	0.257	0.2	0.143	0.143	0.086	0.086	0.086	-0.493	-0.058	0.203	0.203	-0.551	-0.551	-0.609	-0.203	-0.086	0.621	0.086	0.086	-0.257	0.261	0.429	0.886	-0.543	-0.029	0.371	-0.638	-0.638	-0.6	-0.029	0.543	0.486	-0.551	-0.714	-0.714
PtMYB057_c1_1	-0.943	-0.943	-0.429	-0.6	-0.714	-0.429	-0.429	0.131	-0.207	-0.741	-0.429	-0.886	-0.6	-0.543	-0.543	-0.657	-0.429	-0.429	0.086	-0.543	-0.543	0	0.232	-0.058	-0.058	0.145	0.145	0.319	0.087	-0.143	-0.828	-0.543	-0.543	-0.2	-0.667	-0.429	-0.943	0.314	-0.203	-0.6	0.783	0.783	0.143	-0.314	-0.257	-0.086	-0.029	0.257	0.257
PtMYB058	0.6	0.6	0.086	0.086	-0.086	0.086	0.086	-0.655	-0.414	0.185	0.086	0.543	0.829	-0.086	-0.086	-0.143	0.086	0.086	0.371	0.029	0.029	-0.232	0.377	-0.116	-0.116	-0.696	-0.696	-0.696	-0.406	-0.086	0.414	0.029	0.029	-0.6	0	0.657	0.6	-0.543	-0.319	0.086	-0.029	-0.029	-0.829	-0.6	0.771	0.771	-0.638	-0.657	-0.657
PtMYB059	0.152	0.152	-0.516	-0.213	0.03	-0.516	-0.516	0.417	-0.22	0.492	-0.516	0.395	0.152	-0.273	-0.273	-0.091	-0.516	-0.516	-0.88	-0.334	-0.334	0.092	-0.739	-0.431	-0.431	0.031	0.031	-0.277	-0.216	-0.638	-0.22	-0.334	-0.334	0.273	-0.092	-0.213	0.152	-0.273	0.893	0.698	-0.832	-0.832	0.03	0.759	0.152	-0.152	-0.092	-0.213	-0.213
PtMYB060_c1	-0.334	-0.334	-0.759	-0.88	-0.941	-0.759	-0.759	-0.417	-0.88	-0.098	-0.759	-0.152	0.152	-0.82	-0.82	-0.941	-0.759	-0.759	0.03	-0.88	-0.88	-0.216	0.339	-0.277	-0.277	-0.678	-0.678	-0.554	-0.554	-0.638	-0.66	-0.88	-0.88	-0.82	-0.924	0.152	-0.334	-0.516	-0.092	-0.334	0.308	0.308	-0.698	-0.577	0.577	0.698	-0.801	-0.638	-0.638
PtMYB060_c2	0.522	0.522	0.87	0.986	0.986	0.87	0.87	0.133	0.84	0.125	0.87	0.319	0.116	0.87	0.87	0.928	0.87	0.87	0.145	0.928	0.928	-0.029	-0.265	0.368	0.368	0.529	0.529	0.412	0.588	0.696	0.84	0.928	0.928	0.696	1	-0.058	0.522	0.464	-0.088	0.348	-0.279	-0.279	0.464	0.406	-0.406	-0.522	0.588	0.464	0.464
PtMYB061_c1	-0.116	-0.116	0.812	0.58	0.58	0.812	0.812	-0.133	0.84	-0.188	0.812	-0.319	-0.522	0.812	0.812	0.638	0.812	0.812	0.609	0.638	0.638	-0.294	0.176	0.868	0.868	0.588	0.588	0.824	0.824	0.928	0.42	0.638	0.638	0.464	0.588	-0.348	-0.116	0.754	-0.647	-0.464	0.426	0.426	0.638	0	-0.812	-0.58	0.588	0.638	0.638
PtMYB061_c2	-0.169	-0.169	0.372	0.304	0.304	0.372	0.372	-0.31	0.49	-0.201	0.372	-0.169	-0.169	0.372	0.372	0.135	0.372	0.372	0.27	0.135	0.135	-0.823	-0.223	0.686	0.686	0.446	0.446	0.514	0.857	0.439	0.122	0.135	0.135	0.372	0.309	-0.676	-0.169	0.676	-0.394	-0.169	0.257	0.257	0.27	0.135	-0.507	-0.439	0.034	0.27	0.27
PtMYB063	-0.698	-0.698	0.334	0.152	0.152	0.334	0.334	0.417	0.66	-0.557	0.334	-0.82	-0.941	0.334	0.334	0.273	0.334	0.334	0.213	0.273	0.273	0.154	0.062	0.431	0.431	0.77	0.77	0.955	0.647	0.577	-0.22	0.273	0.273	0.516	0.154	-0.577	-0.698	0.82	-0.277	-0.516	0.585	0.585	0.88	0.152	-0.941	-0.759	0.77	0.88	0.88
PtMYB065	0.131	0.131	-0.655	-0.655	-0.393	-0.655	-0.655	-0.2	-0.632	0.707	-0.655	0.393	0.131	-0.393	-0.393	-0.393	-0.655	-0.655	-0.393	-0.655	-0.655	-0.133	-0.133	-0.133	-0.133	-0.531	-0.531	-0.531	-0.531	-0.655	-0.316	-0.655	-0.655	-0.393	-0.531	0.131	0.131	-0.655	0.399	0.131	-0.531	-0.531	-0.393	0.131	0.393	0.393	-0.531	-0.655	-0.655
PtMYB066	0.778	0.778	0.845	0.778	0.778	0.845	0.845	-0.31	0.49	0.438	0.845	0.541	0.304	0.845	0.845	0.845	0.845	0.845	0.507	0.845	0.845	0.017	0.257	0.446	0.446	-0.034	-0.034	0.034	0.137	0.676	0.98	0.845	0.845	0.135	0.789	0.507	0.778	-0.034	-0.394	0.068	-0.223	-0.223	0.034	-0.101	-0.034	0.034	0.274	0.034	0.034
PtMYB067	0.371	0.371	0.314	0.429	0.143	0.314	0.314	-0.131	0	-0.309	0.314	0.2	0.6	0.029	0.029	0.086	0.314	0.314	0.257	0.371	0.371	0.116	0.203	-0.29	-0.29	-0.174	-0.174	-0.29	-0.116	0.143	0.414	0.371	0.371	-0.143	0.29	0.429	0.371	-0.086	-0.203	0.2	0.145	0.145	-0.371	-0.371	0.429	0.314	-0.116	-0.086	-0.086
PtMYB068_c1	-0.068	-0.068	0.676	0.27	0.27	0.676	0.676	-0.31	0.49	-0.018	0.676	-0.304	-0.541	0.676	0.676	0.507	0.676	0.676	0.845	0.507	0.507	0.017	0.686	0.789	0.789	0.137	0.137	0.549	0.309	0.845	0.367	0.507	0.507	-0.034	0.274	0.169	-0.068	0.304	-0.823	-0.778	0.549	0.549	0.372	-0.439	-0.541	-0.135	0.446	0.372	0.372
PtMYB068_c2	0.6	0.6	0.771	0.943	0.829	0.771	0.771	0.131	0.621	0	0.771	0.371	0.371	0.657	0.657	0.771	0.771	0.771	0.143	0.886	0.886	0.145	-0.145	0.058	0.058	0.319	0.319	0.145	0.319	0.543	0.828	0.886	0.886	0.486	0.899	0.2	0.6	0.257	-0.058	0.429	-0.232	-0.232	0.2	0.2	-0.086	-0.257	0.435	0.314	0.314
PtMYB070_c2	0.828	0.828	0.828	0.828	0.828	0.828	0.828	-0.316	0.5	0.447	0.828	0.621	0.414	0.828	0.828	0.828	0.828	0.828	0.414	0.828	0.828	-0.105	0.105	0.42	0.42	0	0	0	0.21	0.621	1	0.828	0.828	0.207	0.84	0.414	0.828	0	-0.315	0.207	-0.315	-0.315	0	0	0	0	0.21	0	0
PtMYB071_c1	0.406	0.406	0.986	0.87	0.87	0.986	0.986	-0.133	0.84	0.125	0.986	0.145	-0.116	0.986	0.986	0.928	0.986	0.986	0.551	0.928	0.928	-0.088	0.147	0.691	0.691	0.412	0.412	0.529	0.588	0.928	0.84	0.928	0.928	0.464	0.882	0.058	0.406	0.464	-0.5	-0.116	0.044	0.044	0.464	0.058	-0.522	-0.406	0.588	0.464	0.464
PtMYB071_c2	0.406	0.406	0.986	0.87	0.87	0.986	0.986	-0.133	0.84	0.125	0.986	0.145	-0.116	0.986	0.986	0.928	0.986	0.986	0.551	0.928	0.928	-0.088	0.147	0.691	0.691	0.412	0.412	0.529	0.588	0.928	0.84	0.928	0.928	0.464	0.882	0.058	0.406	0.464	-0.5	-0.116	0.044	0.044	0.464	0.058	-0.522	-0.406	0.588	0.464	0.464
PtMYB072_c1	-0.655	-0.655	0.131	-0.131	-0.131	0.131	0.131	-0.2	0.316	-0.424	0.131	-0.655	-0.655	0.131	0.131	-0.131	0.131	0.131	0.393	-0.131	-0.131	-0.531	0.133	0.664	0.664	0.399	0.399	0.664	0.664	0.393	-0.316	-0.131	-0.131	0.131	-0.133	-0.655	-0.655	0.655	-0.531	-0.655	0.664	0.664	0.393	-0.131	-0.655	-0.393	0.133	0.393	0.393
PtMYB072_c2	-0.655	-0.655	0.131	-0.131	-0.131	0.131	0.131	-0.2	0.316	-0.424	0.131	-0.655	-0.655	0.131	0.131	-0.131	0.131	0.131	0.393	-0.131	-0.131	-0.531	0.133	0.664	0.664	0.399	0.399	0.664	0.664	0.393	-0.316	-0.131	-0.131	0.131	-0.133	-0.655	-0.655	0.655	-0.531	-0.655	0.664	0.664	0.393	-0.131	-0.655	-0.393	0.133	0.393	0.393
PtMYB073	-0.406	-0.406	0.406	0.522	0.522	0.406	0.406	0.664	0.84	-0.501	0.406	-0.493	-0.58	0.406	0.406	0.464	0.406	0.406	-0.203	0.464	0.464	0.088	-0.5	0.191	0.191	1	1	0.882	0.824	0.464	0	0.464	0.464	0.928	0.529	-0.754	-0.406	0.928	0.147	0.116	0.132	0.132	0.928	0.638	-0.87	-0.986	0.824	0.928	0.928
PtMYB074	0.698	0.698	0.759	0.941	0.941	0.759	0.759	0.139	0.66	0.262	0.759	0.516	0.334	0.759	0.759	0.88	0.759	0.759	0.03	0.88	0.88	0.092	-0.277	0.154	0.154	0.339	0.339	0.154	0.339	0.516	0.88	0.88	0.88	0.577	0.955	0.152	0.698	0.213	0.062	0.516	-0.462	-0.462	0.273	0.395	-0.152	-0.334	0.462	0.273	0.273
PtMYB076	0.829	0.829	0.543	0.771	0.829	0.543	0.543	0.131	0.414	0.494	0.543	0.714	0.486	0.6	0.6	0.771	0.543	0.543	-0.143	0.714	0.714	0.174	-0.319	-0.029	-0.029	0.116	0.116	-0.116	0.058	0.257	0.828	0.714	0.714	0.429	0.812	0.314	0.829	-0.086	0.261	0.657	-0.696	-0.696	0.086	0.429	0.086	-0.143	0.29	0.029	0.029
PtMYB077	0.543	0.543	-0.543	-0.257	-0.143	-0.543	-0.543	-0.131	-0.621	0.617	-0.543	0.771	0.771	-0.429	-0.429	-0.314	-0.543	-0.543	-0.6	-0.429	-0.429	-0.145	-0.435	-0.522	-0.522	-0.551	-0.551	-0.841	-0.551	-0.771	0	-0.429	-0.429	-0.257	-0.203	0.257	0.543	-0.714	0.638	0.714	-0.812	-0.812	-0.657	0.257	0.771	0.486	-0.667	-0.771	-0.771
PtMYB078	-0.609	-0.609	-0.609	-0.725	-0.667	-0.609	-0.609	-0.266	-0.42	-0.172	-0.609	-0.377	-0.261	-0.551	-0.551	-0.754	-0.609	-0.609	-0.087	-0.812	-0.812	-0.574	-0.059	0.132	0.132	-0.118	-0.118	0	0.088	-0.406	-0.735	-0.812	-0.812	-0.29	-0.706	-0.522	-0.609	0.058	-0.059	-0.348	0.309	0.309	-0.174	-0.116	-0.029	0.087	-0.5	-0.232	-0.232
PtMYB079_c1	-0.143	-0.143	0.486	0.714	0.657	0.486	0.486	0.655	0.828	-0.463	0.486	-0.257	-0.257	0.429	0.429	0.543	0.486	0.486	-0.257	0.6	0.6	0.116	-0.58	0.029	0.029	0.928	0.928	0.696	0.754	0.429	0.207	0.6	0.6	0.943	0.696	-0.6	-0.143	0.829	0.232	0.371	-0.029	-0.029	0.771	0.657	-0.657	-0.886	0.754	0.829	0.829
PtMYB079_c2	-0.086	-0.086	0.429	0.657	0.714	0.429	0.429	0.655	0.828	-0.216	0.429	-0.143	-0.314	0.486	0.486	0.6	0.429	0.429	-0.371	0.543	0.543	0.058	-0.696	0.116	0.116	0.928	0.928	0.696	0.754	0.371	0.207	0.543	0.543	1	0.696	-0.657	-0.086	0.771	0.348	0.429	-0.232	-0.232	0.829	0.829	-0.714	-0.943	0.754	0.771	0.771
PtMYB080_c1	-0.943	-0.943	-0.429	-0.429	-0.486	-0.429	-0.429	0.393	0	-0.741	-0.429	-0.829	-0.6	-0.486	-0.486	-0.543	-0.429	-0.429	-0.257	-0.486	-0.486	-0.087	-0.232	-0.116	-0.116	0.464	0.464	0.464	0.348	-0.2	-0.828	-0.486	-0.486	0.2	-0.464	-0.771	-0.943	0.543	0.116	-0.257	0.522	0.522	0.371	0.143	-0.429	-0.429	0.116	0.429	0.429
PtMYB080_c2	-0.406	-0.406	0.406	0.522	0.522	0.406	0.406	0.664	0.84	-0.501	0.406	-0.493	-0.58	0.406	0.406	0.464	0.406	0.406	-0.203	0.464	0.464	0.088	-0.5	0.191	0.191	1	1	0.882	0.824	0.464	0	0.464	0.464	0.928	0.529	-0.754	-0.406	0.928	0.147	0.116	0.132	0.132	0.928	0.638	-0.87	-0.986	0.824	0.928	0.928
PtMYB081_c1	-0.143	-0.143	-0.543	-0.771	-0.829	-0.543	-0.543	-0.393	-0.828	0.062	-0.543	-0.086	0.086	-0.6	-0.6	-0.657	-0.543	-0.543	0.257	-0.6	-0.6	0.203	0.696	-0.261	-0.261	-0.812	-0.812	-0.58	-0.812	-0.429	-0.414	-0.6	-0.6	-0.943	-0.812	0.6	-0.143	-0.714	-0.232	-0.486	0.319	0.319	-0.657	-0.771	0.6	0.829	-0.58	-0.6	-0.6
PtMYB081_c2	0.371	0.371	-0.714	-0.486	-0.429	-0.714	-0.714	-0.131	-0.828	0.463	-0.714	0.6	0.714	-0.657	-0.657	-0.543	-0.714	-0.714	-0.543	-0.6	-0.6	0	-0.232	-0.667	-0.667	-0.696	-0.696	-0.928	-0.754	-0.886	-0.207	-0.6	-0.6	-0.486	-0.464	0.371	0.371	-0.829	0.58	0.543	-0.609	-0.609	-0.771	0.029	0.886	0.657	-0.754	-0.829	-0.829
PtMYB082	0.6	0.6	0.771	0.943	0.829	0.771	0.771	0.131	0.621	0	0.771	0.371	0.371	0.657	0.657	0.771	0.771	0.771	0.143	0.886	0.886	0.145	-0.145	0.058	0.058	0.319	0.319	0.145	0.319	0.543	0.828	0.886	0.886	0.486	0.899	0.2	0.6	0.257	-0.058	0.429	-0.232	-0.232	0.2	0.2	-0.086	-0.257	0.435	0.314	0.314
PtMYB083	0.829	0.829	-0.143	-0.029	0.143	-0.143	-0.143	-0.393	-0.414	0.926	-0.143	0.943	0.714	0.029	0.029	0.086	-0.143	-0.143	-0.2	-0.086	-0.086	-0.145	-0.116	-0.116	-0.116	-0.638	-0.638	-0.754	-0.522	-0.371	0.414	-0.086	-0.086	-0.314	0.058	0.543	0.829	-0.771	0.29	0.486	-0.812	-0.812	-0.6	0.086	0.657	0.543	-0.522	-0.771	-0.771
PtMYB084_c1	-0.086	-0.086	0.771	0.657	0.6	0.771	0.771	0.393	0.828	-0.309	0.771	-0.371	-0.543	0.714	0.714	0.771	0.771	0.771	0.371	0.829	0.829	0.464	0.203	0.348	0.348	0.638	0.638	0.754	0.464	0.829	0.414	0.829	0.829	0.543	0.638	-0.029	-0.086	0.6	-0.319	-0.257	0.319	0.319	0.771	0.086	-0.714	-0.6	0.928	0.829	0.829
PtMYB085_c1	-0.152	-0.152	0.152	-0.152	-0.395	0.152	0.152	-0.417	-0.22	-0.393	0.152	-0.334	-0.03	-0.091	-0.091	-0.213	0.152	0.152	0.759	0.03	0.03	0.154	0.893	0.092	0.092	-0.4	-0.4	-0.092	-0.277	0.273	0	0.03	0.03	-0.638	-0.277	0.516	-0.152	-0.152	-0.739	-0.698	0.77	0.77	-0.334	-0.941	0.213	0.516	-0.154	-0.091	-0.091
PtMYB085_c2	0.116	0.116	0.58	0.812	0.812	0.58	0.58	0.664	0.84	-0.188	0.58	-0.029	-0.174	0.58	0.58	0.754	0.58	0.58	-0.261	0.754	0.754	0.294	-0.529	0.015	0.015	0.824	0.824	0.588	0.588	0.464	0.42	0.754	0.754	0.928	0.824	-0.348	0.116	0.638	0.294	0.464	-0.25	-0.25	0.754	0.696	-0.58	-0.812	0.824	0.754	0.754
PtMYB086	0.273	0.273	-0.638	-0.516	-0.577	-0.638	-0.638	-0.417	-0.88	0.23	-0.638	0.455	0.759	-0.698	-0.698	-0.698	-0.638	-0.638	-0.213	-0.638	-0.638	-0.216	0.031	-0.524	-0.524	-0.801	-0.801	-0.924	-0.678	-0.759	-0.22	-0.638	-0.638	-0.698	-0.554	0.395	0.273	-0.759	0.216	0.273	-0.246	-0.246	-0.941	-0.334	0.941	0.82	-0.924	-0.88	-0.88
PtMYB087_c1	0.543	0.543	-0.543	-0.257	-0.143	-0.543	-0.543	-0.131	-0.621	0.617	-0.543	0.771	0.771	-0.429	-0.429	-0.314	-0.543	-0.543	-0.6	-0.429	-0.429	-0.145	-0.435	-0.522	-0.522	-0.551	-0.551	-0.841	-0.551	-0.771	0	-0.429	-0.429	-0.257	-0.203	0.257	0.543	-0.714	0.638	0.714	-0.812	-0.812	-0.657	0.257	0.771	0.486	-0.667	-0.771	-0.771
PtMYB087_c2	0.543	0.543	-0.543	-0.429	-0.371	-0.543	-0.543	-0.393	-0.828	0.617	-0.543	0.714	0.771	-0.486	-0.486	-0.429	-0.543	-0.543	-0.257	-0.486	-0.486	-0.058	0.029	-0.464	-0.464	-0.87	-0.87	-0.986	-0.812	-0.714	0	-0.486	-0.486	-0.657	-0.406	0.6	0.543	-0.943	0.319	0.371	-0.551	-0.551	-0.886	-0.2	0.943	0.829	-0.812	-0.943	-0.943
PtMYB088_c1_1	0.086	0.086	0.6	0.314	0.086	0.6	0.6	-0.393	0.207	-0.309	0.6	-0.2	-0.029	0.371	0.371	0.257	0.6	0.6	0.886	0.486	0.486	0.116	0.812	0.348	0.348	-0.145	-0.145	0.145	0.029	0.657	0.414	0.486	0.486	-0.314	0.203	0.486	0.086	0.086	-0.841	-0.6	0.667	0.667	-0.086	-0.771	-0.029	0.257	0.145	0.143	0.143
PtMYB088_c1_2	0.771	0.771	0.6	0.829	0.771	0.6	0.6	0.131	0.414	0.247	0.6	0.6	0.543	0.543	0.543	0.714	0.6	0.6	-0.029	0.771	0.771	0.232	-0.203	-0.116	-0.116	0.116	0.116	-0.116	0.058	0.314	0.828	0.771	0.771	0.371	0.812	0.371	0.771	-0.029	0.145	0.6	-0.493	-0.493	0.029	0.257	0.143	-0.086	0.29	0.086	0.086
PtMYB089	-0.655	-0.655	0.131	-0.131	-0.131	0.131	0.131	-0.2	0.316	-0.424	0.131	-0.655	-0.655	0.131	0.131	-0.131	0.131	0.131	0.393	-0.131	-0.131	-0.531	0.133	0.664	0.664	0.399	0.399	0.664	0.664	0.393	-0.316	-0.131	-0.131	0.131	-0.133	-0.655	-0.655	0.655	-0.531	-0.655	0.664	0.664	0.393	-0.131	-0.655	-0.393	0.133	0.393	0.393
PtMYB093_c1	0.464	0.464	0.928	0.928	0.928	0.928	0.928	-0.133	0.84	0.125	0.928	0.261	0.058	0.928	0.928	0.87	0.928	0.928	0.377	0.87	0.87	-0.294	-0.118	0.632	0.632	0.471	0.471	0.471	0.706	0.812	0.84	0.87	0.87	0.58	0.941	-0.116	0.464	0.522	-0.353	0.116	-0.103	-0.103	0.406	0.232	-0.464	-0.464	0.471	0.406	0.406
PtMYB093_c2	0.086	0.086	0.6	0.714	0.771	0.6	0.6	0.131	0.828	-0.062	0.6	0.029	-0.143	0.657	0.657	0.6	0.6	0.6	-0.029	0.543	0.543	-0.464	-0.551	0.522	0.522	0.754	0.754	0.638	0.928	0.543	0.414	0.543	0.543	0.829	0.754	-0.657	0.086	0.771	-0.029	0.257	-0.145	-0.145	0.6	0.6	-0.657	-0.771	0.464	0.543	0.543
PtMYB094	-0.429	-0.429	-0.943	-0.829	-0.886	-0.943	-0.943	0.131	-0.828	-0.247	-0.943	-0.2	0.143	-1	-1	-0.943	-0.943	-0.943	-0.486	-0.886	-0.886	0.116	-0.087	-0.725	-0.725	-0.406	-0.406	-0.522	-0.58	-0.886	-0.828	-0.886	-0.886	-0.486	-0.87	-0.029	-0.429	-0.429	0.435	0.086	0.058	0.058	-0.486	-0.143	0.543	0.429	-0.58	-0.429	-0.429
PtMYB095	0.2	0.2	0.829	0.829	0.771	0.829	0.829	0.393	0.828	-0.154	0.829	-0.086	-0.257	0.771	0.771	0.886	0.829	0.829	0.257	0.943	0.943	0.464	0.058	0.232	0.232	0.58	0.58	0.58	0.406	0.771	0.621	0.943	0.943	0.6	0.812	0.086	0.2	0.486	-0.174	0.029	0.058	0.058	0.657	0.2	-0.543	-0.543	0.87	0.714	0.714
PtMYB096	0.486	0.486	0.886	0.886	0.943	0.886	0.886	0.131	0.828	0.247	0.886	0.257	-0.086	0.943	0.943	1	0.886	0.886	0.257	0.943	0.943	0.145	-0.058	0.464	0.464	0.464	0.464	0.464	0.464	0.771	0.828	0.943	0.943	0.6	0.928	0.086	0.486	0.371	-0.174	0.143	-0.232	-0.232	0.543	0.314	-0.486	-0.486	0.696	0.486	0.486
PtMYB097	0.169	0.169	0.439	0.507	0.507	0.439	0.439	-0.31	0.49	-0.018	0.439	0.169	0.169	0.439	0.439	0.27	0.439	0.439	0.135	0.27	0.27	-0.823	-0.394	0.549	0.549	0.377	0.377	0.309	0.789	0.372	0.367	0.27	0.27	0.439	0.514	-0.541	0.169	0.541	-0.223	0.169	-0.051	-0.051	0.135	0.27	-0.304	-0.372	-0.034	0.135	0.135
PtMYB098	0.131	0.131	-0.655	-0.655	-0.393	-0.655	-0.655	-0.2	-0.632	0.707	-0.655	0.393	0.131	-0.393	-0.393	-0.393	-0.655	-0.655	-0.393	-0.655	-0.655	-0.133	-0.133	-0.133	-0.133	-0.531	-0.531	-0.531	-0.531	-0.655	-0.316	-0.655	-0.655	-0.393	-0.531	0.131	0.131	-0.655	0.399	0.131	-0.531	-0.531	-0.393	0.131	0.393	0.393	-0.531	-0.655	-0.655
PtMYB099	0.486	0.486	0.886	0.886	0.943	0.886	0.886	0.131	0.828	0.247	0.886	0.257	-0.086	0.943	0.943	1	0.886	0.886	0.257	0.943	0.943	0.145	-0.058	0.464	0.464	0.464	0.464	0.464	0.464	0.771	0.828	0.943	0.943	0.6	0.928	0.086	0.486	0.371	-0.174	0.143	-0.232	-0.232	0.543	0.314	-0.486	-0.486	0.696	0.486	0.486
PtMYB100	-0.086	-0.086	-0.257	-0.086	-0.2	-0.257	-0.257	0.655	-0.207	-0.278	-0.257	-0.143	0.029	-0.371	-0.371	-0.086	-0.257	-0.257	-0.371	0.029	0.029	0.928	0.029	-0.812	-0.812	-0.029	-0.029	-0.203	-0.551	-0.314	-0.207	0.029	0.029	-0.029	-0.145	0.371	-0.086	-0.257	0.464	0.257	-0.058	-0.058	0.029	0.029	0.257	0.086	0.261	0.143	0.143
PtMYB101	0.273	0.273	0.455	0.759	0.759	0.455	0.455	0.696	0.66	-0.066	0.455	0.152	0.03	0.455	0.455	0.698	0.455	0.455	-0.395	0.698	0.698	0.431	-0.554	-0.216	-0.216	0.647	0.647	0.339	0.339	0.273	0.44	0.698	0.698	0.82	0.77	-0.152	0.273	0.395	0.462	0.638	-0.431	-0.431	0.577	0.698	-0.334	-0.638	0.708	0.577	0.577
PtMYB103	-0.845	-0.845	0.034	-0.034	-0.034	0.034	0.034	0.465	0.49	-0.657	0.034	-0.845	-0.845	0.034	0.034	-0.034	0.034	0.034	-0.068	-0.034	-0.034	-0.051	-0.223	0.257	0.257	0.789	0.789	0.857	0.686	0.27	-0.49	-0.034	-0.034	0.541	-0.034	-0.845	-0.845	0.845	-0.051	-0.338	0.514	0.514	0.778	0.304	-0.845	-0.778	0.549	0.778	0.778
PtMYB104	0.6	0.6	0.771	0.771	0.6	0.771	0.771	-0.393	0.414	0	0.771	0.371	0.486	0.6	0.6	0.543	0.771	0.771	0.543	0.714	0.714	-0.232	0.203	0.319	0.319	0	0	0	0.29	0.6	0.828	0.714	0.714	0.086	0.696	0.314	0.6	0.143	-0.493	0.086	0.058	0.058	-0.143	-0.257	0.086	0.086	0.058	0.029	0.029
PtMYB105	0.429	0.429	-0.429	-0.143	-0.257	-0.429	-0.429	-0.131	-0.621	0.123	-0.429	0.543	0.886	-0.543	-0.543	-0.429	-0.429	-0.429	-0.371	-0.314	-0.314	-0.029	-0.203	-0.696	-0.696	-0.551	-0.551	-0.841	-0.551	-0.657	0	-0.314	-0.314	-0.371	-0.203	0.371	0.429	-0.6	0.406	0.6	-0.406	-0.406	-0.771	-0.086	0.886	0.6	-0.667	-0.657	-0.657
PtMYB106	0.464	0.464	-0.464	-0.522	-0.464	-0.464	-0.464	-0.531	-0.84	0.626	-0.464	0.58	0.58	-0.406	-0.406	-0.406	-0.464	-0.464	0.029	-0.464	-0.464	0.015	0.368	-0.279	-0.279	-0.971	-0.971	-0.912	-0.882	-0.551	0	-0.464	-0.464	-0.841	-0.5	0.754	0.464	-0.986	0.044	0.029	-0.324	-0.324	-0.87	-0.464	0.87	0.928	-0.765	-0.928	-0.928
PtMYB107	-0.058	-0.058	0.754	0.638	0.638	0.754	0.754	-0.133	0.84	-0.188	0.754	-0.203	-0.348	0.754	0.754	0.58	0.754	0.754	0.435	0.58	0.58	-0.5	-0.088	0.809	0.809	0.647	0.647	0.765	0.941	0.812	0.42	0.58	0.58	0.58	0.647	-0.522	-0.058	0.812	-0.5	-0.232	0.279	0.279	0.58	0.174	-0.754	-0.638	0.471	0.58	0.58
PtMYB108	0.429	0.429	-0.086	-0.257	-0.371	-0.086	-0.086	-0.655	-0.621	0.278	-0.086	0.371	0.543	-0.2	-0.2	-0.257	-0.086	-0.086	0.486	-0.143	-0.143	0.058	0.725	-0.116	-0.116	-0.899	-0.899	-0.725	-0.725	-0.143	0.207	-0.143	-0.143	-0.886	-0.319	0.886	0.429	-0.771	-0.406	-0.257	0.116	0.116	-0.829	-0.829	0.771	0.943	-0.609	-0.714	-0.714
PtMYB109	-0.6	-0.6	-0.771	-0.714	-0.829	-0.771	-0.771	0.393	-0.621	-0.494	-0.771	-0.486	-0.143	-0.886	-0.886	-0.771	-0.771	-0.771	-0.371	-0.657	-0.657	0.493	0.087	-0.754	-0.754	-0.203	-0.203	-0.261	-0.551	-0.657	-0.828	-0.657	-0.657	-0.371	-0.783	0.029	-0.6	-0.257	0.348	-0.086	0.29	0.29	-0.2	-0.2	0.314	0.257	-0.203	-0.086	-0.086
PtMYB110	-0.486	-0.486	-0.2	-0.257	-0.029	-0.2	-0.2	0.131	0.207	0.062	-0.2	-0.314	-0.6	0.029	0.029	-0.086	-0.2	-0.2	-0.257	-0.314	-0.314	-0.406	-0.406	0.406	0.406	0.435	0.435	0.493	0.493	-0.029	-0.414	-0.314	-0.314	0.371	-0.145	-0.771	-0.486	0.429	0.145	-0.143	-0.029	-0.029	0.486	0.486	-0.6	-0.543	0.145	0.257	0.257
PtMYB111_c1	0.543	0.543	0.143	0.143	0.314	0.143	0.143	-0.655	0	0.679	0.143	0.657	0.429	0.314	0.314	0.143	0.143	0.143	0.086	-0.029	-0.029	-0.841	-0.232	0.522	0.522	-0.232	-0.232	-0.232	0.232	0.029	0.414	-0.029	-0.029	-0.029	0.232	-0.086	0.543	-0.143	-0.116	0.2	-0.464	-0.464	-0.314	0.143	0.143	0.143	-0.464	-0.486	-0.486
PtMYB111_c2	0.348	0.348	0.348	0.319	0.464	0.348	0.348	-0.531	0.315	0.438	0.348	0.406	0.174	0.493	0.493	0.29	0.348	0.348	0.174	0.145	0.145	-0.882	-0.279	0.706	0.706	0.103	0.103	0.132	0.574	0.29	0.42	0.145	0.145	0.232	0.397	-0.348	0.348	0.232	-0.235	0.087	-0.265	-0.265	0	0.232	-0.203	-0.174	-0.191	-0.145	-0.145
PtMYB112_c1	0.6	0.6	0.771	0.943	0.829	0.771	0.771	0.131	0.621	0	0.771	0.371	0.371	0.657	0.657	0.771	0.771	0.771	0.143	0.886	0.886	0.145	-0.145	0.058	0.058	0.319	0.319	0.145	0.319	0.543	0.828	0.886	0.886	0.486	0.899	0.2	0.6	0.257	-0.058	0.429	-0.232	-0.232	0.2	0.2	-0.086	-0.257	0.435	0.314	0.314
PtMYB112_c2_1	0.429	0.429	0.943	0.943	0.886	0.943	0.943	0.131	0.828	0	0.943	0.143	-0.029	0.886	0.886	0.943	0.943	0.943	0.371	1	1	0.203	0.058	0.377	0.377	0.464	0.464	0.464	0.464	0.829	0.828	1	1	0.543	0.928	0.143	0.429	0.429	-0.29	0.086	-0.029	-0.029	0.486	0.143	-0.429	-0.429	0.696	0.543	0.543
PtMYB113	-0.257	-0.257	0.6	0.6	0.543	0.6	0.6	0.655	0.828	-0.463	0.6	-0.486	-0.6	0.543	0.543	0.657	0.6	0.6	0.086	0.714	0.714	0.522	-0.058	0.145	0.145	0.812	0.812	0.812	0.522	0.657	0.207	0.714	0.714	0.714	0.58	-0.257	-0.257	0.714	-0.058	-0.086	0.261	0.261	0.886	0.314	-0.771	-0.771	0.986	0.943	0.943
PtMYB114_c1	0.657	0.657	0.371	0.143	0.314	0.371	0.371	-0.655	0	0.833	0.371	0.6	0.2	0.543	0.543	0.429	0.371	0.371	0.486	0.257	0.257	-0.232	0.406	0.58	0.58	-0.464	-0.464	-0.232	-0.174	0.314	0.621	0.257	0.257	-0.314	0.232	0.543	0.657	-0.429	-0.406	-0.2	-0.29	-0.29	-0.257	-0.257	0.143	0.371	-0.174	-0.429	-0.429
PtMYB114_c2	0.657	0.657	0.371	0.143	0.314	0.371	0.371	-0.655	0	0.833	0.371	0.6	0.2	0.543	0.543	0.429	0.371	0.371	0.486	0.257	0.257	-0.232	0.406	0.58	0.58	-0.464	-0.464	-0.232	-0.174	0.314	0.621	0.257	0.257	-0.314	0.232	0.543	0.657	-0.429	-0.406	-0.2	-0.29	-0.29	-0.257	-0.257	0.143	0.371	-0.174	-0.429	-0.429
PtMYB115_c1	0.657	0.657	0.371	0.714	0.771	0.371	0.371	0.393	0.414	0.339	0.371	0.6	0.429	0.429	0.429	0.657	0.371	0.371	-0.429	0.6	0.6	0.232	-0.58	-0.232	-0.232	0.29	0.29	-0.058	0.116	0.086	0.621	0.6	0.6	0.6	0.754	0.086	0.657	0.029	0.522	0.829	-0.754	-0.754	0.2	0.657	0.029	-0.314	0.348	0.143	0.143
PtMYB115_c2	-0.03	-0.03	0.395	0.03	-0.152	0.395	0.395	-0.417	0	-0.23	0.395	-0.273	-0.152	0.213	0.213	0.091	0.395	0.395	0.88	0.273	0.273	0.216	0.955	0.308	0.308	-0.308	-0.308	0.062	-0.185	0.516	0.22	0.273	0.273	-0.516	-0.062	0.577	-0.03	-0.091	-0.832	-0.759	0.708	0.708	-0.152	-0.88	0.03	0.395	0.062	0.03	0.03
PtMYB116	0.655	0.655	0.393	0.655	0.655	0.393	0.393	-0.2	0.316	0.283	0.393	0.655	0.655	0.393	0.393	0.393	0.393	0.393	-0.131	0.393	0.393	-0.531	-0.531	0.133	0.133	0.133	0.133	-0.133	0.399	0.131	0.632	0.393	0.393	0.393	0.664	-0.131	0.655	0.131	0.133	0.655	-0.531	-0.531	-0.131	0.393	0.131	-0.131	-0.133	-0.131	-0.131
PtMYB117	0.714	0.714	0.657	0.771	0.714	0.657	0.657	0.131	0.414	0.247	0.657	0.486	0.371	0.6	0.6	0.771	0.657	0.657	0.143	0.829	0.829	0.435	0.058	-0.058	-0.058	0.058	0.058	-0.058	-0.058	0.429	0.828	0.829	0.829	0.257	0.754	0.543	0.714	-0.086	0	0.371	-0.348	-0.348	0.086	0.086	0.086	-0.029	0.406	0.143	0.143
PtMYB118	0.6	0.6	-0.257	0.086	0.029	-0.257	-0.257	-0.131	-0.414	0.278	-0.257	0.714	0.943	-0.314	-0.314	-0.2	-0.257	-0.257	-0.429	-0.143	-0.143	-0.174	-0.406	-0.551	-0.551	-0.406	-0.406	-0.754	-0.348	-0.543	0.207	-0.143	-0.143	-0.143	0.058	0.257	0.6	-0.486	0.464	0.771	-0.609	-0.609	-0.657	0.143	0.771	0.429	-0.58	-0.6	-0.6
PtMYB119	0.086	0.086	-0.429	-0.086	-0.257	-0.429	-0.429	0.393	-0.414	-0.278	-0.429	0.143	0.543	-0.6	-0.6	-0.371	-0.429	-0.429	-0.543	-0.2	-0.2	0.406	-0.29	-0.928	-0.928	-0.174	-0.174	-0.522	-0.464	-0.6	-0.207	-0.2	-0.2	-0.086	-0.174	0.2	0.086	-0.314	0.58	0.6	-0.232	-0.232	-0.371	0.086	0.6	0.257	-0.232	-0.2	-0.2
PtMYB120_c1	1	1	0.371	0.486	0.543	0.371	0.371	-0.393	0	0.741	0.371	0.943	0.771	0.429	0.429	0.486	0.371	0.371	0.086	0.429	0.429	-0.116	-0.029	0.058	0.058	-0.406	-0.406	-0.522	-0.232	0.086	0.828	0.429	0.429	-0.086	0.522	0.6	1	-0.486	0.029	0.486	-0.667	-0.667	-0.429	0.029	0.486	0.371	-0.232	-0.486	-0.486
PtMYB120_c2	1	1	0.371	0.486	0.543	0.371	0.371	-0.393	0	0.741	0.371	0.943	0.771	0.429	0.429	0.486	0.371	0.371	0.086	0.429	0.429	-0.116	-0.029	0.058	0.058	-0.406	-0.406	-0.522	-0.232	0.086	0.828	0.429	0.429	-0.086	0.522	0.6	1	-0.486	0.029	0.486	-0.667	-0.667	-0.429	0.029	0.486	0.371	-0.232	-0.486	-0.486
PtMYB121_c1_1	0.371	0.371	-0.371	-0.486	-0.543	-0.371	-0.371	-0.655	-0.828	0.37	-0.371	0.429	0.6	-0.429	-0.429	-0.486	-0.371	-0.371	0.257	-0.429	-0.429	-0.058	0.551	-0.232	-0.232	-0.986	-0.986	-0.87	-0.812	-0.429	0	-0.429	-0.429	-0.943	-0.522	0.771	0.371	-0.886	-0.203	-0.143	-0.029	-0.029	-0.943	-0.714	0.886	1	-0.812	-0.886	-0.886
PtMYB121_c1_2	0.143	0.143	-0.829	-0.6	-0.543	-0.829	-0.829	-0.131	-0.828	0.309	-0.829	0.429	0.6	-0.771	-0.771	-0.714	-0.829	-0.829	-0.6	-0.771	-0.771	-0.203	-0.348	-0.609	-0.609	-0.58	-0.58	-0.812	-0.58	-0.943	-0.414	-0.771	-0.771	-0.429	-0.58	0.086	0.143	-0.657	0.58	0.486	-0.493	-0.493	-0.714	0.086	0.771	0.543	-0.812	-0.771	-0.771
PtMYB122_c1	-0.522	-0.522	0.522	0.406	0.406	0.522	0.522	0.399	0.84	-0.501	0.522	-0.667	-0.812	0.522	0.522	0.464	0.522	0.522	0.203	0.464	0.464	0.029	-0.088	0.515	0.515	0.882	0.882	1	0.824	0.696	0	0.464	0.464	0.696	0.412	-0.638	-0.522	0.928	-0.265	-0.348	0.456	0.456	0.928	0.29	-0.986	-0.87	0.824	0.928	0.928
PtMYB122_c2	-0.522	-0.522	0.522	0.406	0.406	0.522	0.522	0.399	0.84	-0.501	0.522	-0.667	-0.812	0.522	0.522	0.464	0.522	0.522	0.203	0.464	0.464	0.029	-0.088	0.515	0.515	0.882	0.882	1	0.824	0.696	0	0.464	0.464	0.696	0.412	-0.638	-0.522	0.928	-0.265	-0.348	0.456	0.456	0.928	0.29	-0.986	-0.87	0.824	0.928	0.928
PtMYB123_c1	-0.464	-0.464	0.464	0.464	0.464	0.464	0.464	0.399	0.84	-0.501	0.464	-0.551	-0.638	0.464	0.464	0.406	0.464	0.464	0.029	0.406	0.406	-0.176	-0.353	0.456	0.456	0.941	0.941	0.941	0.941	0.58	0	0.406	0.406	0.812	0.471	-0.812	-0.464	0.986	-0.118	-0.116	0.309	0.309	0.87	0.464	-0.928	-0.928	0.706	0.87	0.87
PtMYB123_c2	-0.464	-0.464	0.464	0.464	0.464	0.464	0.464	0.399	0.84	-0.501	0.464	-0.551	-0.638	0.464	0.464	0.406	0.464	0.464	0.029	0.406	0.406	-0.176	-0.353	0.456	0.456	0.941	0.941	0.941	0.941	0.58	0	0.406	0.406	0.812	0.471	-0.812	-0.464	0.986	-0.118	-0.116	0.309	0.309	0.87	0.464	-0.928	-0.928	0.706	0.87	0.87
PtMYB124	0.943	0.943	0.429	0.543	0.486	0.429	0.429	-0.393	0	0.494	0.429	0.829	0.829	0.371	0.371	0.429	0.429	0.429	0.2	0.486	0.486	-0.058	0.087	-0.029	-0.029	-0.406	-0.406	-0.522	-0.232	0.143	0.828	0.486	0.486	-0.143	0.522	0.657	0.943	-0.429	-0.087	0.429	-0.464	-0.464	-0.486	-0.143	0.543	0.429	-0.232	-0.429	-0.429
PtMYB125_c1	0.393	0.393	0.655	0.393	0.393	0.655	0.655	-0.2	0.316	0.283	0.655	0.131	-0.131	0.655	0.655	0.655	0.655	0.655	0.655	0.655	0.655	0.399	0.664	0.399	0.399	-0.133	-0.133	0.133	-0.133	0.655	0.632	0.655	0.655	-0.131	0.399	0.655	0.393	-0.131	-0.531	-0.393	0.133	0.133	0.131	-0.393	-0.131	0.131	0.399	0.131	0.131
PtMYB125_c2	0.068	0.068	0.135	0.541	0.541	0.135	0.135	0.775	0.49	-0.201	0.135	0.068	0.068	0.135	0.135	0.372	0.135	0.135	-0.676	0.372	0.372	0.257	-0.823	-0.394	-0.394	0.686	0.686	0.274	0.377	-0.034	0.122	0.372	0.372	0.845	0.549	-0.439	0.068	0.439	0.686	0.778	-0.463	-0.463	0.507	0.845	-0.27	-0.676	0.514	0.507	0.507
PtMYB125_c3	0.486	0.486	0.886	0.886	0.943	0.886	0.886	0.131	0.828	0.247	0.886	0.257	-0.086	0.943	0.943	1	0.886	0.886	0.257	0.943	0.943	0.145	-0.058	0.464	0.464	0.464	0.464	0.464	0.464	0.771	0.828	0.943	0.943	0.6	0.928	0.086	0.486	0.371	-0.174	0.143	-0.232	-0.232	0.543	0.314	-0.486	-0.486	0.696	0.486	0.486
PtMYB125_c4	0.759	0.759	0.334	0.213	0.395	0.334	0.334	-0.417	0	0.885	0.334	0.698	0.273	0.516	0.516	0.516	0.334	0.334	0.273	0.334	0.334	0.031	0.277	0.339	0.339	-0.431	-0.431	-0.308	-0.308	0.213	0.66	0.334	0.334	-0.213	0.308	0.638	0.759	-0.516	-0.154	0.03	-0.493	-0.493	-0.213	-0.091	0.213	0.334	-0.062	-0.395	-0.395
PtMYB126_c1	0.338	0.338	0.27	0.676	0.676	0.27	0.27	0.465	0.49	-0.018	0.27	0.338	0.338	0.27	0.27	0.439	0.27	0.27	-0.541	0.439	0.439	-0.051	-0.823	-0.223	-0.223	0.549	0.549	0.137	0.446	0.034	0.367	0.439	0.439	0.778	0.686	-0.372	0.338	0.372	0.549	0.845	-0.566	-0.566	0.304	0.778	-0.135	-0.541	0.309	0.304	0.304
PtMYB126_c2	0.03	0.03	0.334	0.638	0.638	0.334	0.334	0.417	0.66	-0.23	0.334	0.03	0.03	0.334	0.334	0.395	0.334	0.334	-0.395	0.395	0.395	-0.277	-0.801	0.062	0.062	0.77	0.77	0.462	0.77	0.213	0.22	0.395	0.395	0.88	0.647	-0.698	0.03	0.698	0.339	0.577	-0.277	-0.277	0.516	0.759	-0.455	-0.759	0.4	0.516	0.516
PtMYB127_c1	-0.393	-0.393	-0.131	0.131	0.131	-0.131	-0.131	1	0.316	-0.424	-0.131	-0.393	-0.393	-0.131	-0.131	0.131	-0.131	-0.131	-0.655	0.131	0.131	0.664	-0.531	-0.531	-0.531	0.664	0.664	0.399	0.133	-0.131	-0.316	0.131	0.131	0.655	0.133	-0.393	-0.393	0.393	0.664	0.393	-0.133	-0.133	0.655	0.655	-0.393	-0.655	0.664	0.655	0.655
PtMYB127_c2	-0.393	-0.393	-0.131	0.131	0.131	-0.131	-0.131	1	0.316	-0.424	-0.131	-0.393	-0.393	-0.131	-0.131	0.131	-0.131	-0.131	-0.655	0.131	0.131	0.664	-0.531	-0.531	-0.531	0.664	0.664	0.399	0.133	-0.131	-0.316	0.131	0.131	0.655	0.133	-0.393	-0.393	0.393	0.664	0.393	-0.133	-0.133	0.655	0.655	-0.393	-0.655	0.664	0.655	0.655
PtMYB127_c3	-0.393	-0.393	-0.131	0.131	0.131	-0.131	-0.131	1	0.316	-0.424	-0.131	-0.393	-0.393	-0.131	-0.131	0.131	-0.131	-0.131	-0.655	0.131	0.131	0.664	-0.531	-0.531	-0.531	0.664	0.664	0.399	0.133	-0.131	-0.316	0.131	0.131	0.655	0.133	-0.393	-0.393	0.393	0.664	0.393	-0.133	-0.133	0.655	0.655	-0.393	-0.655	0.664	0.655	0.655
PtMYB129	-0.655	-0.655	0.131	-0.131	-0.131	0.131	0.131	-0.2	0.316	-0.424	0.131	-0.655	-0.655	0.131	0.131	-0.131	0.131	0.131	0.393	-0.131	-0.131	-0.531	0.133	0.664	0.664	0.399	0.399	0.664	0.664	0.393	-0.316	-0.131	-0.131	0.131	-0.133	-0.655	-0.655	0.655	-0.531	-0.655	0.664	0.664	0.393	-0.131	-0.655	-0.393	0.133	0.393	0.393
PtMYB130_c1	0	0	0.37	0.617	0.617	0.37	0.37	0.283	0.671	-0.233	0.37	0	0	0.37	0.37	0.37	0.37	0.37	-0.278	0.37	0.37	-0.423	-0.736	0.204	0.204	0.751	0.751	0.501	0.845	0.278	0.224	0.37	0.37	0.833	0.626	-0.741	0	0.741	0.204	0.463	-0.188	-0.188	0.494	0.679	-0.494	-0.741	0.344	0.494	0.494
PtMYB130_c2	-0.247	-0.247	0.617	0.37	0.37	0.617	0.617	0.283	0.671	-0.233	0.617	-0.494	-0.741	0.617	0.617	0.617	0.617	0.617	0.463	0.617	0.617	0.454	0.391	0.454	0.454	0.501	0.501	0.751	0.344	0.772	0.224	0.617	0.617	0.339	0.376	0	-0.247	0.494	-0.423	-0.525	0.438	0.438	0.741	-0.062	-0.741	-0.494	0.845	0.741	0.741
PtMYB131	0.2	0.2	-0.2	0.257	0.2	-0.2	-0.2	0.655	0	-0.123	-0.2	0.257	0.429	-0.257	-0.257	0.029	-0.2	-0.2	-0.771	0.086	0.086	0.377	-0.696	-0.783	-0.783	0.232	0.232	-0.232	-0.116	-0.429	0	0.086	0.086	0.429	0.232	-0.086	0.2	-0.029	0.812	0.886	-0.551	-0.551	0.029	0.6	0.257	-0.2	0.116	0.086	0.086
PtMYB133_c1	0.086	0.086	-0.429	-0.086	-0.257	-0.429	-0.429	0.393	-0.414	-0.278	-0.429	0.143	0.543	-0.6	-0.6	-0.371	-0.429	-0.429	-0.543	-0.2	-0.2	0.406	-0.29	-0.928	-0.928	-0.174	-0.174	-0.522	-0.464	-0.6	-0.207	-0.2	-0.2	-0.086	-0.174	0.2	0.086	-0.314	0.58	0.6	-0.232	-0.232	-0.371	0.086	0.6	0.257	-0.232	-0.2	-0.2
PtMYB133_c2	0.213	0.213	-0.213	-0.395	-0.516	-0.213	-0.213	-0.417	-0.66	0.131	-0.213	0.152	0.334	-0.334	-0.334	-0.334	-0.213	-0.213	0.395	-0.213	-0.213	0.339	0.77	-0.277	-0.277	-0.832	-0.832	-0.647	-0.832	-0.213	0	-0.213	-0.213	-0.88	-0.462	0.88	0.213	-0.759	-0.308	-0.334	0.216	0.216	-0.698	-0.82	0.698	0.88	-0.462	-0.577	-0.577
PtMYB134	0.429	0.429	0.943	0.943	0.886	0.943	0.943	0.131	0.828	0	0.943	0.143	-0.029	0.886	0.886	0.943	0.943	0.943	0.371	1	1	0.203	0.058	0.377	0.377	0.464	0.464	0.464	0.464	0.829	0.828	1	1	0.543	0.928	0.143	0.429	0.429	-0.29	0.086	-0.029	-0.029	0.486	0.143	-0.429	-0.429	0.696	0.543	0.543
PtMYB135	0.486	0.486	-0.486	-0.486	-0.429	-0.486	-0.486	-0.655	-0.828	0.617	-0.486	0.657	0.714	-0.429	-0.429	-0.486	-0.486	-0.486	-0.029	-0.543	-0.543	-0.319	0.174	-0.203	-0.203	-0.928	-0.928	-0.928	-0.696	-0.6	0	-0.543	-0.543	-0.771	-0.464	0.543	0.486	-0.886	0.058	0.143	-0.377	-0.377	-0.943	-0.371	0.886	0.886	-0.928	-1	-1
PtMYB136	-0.03	-0.03	-0.334	-0.395	-0.152	-0.334	-0.334	-0.417	-0.22	0.492	-0.334	0.213	-0.03	-0.091	-0.091	-0.273	-0.334	-0.334	-0.152	-0.516	-0.516	-0.739	-0.277	0.4	0.4	-0.154	-0.154	-0.092	0.154	-0.273	-0.22	-0.516	-0.516	-0.091	-0.277	-0.395	-0.03	-0.091	0.062	-0.03	-0.277	-0.277	-0.152	0.213	-0.03	0.03	-0.462	-0.395	-0.395
PtMYB137	0.395	0.395	-0.03	0.395	0.516	-0.03	-0.03	0.417	0.22	0.295	-0.03	0.516	0.395	0.091	0.091	0.273	-0.03	-0.03	-0.759	0.152	0.152	-0.092	-0.924	-0.308	-0.308	0.339	0.339	-0.092	0.216	-0.273	0.22	0.152	0.152	0.638	0.462	-0.334	0.395	0.091	0.77	0.941	-0.832	-0.832	0.152	0.88	0.03	-0.395	0.092	0.03	0.03
PtMYB138	1	1	0.371	0.486	0.543	0.371	0.371	-0.393	0	0.741	0.371	0.943	0.771	0.429	0.429	0.486	0.371	0.371	0.086	0.429	0.429	-0.116	-0.029	0.058	0.058	-0.406	-0.406	-0.522	-0.232	0.086	0.828	0.429	0.429	-0.086	0.522	0.6	1	-0.486	0.029	0.486	-0.667	-0.667	-0.429	0.029	0.486	0.371	-0.232	-0.486	-0.486
PtMYB139_c1	0.829	0.829	0.543	0.771	0.829	0.543	0.543	0.131	0.414	0.494	0.543	0.714	0.486	0.6	0.6	0.771	0.543	0.543	-0.143	0.714	0.714	0.174	-0.319	-0.029	-0.029	0.116	0.116	-0.116	0.058	0.257	0.828	0.714	0.714	0.429	0.812	0.314	0.829	-0.086	0.261	0.657	-0.696	-0.696	0.086	0.429	0.086	-0.143	0.29	0.029	0.029
PtMYB139_c2_1	-0.029	-0.029	0.551	0.261	0.029	0.551	0.551	-0.266	0.21	-0.391	0.551	-0.319	-0.145	0.319	0.319	0.232	0.551	0.551	0.841	0.464	0.464	0.25	0.824	0.279	0.279	-0.088	-0.088	0.206	0	0.638	0.315	0.464	0.464	-0.29	0.147	0.464	-0.029	0.116	-0.794	-0.638	0.721	0.721	0	-0.754	-0.087	0.203	0.235	0.232	0.232
PtMYB139_c2_2	-0.152	-0.152	0.516	0.091	-0.03	0.516	0.516	-0.417	0.22	-0.23	0.516	-0.395	-0.395	0.395	0.395	0.213	0.516	0.516	0.941	0.334	0.334	0.062	0.893	0.585	0.585	-0.092	-0.092	0.339	0.092	0.698	0.22	0.334	0.334	-0.334	0.031	0.334	-0.152	0.152	-0.924	-0.88	0.77	0.77	0.091	-0.759	-0.273	0.152	0.216	0.213	0.213
PtMYB141	0.371	0.371	1	0.886	0.829	1	1	-0.131	0.828	0	1	0.086	-0.086	0.943	0.943	0.886	1	1	0.6	0.943	0.943	-0.058	0.203	0.638	0.638	0.406	0.406	0.522	0.58	0.943	0.828	0.943	0.943	0.429	0.87	0.086	0.371	0.486	-0.551	-0.143	0.145	0.145	0.429	-0.029	-0.486	-0.371	0.58	0.486	0.486
PtMYB142	-0.486	-0.486	0.486	0.371	0.429	0.486	0.486	0.393	0.828	-0.37	0.486	-0.6	-0.829	0.543	0.543	0.486	0.486	0.486	0.143	0.429	0.429	0	-0.145	0.551	0.551	0.87	0.87	0.986	0.812	0.657	0	0.429	0.429	0.714	0.406	-0.657	-0.486	0.886	-0.203	-0.314	0.348	0.348	0.943	0.371	-1	-0.886	0.812	0.886	0.886
PtMYB143	-0.464	-0.464	0.464	0.464	0.464	0.464	0.464	0.399	0.84	-0.501	0.464	-0.551	-0.638	0.464	0.464	0.406	0.464	0.464	0.029	0.406	0.406	-0.176	-0.353	0.456	0.456	0.941	0.941	0.941	0.941	0.58	0	0.406	0.406	0.812	0.471	-0.812	-0.464	0.986	-0.118	-0.116	0.309	0.309	0.87	0.464	-0.928	-0.928	0.706	0.87	0.87
PtMYB144_c1	0.086	0.086	0.257	0.543	0.657	0.257	0.257	0.393	0.621	0.031	0.257	0.143	-0.029	0.371	0.371	0.429	0.257	0.257	-0.486	0.314	0.314	-0.319	-0.87	0.145	0.145	0.725	0.725	0.435	0.725	0.143	0.207	0.314	0.314	0.886	0.609	-0.714	0.086	0.6	0.435	0.6	-0.464	-0.464	0.543	0.886	-0.486	-0.771	0.377	0.429	0.429
PtMYB144_c2	-0.257	-0.257	-0.086	0.257	0.314	-0.086	-0.086	0.655	0.414	-0.278	-0.086	-0.143	-0.143	-0.029	-0.029	0.086	-0.086	-0.086	-0.714	0.029	0.029	-0.116	-0.928	-0.203	-0.203	0.754	0.754	0.406	0.58	-0.143	-0.207	0.029	0.029	0.829	0.29	-0.829	-0.257	0.6	0.638	0.6	-0.319	-0.319	0.543	0.886	-0.429	-0.771	0.348	0.486	0.486
PtMYB145_c1_1	0.371	0.371	1	0.886	0.829	1	1	-0.131	0.828	0	1	0.086	-0.086	0.943	0.943	0.886	1	1	0.6	0.943	0.943	-0.058	0.203	0.638	0.638	0.406	0.406	0.522	0.58	0.943	0.828	0.943	0.943	0.429	0.87	0.086	0.371	0.486	-0.551	-0.143	0.145	0.145	0.429	-0.029	-0.486	-0.371	0.58	0.486	0.486
PtMYB146	-0.5	-0.5	-0.912	-0.912	-0.971	-0.912	-0.912	0	-0.853	-0.254	-0.912	-0.294	0.029	-0.971	-0.971	-0.971	-0.912	-0.912	-0.294	-0.912	-0.912	0.09	0.119	-0.582	-0.582	-0.478	-0.478	-0.478	-0.597	-0.794	-0.853	-0.912	-0.912	-0.618	-0.955	0.029	-0.5	-0.441	0.239	-0.147	0.224	0.224	-0.5	-0.324	0.5	0.5	-0.597	-0.441	-0.441
PtMYB147	-0.522	-0.522	0.522	0.406	0.406	0.522	0.522	0.399	0.84	-0.501	0.522	-0.667	-0.812	0.522	0.522	0.464	0.522	0.522	0.203	0.464	0.464	0.029	-0.088	0.515	0.515	0.882	0.882	1	0.824	0.696	0	0.464	0.464	0.696	0.412	-0.638	-0.522	0.928	-0.265	-0.348	0.456	0.456	0.928	0.29	-0.986	-0.87	0.824	0.928	0.928
PtMYB148	0.2	0.2	-0.543	-0.257	-0.371	-0.543	-0.543	-0.131	-0.621	-0.031	-0.543	0.371	0.771	-0.657	-0.657	-0.6	-0.543	-0.543	-0.429	-0.486	-0.486	-0.232	-0.319	-0.638	-0.638	-0.435	-0.435	-0.725	-0.377	-0.714	-0.207	-0.486	-0.486	-0.314	-0.319	0.086	0.2	-0.429	0.406	0.543	-0.29	-0.29	-0.714	-0.029	0.771	0.486	-0.725	-0.6	-0.6
PtMYB149_c1	-0.778	-0.778	-0.034	0.034	0.034	-0.034	-0.034	0.775	0.49	-0.657	-0.034	-0.778	-0.778	-0.034	-0.034	0.034	-0.034	-0.034	-0.338	0.034	0.034	0.257	-0.394	-0.051	-0.051	0.857	0.857	0.789	0.549	0.135	-0.49	0.034	0.034	0.676	0.034	-0.778	-0.778	0.778	0.257	-0.068	0.309	0.309	0.845	0.507	-0.778	-0.845	0.686	0.845	0.845
PtMYB149_c2	-0.778	-0.778	-0.034	0.034	0.034	-0.034	-0.034	0.775	0.49	-0.657	-0.034	-0.778	-0.778	-0.034	-0.034	0.034	-0.034	-0.034	-0.338	0.034	0.034	0.257	-0.394	-0.051	-0.051	0.857	0.857	0.789	0.549	0.135	-0.49	0.034	0.034	0.676	0.034	-0.778	-0.778	0.778	0.257	-0.068	0.309	0.309	0.845	0.507	-0.778	-0.845	0.686	0.845	0.845
PtMYB150	-0.029	-0.029	0.714	0.543	0.429	0.714	0.714	-0.393	0.621	-0.309	0.714	-0.2	-0.143	0.6	0.6	0.371	0.714	0.714	0.657	0.486	0.486	-0.58	0.174	0.754	0.754	0.377	0.377	0.551	0.783	0.771	0.414	0.486	0.486	0.257	0.493	-0.314	-0.029	0.657	-0.725	-0.371	0.493	0.493	0.257	-0.2	-0.486	-0.314	0.203	0.371	0.371
PtMYB151	-0.464	-0.464	0.464	0.464	0.464	0.464	0.464	0.399	0.84	-0.501	0.464	-0.551	-0.638	0.464	0.464	0.406	0.464	0.464	0.029	0.406	0.406	-0.176	-0.353	0.456	0.456	0.941	0.941	0.941	0.941	0.58	0	0.406	0.406	0.812	0.471	-0.812	-0.464	0.986	-0.118	-0.116	0.309	0.309	0.87	0.464	-0.928	-0.928	0.706	0.87	0.87
PtMYB152_c1	-0.486	-0.486	0.486	0.486	0.429	0.486	0.486	0.393	0.828	-0.617	0.486	-0.6	-0.6	0.429	0.429	0.371	0.486	0.486	0.086	0.429	0.429	-0.145	-0.29	0.406	0.406	0.928	0.928	0.928	0.928	0.6	0	0.429	0.429	0.771	0.464	-0.771	-0.486	1	-0.174	-0.143	0.406	0.406	0.829	0.371	-0.886	-0.886	0.696	0.886	0.886
PtMYB152_c2	-0.464	-0.464	0.464	0.464	0.464	0.464	0.464	0.399	0.84	-0.501	0.464	-0.551	-0.638	0.464	0.464	0.406	0.464	0.464	0.029	0.406	0.406	-0.176	-0.353	0.456	0.456	0.941	0.941	0.941	0.941	0.58	0	0.406	0.406	0.812	0.471	-0.812	-0.464	0.986	-0.118	-0.116	0.309	0.309	0.87	0.464	-0.928	-0.928	0.706	0.87	0.87
PtMYB153_c2	-0.778	-0.778	-0.034	0.034	0.034	-0.034	-0.034	0.775	0.49	-0.657	-0.034	-0.778	-0.778	-0.034	-0.034	0.034	-0.034	-0.034	-0.338	0.034	0.034	0.257	-0.394	-0.051	-0.051	0.857	0.857	0.789	0.549	0.135	-0.49	0.034	0.034	0.676	0.034	-0.778	-0.778	0.778	0.257	-0.068	0.309	0.309	0.845	0.507	-0.778	-0.845	0.686	0.845	0.845
PtMYB154	0.429	0.429	0.943	0.829	0.886	0.943	0.943	-0.131	0.828	0.247	0.943	0.2	-0.143	1	1	0.943	0.943	0.943	0.486	0.886	0.886	-0.116	0.087	0.725	0.725	0.406	0.406	0.522	0.58	0.886	0.828	0.886	0.886	0.486	0.87	0.029	0.429	0.429	-0.435	-0.086	-0.058	-0.058	0.486	0.143	-0.543	-0.429	0.58	0.429	0.429
PtMYB155	-0.03	-0.03	0.395	-0.03	0.091	0.395	0.395	-0.417	0.22	0.295	0.395	-0.152	-0.516	0.516	0.516	0.334	0.395	0.395	0.698	0.213	0.213	-0.062	0.647	0.77	0.77	-0.092	-0.092	0.339	0.092	0.577	0.22	0.213	0.213	-0.213	0.031	0.213	-0.03	0.03	-0.678	-0.759	0.339	0.339	0.213	-0.395	-0.395	0.03	0.216	0.091	0.091
[truncated: 206 more columns]

## Sheet: Table S7b
Table S7b. P values between puerarin contents, SGs, PtR2R3-MYBs by RNA-seq data in P. thomsonii
	PD	PF	PtPAL1_1	PtPAL1_2	PtPAL1_3	PtPAL2a_c1	PtPAL2a_c2	PtPAL2a_c3	PtPAL2a_c4	PtPAL2b	PtPAL2c	PtPAL3_1	PtPAL3_2	PtC4H1_1	PtC4H1_2	PtC4H1_3	PtC4H2_c1_1	PtC4H2_c1_2	PtC4H2_c1_3	PtC4H2_c2_1	PtC4H2_c2_2	PtC4H3_c1	PtC4H3_c2	Pt4CL1a1_c1_1	Pt4CL1a1_c1_2	Pt4CL1a1_c2_1	Pt4CL1a1_c2_2	Pt4CL1a2_c1	Pt4CL1a2_c2	Pt4CL1c	Pt4CL2a_c2	Pt4CL2b	Pt4CL2c	Pt4CL3a1	Pt4CL3a2	Pt4CL3b_1	Pt4CL3b_2	Pt4CL4_2	Pt4CL5a_1	Pt4CL5a_2	Pt4CL5b_c1_1	Pt4CL5b_c1_2	Pt4CL5b_c1_3	Pt4CL5b_c2	Pt4CL6a	Pt4CL6b_1	Pt4CL6b_2	Pt4CL6c_1	Pt4CL6c_2
PD	0	0.003	0.497	0.356	0.297	0.497	0.497	0.441	1	0.092	0.497	0.017	0.103	0.419	0.419	0.356	0.497	0.497	0.919	0.419	0.419	0.827	0.957	0.913	0.913	0.425	0.425	0.288	0.658	0.919	0.042	0.419	0.419	0.919	0.288	0.242	0.003	0.356	0.957	0.356	0.148	0.148	0.419	1	0.356	0.497	0.658	0.356	0.356
PF	0.003	0	0.497	0.356	0.297	0.497	0.497	0.441	1	0.092	0.497	0.017	0.103	0.419	0.419	0.356	0.497	0.497	0.919	0.419	0.419	0.827	0.957	0.913	0.913	0.425	0.425	0.288	0.658	0.919	0.042	0.419	0.419	0.919	0.288	0.242	0.003	0.356	0.957	0.356	0.148	0.148	0.419	1	0.356	0.497	0.658	0.356	0.356
PtPAL1_1	0.497	0.497	0	0.033	0.058	0.003	0.003	0.805	0.042	1	0.003	0.919	0.919	0.017	0.017	0.033	0.003	0.003	0.242	0.017	0.017	0.913	0.7	0.173	0.173	0.425	0.425	0.288	0.228	0.017	0.042	0.017	0.017	0.419	0.024	0.919	0.497	0.356	0.257	0.803	0.784	0.784	0.419	1	0.356	0.497	0.228	0.356	0.356
PtPAL1_2	0.356	0.356	0.033	0	0.017	0.033	0.033	0.805	0.042	1	0.033	0.658	0.803	0.058	0.058	0.033	0.033	0.033	0.714	0.017	0.017	1	0.7	0.538	0.538	0.288	0.288	0.425	0.228	0.136	0.042	0.017	0.017	0.175	0	1	0.356	0.356	0.784	0.564	0.742	0.742	0.419	0.564	0.497	0.356	0.228	0.356	0.356
PtPAL1_3	0.297	0.297	0.058	0.017	0	0.058	0.058	0.805	0.042	0.637	0.058	0.497	0.919	0.033	0.033	0.017	0.058	0.058	0.919	0.033	0.033	0.913	0.538	0.425	0.425	0.288	0.288	0.425	0.228	0.175	0.042	0.033	0.033	0.136	0	0.919	0.297	0.419	0.957	0.497	0.461	0.461	0.356	0.356	0.419	0.297	0.228	0.419	0.419
PtPAL2a_c1	0.497	0.497	0.003	0.033	0.058	0	0.003	0.805	0.042	1	0.003	0.919	0.919	0.017	0.017	0.033	0.003	0.003	0.242	0.017	0.017	0.913	0.7	0.173	0.173	0.425	0.425	0.288	0.228	0.017	0.042	0.017	0.017	0.419	0.024	0.919	0.497	0.356	0.257	0.803	0.784	0.784	0.419	1	0.356	0.497	0.228	0.356	0.356
PtPAL2a_c2	0.497	0.497	0.003	0.033	0.058	0.003	0	0.805	0.042	1	0.003	0.919	0.919	0.017	0.017	0.033	0.003	0.003	0.242	0.017	0.017	0.913	0.7	0.173	0.173	0.425	0.425	0.288	0.228	0.017	0.042	0.017	0.017	0.419	0.024	0.919	0.497	0.356	0.257	0.803	0.784	0.784	0.419	1	0.356	0.497	0.228	0.356	0.356
PtPAL2a_c3	0.441	0.441	0.805	0.805	0.805	0.805	0.805	0	0.541	0.402	0.805	0.441	0.441	0.805	0.805	0.805	0.805	0.805	0.158	0.805	0.805	0.15	0.278	0.278	0.278	0.15	0.15	0.434	0.802	0.805	0.541	0.805	0.805	0.158	0.802	0.441	0.441	0.441	0.15	0.441	0.802	0.802	0.158	0.158	0.441	0.158	0.15	0.158	0.158
PtPAL2a_c4	1	1	0.042	0.042	0.042	0.042	0.042	0.541	0	0.67	0.042	0.694	0.414	0.042	0.042	0.042	0.042	0.042	0.694	0.042	0.042	1	0.69	0.285	0.285	0.036	0.036	0.036	0.036	0.042	0.312	0.042	0.042	0.042	0.036	0.414	1	0.042	0.69	1	0.843	0.843	0.042	0.414	0.042	0.042	0.036	0.042	0.042
PtPAL2b	0.092	0.092	1	1	0.637	1	1	0.402	0.67	0	1	0.039	0.392	0.637	0.637	0.637	1	1	0.908	1	1	0.699	0.93	0.722	0.722	0.311	0.311	0.311	0.504	0.77	0.374	1	1	0.681	0.813	0.392	0.092	0.192	0.79	0.594	0.095	0.095	0.47	0.816	0.47	0.47	0.504	0.192	0.192
PtPAL2c	0.497	0.497	0.003	0.033	0.058	0.003	0.003	0.805	0.042	1	0	0.919	0.919	0.017	0.017	0.033	0.003	0.003	0.242	0.017	0.017	0.913	0.7	0.173	0.173	0.425	0.425	0.288	0.228	0.017	0.042	0.017	0.017	0.419	0.024	0.919	0.497	0.356	0.257	0.803	0.784	0.784	0.419	1	0.356	0.497	0.228	0.356	0.356
PtPAL3_1	0.017	0.017	0.919	0.658	0.497	0.919	0.919	0.441	0.694	0.039	0.919	0	0.058	0.714	0.714	0.658	0.919	0.919	0.803	0.803	0.803	0.658	0.7	0.913	0.913	0.321	0.321	0.148	0.538	0.714	0.188	0.803	0.803	0.803	0.538	0.356	0.017	0.242	0.658	0.242	0.05	0.05	0.297	0.803	0.242	0.419	0.389	0.175	0.175
PtPAL3_2	0.103	0.103	0.919	0.803	0.919	0.919	0.919	0.441	0.414	0.392	0.919	0.058	0	0.803	0.803	0.919	0.919	0.919	0.803	1	1	0.658	0.784	0.499	0.499	0.228	0.228	0.05	0.425	0.497	0.414	1	1	0.564	0.827	0.356	0.103	0.242	0.7	0.242	0.257	0.257	0.103	0.919	0.058	0.242	0.173	0.136	0.136
PtC4H1_1	0.419	0.419	0.017	0.058	0.033	0.017	0.017	0.805	0.042	0.637	0.017	0.714	0.803	0	0.003	0.017	0.017	0.017	0.356	0.033	0.033	0.827	0.87	0.103	0.103	0.425	0.425	0.288	0.228	0.033	0.042	0.033	0.033	0.356	0.024	1	0.419	0.419	0.389	0.919	0.913	0.913	0.356	0.803	0.297	0.419	0.228	0.419	0.419
PtC4H1_2	0.419	0.419	0.017	0.058	0.033	0.017	0.017	0.805	0.042	0.637	0.017	0.714	0.803	0.003	0	0.017	0.017	0.017	0.356	0.033	0.033	0.827	0.87	0.103	0.103	0.425	0.425	0.288	0.228	0.033	0.042	0.033	0.033	0.356	0.024	1	0.419	0.419	0.389	0.919	0.913	0.913	0.356	0.803	0.297	0.419	0.228	0.419	0.419
PtC4H1_3	0.356	0.356	0.033	0.033	0.017	0.033	0.033	0.805	0.042	0.637	0.033	0.658	0.919	0.017	0.017	0	0.033	0.033	0.658	0.017	0.017	0.784	0.913	0.354	0.354	0.354	0.354	0.354	0.354	0.103	0.042	0.017	0.017	0.242	0.008	0.919	0.356	0.497	0.742	0.803	0.658	0.658	0.297	0.564	0.356	0.356	0.125	0.356	0.356
PtC4H2_c1_1	0.497	0.497	0.003	0.033	0.058	0.003	0.003	0.805	0.042	1	0.003	0.919	0.919	0.017	0.017	0.033	0	0.003	0.242	0.017	0.017	0.913	0.7	0.173	0.173	0.425	0.425	0.288	0.228	0.017	0.042	0.017	0.017	0.419	0.024	0.919	0.497	0.356	0.257	0.803	0.784	0.784	0.419	1	0.356	0.497	0.228	0.356	0.356
PtC4H2_c1_2	0.497	0.497	0.003	0.033	0.058	0.003	0.003	0.805	0.042	1	0.003	0.919	0.919	0.017	0.017	0.033	0.003	0	0.242	0.017	0.017	0.913	0.7	0.173	0.173	0.425	0.425	0.288	0.228	0.017	0.042	0.017	0.017	0.419	0.024	0.919	0.497	0.356	0.257	0.803	0.784	0.784	0.419	1	0.356	0.497	0.228	0.356	0.356
PtC4H2_c1_3	0.919	0.919	0.242	0.714	0.919	0.242	0.242	0.158	0.694	0.908	0.242	0.803	0.803	0.356	0.356	0.658	0.242	0.242	0	0.497	0.497	0.7	0.036	0.125	0.125	0.7	0.7	0.7	0.784	0.136	0.414	0.497	0.497	0.497	0.784	0.497	0.919	0.919	0	0.103	0.173	0.173	0.919	0.103	0.803	0.658	0.957	1	1
PtC4H2_c2_1	0.419	0.419	0.017	0.017	0.033	0.017	0.017	0.805	0.042	1	0.017	0.803	1	0.033	0.033	0.017	0.017	0.017	0.497	0	0.003	0.7	0.913	0.461	0.461	0.354	0.354	0.354	0.354	0.058	0.042	0.003	0.003	0.297	0.008	0.803	0.419	0.419	0.577	0.919	0.957	0.957	0.356	0.803	0.419	0.419	0.125	0.297	0.297
PtC4H2_c2_2	0.419	0.419	0.017	0.017	0.033	0.017	0.017	0.805	0.042	1	0.017	0.803	1	0.033	0.033	0.017	0.017	0.017	0.497	0.003	0	0.7	0.913	0.461	0.461	0.354	0.354	0.354	0.354	0.058	0.042	0.003	0.003	0.297	0.008	0.803	0.419	0.419	0.577	0.919	0.957	0.957	0.356	0.803	0.419	0.419	0.125	0.297	0.297
PtC4H3_c1	0.827	0.827	0.913	1	0.913	0.913	0.913	0.15	1	0.699	0.913	0.658	0.658	0.827	0.827	0.784	0.913	0.913	0.7	0.7	0.7	0	0.759	0.249	0.249	0.868	0.868	0.956	0.381	0.913	0.843	0.7	0.7	0.913	0.956	0.461	0.827	0.784	0.551	0.913	0.978	0.978	0.618	0.957	1	0.913	0.313	0.538	0.538
PtC4H3_c2	0.957	0.957	0.7	0.7	0.538	0.7	0.7	0.278	0.69	0.93	0.7	0.7	0.784	0.87	0.87	0.913	0.7	0.7	0.036	0.913	0.913	0.759	0	0.551	0.551	0.313	0.313	0.868	0.493	0.499	0.843	0.913	0.913	0.125	0.612	0.173	0.957	0.577	0.059	0.05	0.178	0.178	0.577	0.008	0.784	0.257	0.824	0.742	0.742
Pt4CL1a1_c1_1	0.913	0.913	0.173	0.538	0.425	0.173	0.173	0.278	0.285	0.722	0.173	0.913	0.499	0.103	0.103	0.354	0.173	0.173	0.125	0.461	0.461	0.249	0.551	0	0	0.717	0.717	0.296	0.205	0.084	0.407	0.461	0.461	0.827	0.473	0.742	0.913	0.425	0.096	0.257	0.572	0.572	0.577	0.742	0.257	0.658	0.717	0.7	0.7
Pt4CL1a1_c1_2	0.913	0.913	0.173	0.538	0.425	0.173	0.173	0.278	0.285	0.722	0.173	0.913	0.499	0.103	0.103	0.354	0.173	0.173	0.125	0.461	0.461	0.249	0.551	0	0	0.717	0.717	0.296	0.205	0.084	0.407	0.461	0.461	0.827	0.473	0.742	0.913	0.425	0.096	0.257	0.572	0.572	0.577	0.742	0.257	0.658	0.717	0.7	0.7
Pt4CL1a1_c2_1	0.425	0.425	0.425	0.288	0.288	0.425	0.425	0.15	0.036	0.311	0.425	0.321	0.228	0.425	0.425	0.354	0.425	0.425	0.7	0.354	0.354	0.868	0.313	0.717	0.717	0	0	0.02	0.044	0.354	1	0.354	0.354	0.008	0.28	0.084	0.425	0.008	0.781	0.827	0.803	0.803	0.008	0.173	0.024	0	0.044	0.008	0.008
Pt4CL1a1_c2_2	0.425	0.425	0.425	0.288	0.288	0.425	0.425	0.15	0.036	0.311	0.425	0.321	0.228	0.425	0.425	0.354	0.425	0.425	0.7	0.354	0.354	0.868	0.313	0.717	0.717	0	0	0.02	0.044	0.354	1	0.354	0.354	0.008	0.28	0.084	0.425	0.008	0.781	0.827	0.803	0.803	0.008	0.173	0.024	0	0.044	0.008	0.008
Pt4CL1a2_c1	0.288	0.288	0.288	0.425	0.425	0.288	0.288	0.434	0.036	0.311	0.288	0.148	0.05	0.288	0.288	0.354	0.288	0.288	0.7	0.354	0.354	0.956	0.868	0.296	0.296	0.02	0.02	0	0.044	0.125	1	0.354	0.354	0.125	0.417	0.173	0.288	0.008	0.612	0.499	0.364	0.364	0.008	0.577	0	0.024	0.044	0.008	0.008
Pt4CL1a2_c2	0.658	0.658	0.228	0.228	0.228	0.228	0.228	0.802	0.036	0.504	0.228	0.538	0.425	0.228	0.228	0.354	0.228	0.228	0.784	0.354	0.354	0.381	0.493	0.205	0.205	0.044	0.044	0.044	0	0.173	0.69	0.354	0.354	0.084	0.219	0.084	0.658	0.008	0.654	0.913	0.674	0.674	0.125	0.425	0.05	0.05	0.28	0.125	0.125
Pt4CL1c	0.919	0.919	0.017	0.136	0.175	0.017	0.017	0.805	0.042	0.77	0.017	0.714	0.497	0.033	0.033	0.103	0.017	0.017	0.136	0.058	0.058	0.913	0.499	0.084	0.084	0.354	0.354	0.125	0.173	0	0.188	0.058	0.058	0.497	0.125	1	0.919	0.242	0.125	0.419	0.425	0.425	0.297	0.803	0.175	0.419	0.173	0.242	0.242
Pt4CL2a_c2	0.042	0.042	0.042	0.042	0.042	0.042	0.042	0.541	0.312	0.374	0.042	0.188	0.414	0.042	0.042	0.042	0.042	0.042	0.414	0.042	0.042	0.843	0.843	0.407	0.407	1	1	1	0.69	0.188	0	0.042	0.042	0.694	0.036	0.414	0.042	1	0.543	0.694	0.543	0.543	1	1	1	1	0.69	1	1
Pt4CL2b	0.419	0.419	0.017	0.017	0.033	0.017	0.017	0.805	0.042	1	0.017	0.803	1	0.033	0.033	0.017	0.017	0.017	0.497	0.003	0.003	0.7	0.913	0.461	0.461	0.354	0.354	0.354	0.354	0.058	0.042	0	0.003	0.297	0.008	0.803	0.419	0.419	0.577	0.919	0.957	0.957	0.356	0.803	0.419	0.419	0.125	0.297	0.297
Pt4CL2c	0.419	0.419	0.017	0.017	0.033	0.017	0.017	0.805	0.042	1	0.017	0.803	1	0.033	0.033	0.017	0.017	0.017	0.497	0.003	0.003	0.7	0.913	0.461	0.461	0.354	0.354	0.354	0.354	0.058	0.042	0.003	0	0.297	0.008	0.803	0.419	0.419	0.577	0.919	0.957	0.957	0.356	0.803	0.419	0.419	0.125	0.297	0.297
Pt4CL3a1	0.919	0.919	0.419	0.175	0.136	0.419	0.419	0.158	0.042	0.681	0.419	0.803	0.564	0.356	0.356	0.242	0.419	0.419	0.497	0.297	0.297	0.913	0.125	0.827	0.827	0.008	0.008	0.125	0.084	0.497	0.694	0.297	0.297	0	0.125	0.175	0.919	0.103	0.499	0.419	0.658	0.658	0.058	0.058	0.136	0.017	0.084	0.103	0.103
Pt4CL3a2	0.288	0.288	0.024	0	0	0.024	0.024	0.802	0.036	0.813	0.024	0.538	0.827	0.024	0.024	0.008	0.024	0.024	0.784	0.008	0.008	0.956	0.612	0.473	0.473	0.28	0.28	0.417	0.219	0.125	0.036	0.008	0.008	0.125	0	0.913	0.288	0.354	0.868	0.499	0.592	0.592	0.354	0.425	0.425	0.288	0.219	0.354	0.354
Pt4CL3b_1	0.242	0.242	0.919	1	0.919	0.919	0.919	0.441	0.414	0.392	0.919	0.356	0.356	1	1	0.919	0.919	0.919	0.497	0.803	0.803	0.461	0.173	0.742	0.742	0.084	0.084	0.173	0.084	1	0.414	0.803	0.803	0.175	0.913	0	0.242	0.103	0.658	0.919	0.827	0.827	0.242	0.242	0.175	0.103	0.577	0.297	0.297
Pt4CL3b_2	0.003	0.003	0.497	0.356	0.297	0.497	0.497	0.441	1	0.092	0.497	0.017	0.103	0.419	0.419	0.356	0.497	0.497	0.919	0.419	0.419	0.827	0.957	0.913	0.913	0.425	0.425	0.288	0.658	0.919	0.042	0.419	0.419	0.919	0.288	0.242	0	0.356	0.957	0.356	0.148	0.148	0.419	1	0.356	0.497	0.658	0.356	0.356
Pt4CL4_2	0.356	0.356	0.356	0.356	0.419	0.356	0.356	0.441	0.042	0.192	0.356	0.242	0.242	0.419	0.419	0.497	0.356	0.356	0.919	0.419	0.419	0.784	0.577	0.425	0.425	0.008	0.008	0.008	0.008	0.242	1	0.419	0.419	0.103	0.354	0.103	0.356	0	0.742	0.803	0.425	0.425	0.058	0.497	0.033	0.033	0.125	0.033	0.033
Pt4CL5a_1	0.957	0.957	0.257	0.784	0.957	0.257	0.257	0.15	0.69	0.79	0.257	0.658	0.7	0.389	0.389	0.742	0.257	0.257	0	0.577	0.577	0.551	0.059	0.096	0.096	0.781	0.781	0.612	0.654	0.125	0.543	0.577	0.577	0.499	0.868	0.658	0.957	0.742	0	0.05	0.117	0.117	0.913	0.084	0.7	0.7	1	0.913	0.913
Pt4CL5a_2	0.356	0.356	0.803	0.564	0.497	0.803	0.803	0.441	1	0.594	0.803	0.242	0.242	0.919	0.919	0.803	0.803	0.803	0.103	0.919	0.919	0.913	0.05	0.257	0.257	0.827	0.827	0.499	0.913	0.419	0.694	0.919	0.919	0.419	0.499	0.919	0.356	0.803	0.05	0	0.036	0.036	0.919	0.136	0.564	0.803	0.913	0.803	0.803
Pt4CL5b_c1_1	0.148	0.148	0.784	0.742	0.461	0.784	0.784	0.802	0.843	0.095	0.784	0.05	0.257	0.913	0.913	0.658	0.784	0.784	0.173	0.957	0.957	0.978	0.178	0.572	0.572	0.803	0.803	0.364	0.674	0.425	0.543	0.957	0.957	0.658	0.592	0.827	0.148	0.425	0.117	0.036	0	0	0.742	0.173	0.499	0.957	0.759	0.461	0.461
Pt4CL5b_c1_2	0.148	0.148	0.784	0.742	0.461	0.784	0.784	0.802	0.843	0.095	0.784	0.05	0.257	0.913	0.913	0.658	0.784	0.784	0.173	0.957	0.957	0.978	0.178	0.572	0.572	0.803	0.803	0.364	0.674	0.425	0.543	0.957	0.957	0.658	0.592	0.827	0.148	0.425	0.117	0.036	0	0	0.742	0.173	0.499	0.957	0.759	0.461	0.461
Pt4CL5b_c1_3	0.419	0.419	0.419	0.419	0.356	0.419	0.419	0.158	0.042	0.47	0.419	0.297	0.103	0.356	0.356	0.297	0.419	0.419	0.919	0.356	0.356	0.618	0.577	0.577	0.577	0.008	0.008	0.008	0.125	0.297	1	0.356	0.356	0.058	0.354	0.242	0.419	0.058	0.913	0.919	0.742	0.742	0	0.297	0.017	0.017	0.008	0.017	0.017
Pt4CL5b_c2	1	1	1	0.564	0.356	1	1	0.158	0.414	0.816	1	0.803	0.919	0.803	0.803	0.564	1	1	0.103	0.803	0.803	0.957	0.008	0.742	0.742	0.173	0.173	0.577	0.425	0.803	1	0.803	0.803	0.058	0.425	0.242	1	0.497	0.084	0.136	0.173	0.173	0.297	0	0.497	0.136	0.425	0.497	0.497
Pt4CL6a	0.356	0.356	0.356	0.497	0.419	0.356	0.356	0.441	0.042	0.47	0.356	0.242	0.058	0.297	0.297	0.356	0.356	0.356	0.803	0.419	0.419	1	0.784	0.257	0.257	0.024	0.024	0	0.05	0.175	1	0.419	0.419	0.136	0.425	0.175	0.356	0.033	0.7	0.564	0.499	0.499	0.017	0.497	0	0.033	0.05	0.033	0.033
Pt4CL6b_1	0.497	0.497	0.497	0.356	0.297	0.497	0.497	0.158	0.042	0.47	0.497	0.419	0.242	0.419	0.419	0.356	0.497	0.497	0.658	0.419	0.419	0.913	0.257	0.658	0.658	0	0	0.024	0.05	0.419	1	0.419	0.419	0.017	0.288	0.103	0.497	0.033	0.7	0.803	0.957	0.957	0.017	0.136	0.033	0	0.05	0.033	0.033
Pt4CL6b_2	0.658	0.658	0.228	0.228	0.228	0.228	0.228	0.15	0.036	0.504	0.228	0.389	0.173	0.228	0.228	0.125	0.228	0.228	0.957	0.125	0.125	0.313	0.824	0.717	0.717	0.044	0.044	0.044	0.28	0.173	0.69	0.125	0.125	0.084	0.219	0.577	0.658	0.125	1	0.913	0.759	0.759	0.008	0.425	0.05	0.05	0	0.008	0.008
Pt4CL6c_1	0.356	0.356	0.356	0.356	0.419	0.356	0.356	0.158	0.042	0.192	0.356	0.175	0.136	0.419	0.419	0.356	0.356	0.356	1	0.297	0.297	0.538	0.742	0.7	0.7	0.008	0.008	0.008	0.125	0.242	1	0.297	0.297	0.103	0.354	0.297	0.356	0.033	0.913	0.803	0.461	0.461	0.017	0.497	0.033	0.033	0.008	0	0.003
Pt4CL6c_2	0.356	0.356	0.356	0.356	0.419	0.356	0.356	0.158	0.042	0.192	0.356	0.175	0.136	0.419	0.419	0.356	0.356	0.356	1	0.297	0.297	0.538	0.742	0.7	0.7	0.008	0.008	0.008	0.125	0.242	1	0.297	0.297	0.103	0.354	0.297	0.356	0.033	0.913	0.803	0.461	0.461	0.017	0.497	0.033	0.033	0.008	0.003	0
Pt4CL6d	0.356	0.356	0.356	0.497	0.419	0.356	0.356	0.441	0.042	0.47	0.356	0.242	0.058	0.297	0.297	0.356	0.356	0.356	0.803	0.419	0.419	1	0.784	0.257	0.257	0.024	0.024	0	0.05	0.175	1	0.419	0.419	0.136	0.425	0.175	0.356	0.033	0.7	0.564	0.499	0.499	0.017	0.497	0.003	0.033	0.05	0.033	0.033
PtCHS1	0.136	0.136	0.497	0.714	0.919	0.497	0.497	0.441	0.188	0.072	0.497	0.033	0.058	0.658	0.658	0.714	0.497	0.497	0.564	0.564	0.564	0.7	0.742	0.538	0.538	0.103	0.103	0.015	0.2	0.242	0.694	0.564	0.564	0.419	0.784	0.356	0.136	0.058	0.461	0.297	0.084	0.084	0.103	1	0.058	0.175	0.103	0.033	0.033
PtCHS2_c1	0.577	0.577	0.827	0.389	0.499	0.827	0.827	0.15	0.285	0.228	0.827	0.577	0.827	0.957	0.957	0.784	0.827	0.827	0.321	0.658	0.658	1	0.096	0.654	0.654	0.051	0.051	0.329	0.178	0.913	0.843	0.658	0.658	0.05	0.436	0.103	0.577	0.103	0.399	0.321	0.934	0.934	0.257	0.148	0.389	0.084	0.364	0.173	0.173
PtCHS2_c10	0.419	0.419	0.017	0.058	0.033	0.017	0.017	0.805	0.042	0.637	0.017	0.714	0.803	0.003	0.003	0.017	0.017	0.017	0.356	0.033	0.033	0.827	0.87	0.103	0.103	0.425	0.425	0.288	0.228	0.033	0.042	0.033	0.033	0.356	0.024	1	0.419	0.419	0.389	0.919	0.913	0.913	0.356	0.803	0.297	0.419	0.228	0.419	0.419
PtCHS2_c11	0.295	0.295	0.774	0.686	0.439	0.774	0.774	0.41	1	0.25	0.774	0.173	0.439	0.954	0.954	0.6	0.774	0.774	0.08	0.864	0.864	0.682	0.115	0.393	0.393	0.908	0.908	0.553	0.726	0.439	0.675	0.864	0.864	0.439	0.553	0.954	0.295	0.6	0.04	0.021	0.003	0.003	0.954	0.08	0.686	0.774	0.908	0.774	0.774
PtCHS2_c2	0.497	0.497	0.175	0.297	0.356	0.175	0.175	0.158	0.414	0.862	0.175	0.658	0.658	0.242	0.242	0.497	0.175	0.175	0.242	0.419	0.419	0.084	0.827	0.103	0.103	0.913	0.913	0.742	0.228	0.242	0.188	0.419	0.419	0.919	0.288	0.919	0.497	0.564	0.173	0.803	0.784	0.784	0.919	0.714	0.803	1	0.827	1	1
PtCHS2_c3	0.136	0.136	0.175	0.297	0.136	0.175	0.175	0.441	0.414	0.092	0.175	0.242	0.803	0.058	0.058	0.103	0.175	0.175	0.497	0.242	0.242	0.7	0.827	0.173	0.173	0.913	0.913	0.913	0.742	0.297	0.042	0.242	0.242	0.803	0.173	0.564	0.136	0.919	0.577	1	0.425	0.425	0.919	0.919	0.803	1	0.742	0.919	0.919
PtCHS2_c4	0.497	0.497	0.175	0.297	0.356	0.175	0.175	0.158	0.414	0.862	0.175	0.658	0.658	0.242	0.242	0.497	0.175	0.175	0.242	0.419	0.419	0.084	0.827	0.103	0.103	0.913	0.913	0.742	0.228	0.242	0.188	0.419	0.419	0.919	0.288	0.919	0.497	0.564	0.173	0.803	0.784	0.784	0.919	0.714	0.803	1	0.827	1	1
PtCHS2_c5	0.356	0.356	0.356	0.356	0.419	0.356	0.356	0.441	0.042	0.192	0.356	0.242	0.242	0.419	0.419	0.497	0.356	0.356	0.919	0.419	0.419	0.784	0.577	0.425	0.425	0.008	0.008	0.008	0.008	0.242	1	0.419	0.419	0.103	0.354	0.103	0.356	0.003	0.742	0.803	0.425	0.425	0.058	0.497	0.033	0.033	0.125	0.033	0.033
PtCHS2_c6	0.577	0.577	0.084	0.389	0.288	0.084	0.084	0.278	0.285	0.504	0.084	0.827	0.658	0.036	0.036	0.173	0.084	0.084	0.084	0.257	0.257	0.493	0.399	0.005	0.005	0.89	0.89	0.436	0.399	0.05	0.18	0.257	0.257	0.913	0.329	0.827	0.577	0.658	0.096	0.321	0.738	0.738	0.658	0.658	0.389	0.827	0.633	0.784	0.784
PtCHS2_c7	0.069	0.069	0.949	0.949	0.949	0.949	0.949	0.07	0.324	0.156	0.949	0.069	0.069	0.949	0.949	0.949	0.949	0.949	0.512	0.949	0.949	0.623	0.439	0.923	0.923	0.029	0.029	0.062	0.259	0.798	0.324	0.949	0.949	0.14	0.949	0.069	0.069	0.069	0.623	0.899	0.552	0.552	0.034	0.305	0.069	0.034	0.132	0.034	0.034
PtCHS2_c8	0.356	0.356	0.033	0.033	0.017	0.033	0.033	0.805	0.042	0.637	0.033	0.658	0.919	0.017	0.017	0.003	0.033	0.033	0.658	0.017	0.017	0.784	0.913	0.354	0.354	0.354	0.354	0.354	0.354	0.103	0.042	0.017	0.017	0.242	0.008	0.919	0.356	0.497	0.742	0.803	0.658	0.658	0.297	0.564	0.356	0.356	0.125	0.356	0.356
PtCHS2_c9	0.827	0.827	0.05	0.228	0.228	0.05	0.05	0.802	0.036	0.722	0.05	0.461	0.173	0.05	0.05	0.084	0.05	0.05	0.257	0.084	0.084	0.738	0.572	0.152	0.152	0.219	0.219	0.044	0.219	0.008	0.407	0.084	0.084	0.354	0.219	0.827	0.827	0.173	0.28	0.354	0.436	0.436	0.084	1	0.05	0.228	0.044	0.084	0.084
PtCHS4_c1	0.919	0.919	0.017	0.136	0.175	0.017	0.017	0.805	0.042	0.77	0.017	0.714	0.497	0.033	0.033	0.103	0.017	0.017	0.136	0.058	0.058	0.913	0.499	0.084	0.084	0.354	0.354	0.125	0.173	0.003	0.188	0.058	0.058	0.497	0.125	1	0.919	0.242	0.125	0.419	0.425	0.425	0.297	0.803	0.175	0.419	0.173	0.242	0.242
PtCHS4_c2	0.419	0.419	0.017	0.017	0.033	0.017	0.017	0.805	0.042	1	0.017	0.714	0.919	0.033	0.033	0.058	0.017	0.017	0.419	0.033	0.033	0.618	0.913	0.228	0.228	0.354	0.354	0.354	0.125	0.058	0.042	0.033	0.033	0.297	0.008	0.919	0.419	0.297	0.425	0.919	1	1	0.497	0.803	0.419	0.419	0.354	0.419	0.419
PtCHS5	0.354	0.354	0.354	0.354	0.354	0.354	0.354	0.15	0.036	0.311	0.354	0.2	0.084	0.354	0.354	0.288	0.354	0.354	0.957	0.288	0.288	0.572	0.654	0.633	0.633	0.005	0.005	0.005	0.117	0.228	1	0.288	0.288	0.05	0.346	0.228	0.354	0.024	1	0.827	0.592	0.592	0	0.354	0.008	0.008	0.005	0	0
PtCHS6_c1	1	1	0.497	0.175	0.297	0.497	0.497	0.441	0.188	0.355	0.497	0.919	0.919	0.658	0.658	0.564	0.497	0.497	0.658	0.419	0.419	0.7	0.173	0.957	0.957	0.103	0.103	0.389	0.103	0.658	0.694	0.419	0.419	0.103	0.2	0.242	1	0.136	0.7	0.356	0.913	0.913	0.419	0.297	0.497	0.175	0.461	0.297	0.297
PtCHS6_c2	0.069	0.069	0.034	0.069	0.069	0.034	0.034	0.55	0.324	0.385	0.034	0.268	0.558	0.034	0.034	0.034	0.034	0.034	0.305	0.034	0.034	0.974	0.623	0.375	0.375	0.949	0.949	0.949	0.795	0.14	0.001	0.034	0.034	0.798	0.062	0.305	0.069	0.949	0.439	0.899	0.671	0.671	0.949	0.848	0.949	0.949	0.599	0.949	0.949
PtCHR1_c1	0.175	0.175	0.564	1	0.919	0.564	0.564	0.805	0.414	0.285	0.564	0.058	0.033	0.658	0.658	0.803	0.564	0.564	0.297	0.714	0.714	0.658	0.288	0.354	0.354	0.425	0.425	0.084	0.499	0.242	0.694	0.714	0.714	0.919	0.913	0.714	0.175	0.297	0.228	0.058	0.05	0.05	0.242	0.564	0.136	0.497	0.228	0.175	0.175
PtCHR1_c2	0.356	0.356	0.356	0.803	1	0.356	0.356	0.805	0.414	0.192	0.356	0.136	0.242	0.564	0.564	0.803	0.356	0.356	0.103	0.564	0.564	0.957	0.173	0.288	0.288	0.577	0.577	0.173	0.425	0.136	1	0.564	0.564	1	0.913	0.919	0.356	0.297	0.05	0.058	0.008	0.008	0.497	0.297	0.297	0.714	0.425	0.297	0.297
PtCHR10_c1	0.419	0.419	0.242	0.297	0.564	0.242	0.242	0.805	0.694	0.77	0.242	0.803	0.564	0.497	0.497	0.419	0.242	0.242	0.297	0.175	0.175	0.461	0.288	0.957	0.957	0.784	0.784	0.87	0.784	0.356	0.188	0.175	0.175	0.803	0.389	0.175	0.419	0.919	0.389	0.919	0.658	0.658	0.803	0.356	0.714	0.658	0.7	0.919	0.919
PtCHR10_c2	0.419	0.419	0.919	0.658	0.497	0.919	0.919	0.158	0.188	0.594	0.919	0.497	0.297	0.714	0.714	0.658	0.919	0.919	0.356	0.803	0.803	0.913	0.103	0.827	0.827	0.015	0.015	0.103	0.103	0.803	0.694	0.803	0.803	0.033	0.538	0.033	0.419	0.103	0.425	0.658	0.827	0.827	0.058	0.058	0.103	0.017	0.2	0.136	0.136
PtCHR2	0.957	0.957	0.036	0.257	0.389	0.036	0.036	0.434	0.18	0.654	0.036	0.658	0.618	0.103	0.103	0.288	0.036	0.036	0.024	0.173	0.173	0.592	0.313	0.059	0.059	0.612	0.612	0.249	0.219	0.008	0.285	0.173	0.173	0.827	0.313	1	0.957	0.288	0.02	0.228	0.219	0.219	0.577	0.425	0.321	0.7	0.493	0.425	0.425
PtCHR3_c1_1	0.919	0.919	0.017	0.136	0.175	0.017	0.017	0.805	0.042	0.77	0.017	0.714	0.497	0.033	0.033	0.103	0.017	0.017	0.136	0.058	0.058	0.913	0.499	0.084	0.084	0.354	0.354	0.125	0.173	0.003	0.188	0.058	0.058	0.497	0.125	1	0.919	0.242	0.125	0.419	0.425	0.425	0.297	0.803	0.175	0.419	0.173	0.242	0.242
PtCHR3_c1_2	0.803	0.803	0.033	0.175	0.136	0.033	0.033	0.805	0.042	0.862	0.033	0.919	0.419	0.017	0.017	0.058	0.033	0.033	0.242	0.103	0.103	0.827	0.658	0.036	0.036	0.354	0.354	0.125	0.173	0.017	0.188	0.103	0.103	0.419	0.125	0.919	0.803	0.297	0.228	0.497	0.7	0.7	0.242	1	0.136	0.356	0.173	0.297	0.297
PtCHR3_c2_1	0.919	0.919	0.103	0.356	0.497	0.103	0.103	0.441	0.188	0.552	0.103	0.564	0.564	0.175	0.175	0.419	0.103	0.103	0.058	0.297	0.297	0.461	0.389	0.05	0.05	0.538	0.538	0.2	0.148	0.033	0.414	0.297	0.297	0.803	0.389	0.803	0.919	0.242	0.024	0.242	0.173	0.173	0.564	0.497	0.297	0.658	0.538	0.419	0.419
PtCHR3_c2_2	0.803	0.803	0.058	0.242	0.297	0.058	0.058	0.805	0.042	0.552	0.058	0.419	0.242	0.103	0.103	0.136	0.058	0.058	0.242	0.103	0.103	0.7	0.499	0.2	0.2	0.228	0.228	0.05	0.228	0.017	0.414	0.103	0.103	0.419	0.228	0.919	0.803	0.175	0.228	0.356	0.321	0.321	0.136	0.919	0.103	0.297	0.05	0.103	0.103
PtCHR3_c2_3	0.919	0.919	0.103	0.297	0.242	0.103	0.103	0.805	0.042	0.908	0.103	0.564	0.175	0.058	0.058	0.103	0.103	0.103	0.356	0.136	0.136	0.784	0.658	0.125	0.125	0.228	0.228	0.05	0.228	0.033	0.414	0.136	0.136	0.356	0.228	0.803	0.919	0.242	0.354	0.419	0.577	0.577	0.103	0.919	0.058	0.242	0.05	0.136	0.136
PtCHR3_c3	0.512	0.512	0.604	0.14	0.14	0.604	0.604	0.353	0.324	0.973	0.604	0.512	0.512	0.604	0.604	0.383	0.604	0.604	0.268	0.383	0.383	0.923	0.044	0.671	0.671	0.259	0.259	0.795	0.375	0.949	0.474	0.383	0.383	0.069	0.132	0.468	0.512	0.468	0.259	0.034	0.242	0.242	0.558	0.069	0.798	0.268	0.552	0.558	0.558
PtCHR4_c1	0.158	0.158	0.805	0.805	0.805	0.805	0.805	0.704	0.541	0.402	0.805	0.158	0.158	0.805	0.805	0.805	0.805	0.805	0.441	0.805	0.805	0.278	0.802	0.15	0.15	0.434	0.434	0.15	0.15	0.441	0.541	0.805	0.805	0.805	0.802	0.158	0.158	0.158	0.278	0.158	0.15	0.15	0.441	0.805	0.158	0.441	0.802	0.441	0.441
PtCHR5_c1	0.512	0.512	0.268	0.798	0.798	0.268	0.268	0.55	0.324	0.703	0.268	0.305	0.14	0.268	0.268	0.558	0.268	0.268	0.069	0.558	0.558	0.671	0.259	0.029	0.029	0.599	0.599	0.132	0.296	0.069	0.817	0.558	0.558	0.949	0.795	0.749	0.512	0.305	0.044	0.034	0.132	0.132	0.383	0.468	0.14	0.604	0.461	0.383	0.383
PtCHR5_c2	0.919	0.919	0.419	0.175	0.136	0.419	0.419	0.158	0.042	0.681	0.419	0.803	0.564	0.356	0.356	0.242	0.419	0.419	0.497	0.297	0.297	0.913	0.125	0.827	0.827	0.008	0.008	0.125	0.084	0.497	0.694	0.297	0.297	0.003	0.125	0.175	0.919	0.103	0.499	0.419	0.658	0.658	0.058	0.058	0.136	0.017	0.084	0.103	0.103
PtCHR6_c1	0.242	0.242	0.919	1	0.919	0.919	0.919	0.441	0.414	0.392	0.919	0.356	0.356	1	1	0.919	0.919	0.919	0.497	0.803	0.803	0.461	0.173	0.742	0.742	0.084	0.084	0.173	0.084	1	0.414	0.803	0.803	0.175	0.913	0.003	0.242	0.103	0.658	0.919	0.827	0.827	0.242	0.242	0.175	0.103	0.577	0.297	0.297
PtCHR6_c2_1	0.714	0.714	0.297	0.297	0.242	0.297	0.297	0.805	0.042	0.681	0.297	0.658	0.419	0.242	0.242	0.356	0.297	0.297	0.919	0.419	0.419	0.354	0.425	0.173	0.173	0.05	0.05	0.05	0	0.242	0.694	0.419	0.419	0.103	0.228	0.103	0.714	0.033	0.742	1	0.827	0.827	0.136	0.356	0.058	0.058	0.288	0.175	0.175
PtCHR6_c2_2	0.919	0.919	0.419	0.175	0.136	0.419	0.419	0.158	0.042	0.681	0.419	0.803	0.564	0.356	0.356	0.242	0.419	0.419	0.497	0.297	0.297	0.913	0.125	0.827	0.827	0.008	0.008	0.125	0.084	0.497	0.694	0.297	0.297	0.003	0.125	0.175	0.919	0.103	0.499	0.419	0.658	0.658	0.058	0.058	0.136	0.017	0.084	0.103	0.103
PtCHR7_c1	0.497	0.497	0.175	0.033	0.017	0.175	0.175	0.441	0.042	0.862	0.175	0.658	1	0.136	0.136	0.058	0.175	0.175	0.714	0.103	0.103	1	0.228	0.7	0.7	0.125	0.125	0.354	0.173	0.356	0.188	0.103	0.103	0.033	0.008	0.564	0.497	0.297	0.658	0.297	0.389	0.389	0.242	0.136	0.356	0.136	0.173	0.297	0.297
PtCHR7_c2	0.356	0.356	0.714	0.297	0.136	0.714	0.714	0.441	0.414	0.392	0.714	0.297	0.658	0.497	0.497	0.297	0.714	0.714	0.242	0.497	0.497	0.957	0.05	0.87	0.87	0.425	0.425	0.913	0.577	1	0.414	0.497	0.497	0.136	0.173	0.658	0.356	0.803	0.173	0.058	0.036	0.036	0.564	0.033	0.803	0.356	0.577	0.803	0.803
PtCHR8	0.158	0.158	0.805	0.805	0.805	0.805	0.805	0.704	0.541	0.402	0.805	0.158	0.158	0.805	0.805	0.805	0.805	0.805	0.441	0.805	0.805	0.278	0.802	0.15	0.15	0.434	0.434	0.15	0.15	0.441	0.541	0.805	0.805	0.805	0.802	0.158	0.158	0.158	0.278	0.158	0.15	0.15	0.441	0.805	0.158	0.441	0.802	0.441	0.441
PtCHR9_c1	0.439	0.439	0.439	0.864	0.774	0.439	0.439	0.793	0.675	0.157	0.439	0.173	0.439	0.774	0.774	0.954	0.439	0.439	0.08	0.6	0.6	0.726	0.093	0.595	0.595	0.862	0.862	0.431	0.771	0.231	1	0.6	0.6	0.686	0.954	0.774	0.439	0.518	0.073	0.08	0.008	0.008	0.774	0.123	0.6	0.954	0.595	0.439	0.439
PtCHR9_c2_1	0.419	0.419	0.419	0.297	0.356	0.419	0.419	0.158	0.042	0.192	0.419	0.297	0.297	0.497	0.497	0.419	0.419	0.419	0.803	0.356	0.356	0.827	0.389	0.784	0.784	0	0	0.024	0.05	0.356	1	0.356	0.356	0.033	0.288	0.136	0.419	0.017	0.87	0.919	0.658	0.658	0.033	0.297	0.058	0.017	0.05	0.017	0.017
PtCHR9_c2_2	0.419	0.419	0.419	0.297	0.356	0.419	0.419	0.158	0.042	0.192	0.419	0.297	0.297	0.497	0.497	0.419	0.419	0.419	0.803	0.356	0.356	0.827	0.389	0.784	0.784	0	0	0.024	0.05	0.356	1	0.356	0.356	0.033	0.288	0.136	0.419	0.017	0.87	0.919	0.658	0.658	0.033	0.297	0.058	0.017	0.05	0.017	0.017
PtCHI1_c1	0.497	0.497	0.136	0.356	0.419	0.136	0.136	0.805	0.042	0.355	0.136	0.242	0.136	0.175	0.175	0.297	0.136	0.136	0.297	0.242	0.242	1	0.658	0.148	0.148	0.125	0.125	0.008	0.084	0.033	0.694	0.242	0.242	0.356	0.354	0.497	0.497	0.058	0.228	0.297	0.2	0.2	0.103	1	0.033	0.175	0.084	0.058	0.058
PtCHI1_c2	0.658	0.658	0.919	0.419	0.242	0.919	0.919	0.441	0.414	0.594	0.919	0.497	0.803	0.658	0.658	0.497	0.919	0.919	0.175	0.714	0.714	0.658	0.008	0.957	0.957	0.288	0.288	0.742	0.354	0.919	0.694	0.714	0.714	0.103	0.288	0.297	0.658	0.564	0.173	0.103	0.103	0.103	0.497	0.017	0.658	0.242	0.658	0.714	0.714
PtCHI2_c1	0.297	0.297	0.297	0.419	0.497	0.297	0.297	0.441	0.042	0.192	0.297	0.136	0.103	0.356	0.356	0.419	0.297	0.297	0.658	0.356	0.356	0.913	0.957	0.354	0.354	0.024	0.024	0	0.05	0.136	1	0.356	0.356	0.175	0.425	0.242	0.297	0.017	0.538	0.497	0.257	0.257	0.033	0.714	0.017	0.058	0.05	0.017	0.017
PtCHI2_c2	0.439	0.439	0.954	0.6	0.295	0.954	0.954	0.41	0.675	0.25	0.954	0.295	0.774	0.686	0.686	0.439	0.954	0.954	0.123	0.774	0.774	0.908	0.073	0.771	0.771	0.595	0.595	0.954	0.862	0.686	0.675	0.774	0.774	0.231	0.431	0.686	0.439	0.954	0.093	0.08	0.016	0.016	0.6	0.021	0.864	0.439	0.682	0.954	0.954
PtCHI3_c1_1	0.419	0.419	0.017	0.017	0.033	0.017	0.017	0.805	0.042	1	0.017	0.714	0.919	0.033	0.033	0.058	0.017	0.017	0.419	0.033	0.033	0.618	0.913	0.228	0.228	0.354	0.354	0.354	0.125	0.058	0.042	0.033	0.033	0.297	0.008	0.919	0.419	0.297	0.425	0.919	1	1	0.497	0.803	0.419	0.419	0.354	0.419	0.419
PtCHI3_c1_2	0.919	0.919	0.919	0.419	0.497	0.919	0.919	0.441	0.414	0.47	0.919	1	0.803	1	1	0.919	0.919	0.919	0.356	0.803	0.803	0.538	0.05	0.784	0.784	0.173	0.173	0.577	0.173	1	1	0.803	0.803	0.136	0.425	0.136	0.919	0.242	0.425	0.242	0.7	0.7	0.564	0.175	0.658	0.242	0.742	0.497	0.497
PtCHI3_c2	0.774	0.774	0.295	0.864	0.954	0.295	0.295	0.41	0.675	0.662	0.295	0.439	0.439	0.439	0.439	0.686	0.295	0.295	0.005	0.518	0.518	0.908	0.016	0.222	0.222	0.862	0.862	0.511	0.862	0.123	0.675	0.518	0.518	0.518	0.954	0.518	0.774	0.774	0.008	0.021	0.073	0.073	0.864	0.08	0.6	0.774	0.682	0.686	0.686
PtCHI4	0.297	0.297	0.297	0.419	0.497	0.297	0.297	0.441	0.042	0.192	0.297	0.136	0.103	0.356	0.356	0.419	0.297	0.297	0.658	0.356	0.356	0.913	0.957	0.354	0.354	0.024	0.024	0	0.05	0.136	1	0.356	0.356	0.175	0.425	0.242	0.297	0.017	0.538	0.497	0.257	0.257	0.033	0.714	0.017	0.058	0.05	0.017	0.017
PtCHI5	0.356	0.356	0.356	0.497	0.419	0.356	0.356	0.441	0.042	0.47	0.356	0.242	0.058	0.297	0.297	0.356	0.356	0.356	0.803	0.419	0.419	1	0.784	0.257	0.257	0.024	0.024	0	0.05	0.175	1	0.419	0.419	0.136	0.425	0.175	0.356	0.033	0.7	0.564	0.499	0.499	0.017	0.497	0.003	0.033	0.05	0.033	0.033
PtCHI6	0.803	0.803	0.803	0.419	0.297	0.803	0.803	0.158	0.188	0.816	0.803	0.919	0.658	0.658	0.658	0.497	0.803	0.803	0.242	0.658	0.658	0.913	0.024	1	1	0.036	0.036	0.257	0.148	0.919	1	0.658	0.658	0.017	0.321	0.103	0.803	0.175	0.257	0.297	0.461	0.461	0.136	0.017	0.242	0.033	0.257	0.242	0.242
PtIFS1_c1_1	0.949	0.949	0.034	0.034	0.069	0.034	0.034	0.55	0.001	0.477	0.034	0.604	0.468	0.069	0.069	0.069	0.034	0.034	0.604	0.034	0.034	0.949	0.795	0.355	0.355	0.044	0.044	0.044	0.044	0.034	0.324	0.034	0.034	0.069	0.044	0.468	0.949	0.034	0.599	0.949	0.671	0.671	0.069	0.558	0.069	0.069	0.044	0.034	0.034
PtIFS1_c1_2	1	1	0.136	0.242	0.175	0.136	0.136	0.441	0.042	0.908	0.136	0.658	0.242	0.103	0.103	0.058	0.136	0.136	0.658	0.103	0.103	0.425	0.87	0.389	0.389	0.173	0.173	0.084	0.354	0.103	0.414	0.103	0.103	0.242	0.173	0.919	1	0.297	0.7	0.714	0.827	0.827	0.058	0.658	0.103	0.175	0.008	0.103	0.103
PtIFS1_c2	0.564	0.564	0.175	0.419	0.356	0.175	0.175	0.805	0.042	0.681	0.175	0.356	0.103	0.136	0.136	0.242	0.175	0.175	0.419	0.297	0.297	0.913	0.827	0.084	0.084	0.125	0.125	0.008	0.084	0.058	0.694	0.297	0.297	0.297	0.354	0.419	0.564	0.103	0.354	0.356	0.425	0.425	0.058	0.803	0.017	0.136	0.084	0.103	0.103
PtIFS2_c1	0.919	0.919	0.919	0.497	0.803	0.919	0.919	0.158	0.694	0.192	0.919	0.714	0.803	0.803	0.803	0.919	0.919	0.919	0.564	0.564	0.564	0.257	0.618	0.173	0.173	0.461	0.461	0.87	0.957	1	1	0.564	0.564	0.497	0.618	1	0.919	0.658	0.499	0.419	0.913	0.913	0.714	0.714	1	0.658	0.461	0.419	0.419
PtIFS2_c2	0.919	0.919	0.242	0.136	0.103	0.242	0.242	0.805	0.042	0.908	0.242	1	0.803	0.175	0.175	0.242	0.242	0.242	1	0.297	0.297	0.354	0.257	0.288	0.288	0.084	0.084	0.173	0.008	0.297	0.414	0.297	0.297	0.058	0.084	0.175	0.919	0.103	0.957	0.658	0.784	0.784	0.242	0.242	0.175	0.103	0.354	0.297	0.297
PtIFS2_c3_1	0.354	0.354	0.173	0.354	0.425	0.173	0.173	0.611	0.036	0.26	0.173	0.148	0.084	0.228	0.228	0.321	0.173	0.173	0.425	0.257	0.257	0.956	0.846	0.234	0.234	0.059	0.059	0.001	0.059	0.05	0.843	0.257	0.257	0.228	0.381	0.321	0.354	0.015	0.364	0.354	0.219	0.219	0.036	0.87	0.008	0.084	0.059	0.015	0.015
PtIFS2_c3_2	0.354	0.354	0.173	0.354	0.425	0.173	0.173	0.611	0.036	0.26	0.173	0.148	0.084	0.228	0.228	0.321	0.173	0.173	0.425	0.257	0.257	0.956	0.846	0.234	0.234	0.059	0.059	0.001	0.059	0.05	0.843	0.257	0.257	0.228	0.381	0.321	0.354	0.015	0.364	0.354	0.219	0.219	0.036	0.87	0.008	0.084	0.059	0.015	0.015
PtIFS2_c3_3	0.419	0.419	0.017	0.058	0.033	0.017	0.017	0.805	0.042	0.637	0.017	0.714	0.803	0.003	0.003	0.017	0.017	0.017	0.356	0.033	0.033	0.827	0.87	0.103	0.103	0.425	0.425	0.288	0.228	0.033	0.042	0.033	0.033	0.356	0.024	1	0.419	0.419	0.389	0.919	0.913	0.913	0.356	0.803	0.297	0.419	0.228	0.419	0.419
PtIFS3_c1_1	0.242	0.242	0.103	0.175	0.242	0.103	0.103	0.158	0.414	0.637	0.103	0.419	0.497	0.136	0.136	0.297	0.103	0.103	0.175	0.242	0.242	0.257	0.658	0.148	0.148	0.913	0.913	0.913	0.425	0.175	0.042	0.242	0.242	1	0.173	0.714	0.242	0.803	0.173	0.919	0.957	0.957	0.803	0.658	1	0.919	0.913	0.919	0.919
PtIFS3_c1_2	0.784	0.784	0.257	0.658	0.957	0.257	0.257	0.278	0.843	0.722	0.257	0.827	0.957	0.499	0.499	0.7	0.257	0.257	0.008	0.425	0.425	0.956	0.025	0.436	0.436	0.592	0.592	0.934	0.934	0.2	0.407	0.425	0.425	0.389	0.803	0.257	0.784	0.957	0.02	0.173	0.178	0.178	0.7	0.036	0.913	0.461	0.978	1	1
PtIFS3_c1_3	0.356	0.356	0.297	0.564	0.803	0.297	0.297	0.158	1	0.862	0.297	0.658	0.497	0.497	0.497	0.658	0.297	0.297	0.058	0.419	0.419	0.913	0.084	0.538	0.538	0.354	0.354	0.658	0.742	0.356	0.188	0.419	0.419	0.356	0.658	0.136	0.356	0.658	0.084	0.497	0.538	0.538	0.419	0.103	0.564	0.297	0.742	0.658	0.658
PtIFS3_c1_4	0.356	0.356	0.297	0.564	0.803	0.297	0.297	0.158	1	0.862	0.297	0.658	0.497	0.497	0.497	0.658	0.297	0.297	0.058	0.419	0.419	0.913	0.084	0.538	0.538	0.354	0.354	0.658	0.742	0.356	0.188	0.419	0.419	0.356	0.658	0.136	0.356	0.658	0.084	0.497	0.538	0.538	0.419	0.103	0.564	0.297	0.742	0.658	0.658
PtIFS3_c1_5	0.356	0.356	0.297	0.564	0.803	0.297	0.297	0.158	1	0.862	0.297	0.658	0.497	0.497	0.497	0.658	0.297	0.297	0.058	0.419	0.419	0.913	0.084	0.538	0.538	0.354	0.354	0.658	0.742	0.356	0.188	0.419	0.419	0.356	0.658	0.136	0.356	0.658	0.084	0.497	0.538	0.538	0.419	0.103	0.564	0.297	0.742	0.658	0.658
PtIFS3_c2	0.242	0.242	0.919	0.497	0.242	0.919	0.919	0.805	0.694	0.138	0.919	0.136	0.497	0.564	0.564	0.419	0.919	0.919	0.297	0.714	0.714	0.7	0.103	1	1	0.784	0.784	0.784	0.784	0.803	0.414	0.714	0.714	0.356	0.321	0.803	0.242	0.919	0.228	0.103	0.008	0.008	0.919	0.103	1	0.658	0.957	0.803	0.803
PtIFS3_c3	0.356	0.356	0.297	0.242	0.497	0.297	0.297	0.441	0.694	0.77	0.297	0.564	0.242	0.564	0.564	0.658	0.297	0.297	0.419	0.356	0.356	0.577	0.784	0.827	0.827	0.87	0.87	0.784	0.7	0.497	0.188	0.356	0.356	1	0.321	0.658	0.356	0.919	0.425	0.803	0.827	0.827	0.564	0.564	0.658	0.714	0.784	0.919	0.919
PtIFS3_c4	0.742	0.742	1	0.461	0.658	1	1	0.15	0.543	0.228	1	0.742	0.827	0.784	0.784	0.957	1	1	0.257	0.742	0.742	0.781	0.14	0.313	0.313	0.205	0.205	0.674	0.473	0.827	0.843	0.742	0.742	0.173	0.551	0.321	0.742	0.321	0.296	0.2	0.846	0.846	0.538	0.257	0.784	0.288	0.551	0.354	0.354
PtHID1_c3	0.441	0.441	0.805	0.805	0.805	0.805	0.805	0	0.541	0.402	0.805	0.441	0.441	0.805	0.805	0.805	0.805	0.805	0.158	0.805	0.805	0.15	0.278	0.278	0.278	0.15	0.15	0.434	0.802	0.805	0.541	0.805	0.805	0.158	0.802	0.441	0.441	0.441	0.15	0.441	0.802	0.802	0.158	0.158	0.441	0.158	0.15	0.158	0.158
PtHID2_c1	0.356	0.356	0.297	0.175	0.242	0.297	0.297	0.441	0.414	0.862	0.297	0.658	0.803	0.356	0.356	0.136	0.297	0.297	1	0.103	0.103	0.125	0.913	0.7	0.7	0.742	0.742	0.913	0.827	0.497	0.188	0.103	0.103	0.564	0.173	0.356	0.356	1	0.827	0.564	0.618	0.618	0.658	0.803	1	0.803	0.228	0.564	0.564
PtHID2_c2	0.714	0.714	0.297	0.297	0.242	0.297	0.297	0.158	0.042	0.681	0.297	0.497	0.175	0.242	0.242	0.136	0.297	0.297	1	0.175	0.175	0.354	0.742	0.658	0.658	0.05	0.05	0.05	0.288	0.242	0.694	0.175	0.175	0.103	0.228	0.564	0.714	0.175	0.913	1	0.913	0.913	0.017	0.356	0.058	0.058	0	0.033	0.033
PtHID3_c1_1	0.919	0.919	0.017	0.136	0.175	0.017	0.017	0.805	0.042	0.77	0.017	0.714	0.497	0.033	0.033	0.103	0.017	0.017	0.136	0.058	0.058	0.913	0.499	0.084	0.084	0.354	0.354	0.125	0.173	0.003	0.188	0.058	0.058	0.497	0.125	1	0.919	0.242	0.125	0.419	0.425	0.425	0.297	0.803	0.175	0.419	0.173	0.242	0.242
PtHID3_c1_2	0.419	0.419	0.017	0.058	0.033	0.017	0.017	0.805	0.042	0.637	0.017	0.714	0.803	0.003	0.003	0.017	0.017	0.017	0.356	0.033	0.033	0.827	0.87	0.103	0.103	0.425	0.425	0.288	0.228	0.033	0.042	0.033	0.033	0.356	0.024	1	0.419	0.419	0.389	0.919	0.913	0.913	0.356	0.803	0.297	0.419	0.228	0.419	0.419
PtHID3_c2_1	1	1	0.564	0.803	0.919	0.564	0.564	0.158	1	0.594	0.564	0.919	0.564	0.497	0.497	0.803	0.564	0.564	0.058	0.919	0.919	0.742	0.05	0.103	0.103	0.499	0.499	0.827	0.913	0.356	0.694	0.919	0.919	0.356	0.827	0.497	1	0.803	0.05	0.058	0.389	0.389	0.919	0.175	0.803	0.564	0.913	0.803	0.803
PtHID3_c2_2	0.919	0.919	0.103	0.297	0.242	0.103	0.103	0.805	0.042	0.908	0.103	0.564	0.175	0.058	0.058	0.103	0.103	0.103	0.356	0.136	0.136	0.784	0.658	0.125	0.125	0.228	0.228	0.05	0.228	0.033	0.414	0.136	0.136	0.356	0.228	0.803	0.919	0.242	0.354	0.419	0.577	0.577	0.103	0.919	0.058	0.242	0.05	0.136	0.136
PtHID4_c1	0.803	0.803	0.803	0.419	0.297	0.803	0.803	0.158	0.188	0.816	0.803	0.919	0.658	0.658	0.658	0.497	0.803	0.803	0.242	0.658	0.658	0.913	0.024	1	1	0.036	0.036	0.257	0.148	0.919	1	0.658	0.658	0.017	0.321	0.103	0.803	0.175	0.257	0.297	0.461	0.461	0.136	0.017	0.242	0.033	0.257	0.242	0.242
PtHID4_c2	0.564	0.564	0.564	1	0.803	0.564	0.564	0.805	0.414	0.816	0.564	0.497	0.103	0.356	0.356	0.564	0.564	0.564	0.419	0.803	0.803	0.784	0.577	0.066	0.066	0.577	0.577	0.173	0.425	0.297	1	0.803	0.803	0.803	0.913	0.658	0.564	0.497	0.354	0.175	0.538	0.538	0.297	1	0.136	0.497	0.425	0.497	0.497
PtHID5_c1	0.658	0.658	0.242	0.242	0.297	0.242	0.242	0.805	0.042	0.355	0.242	0.497	0.497	0.297	0.297	0.419	0.242	0.242	0.714	0.356	0.356	0.425	0.577	0.257	0.257	0.05	0.05	0.05	0	0.175	0.694	0.356	0.356	0.136	0.228	0.136	0.658	0.017	0.577	0.919	0.538	0.538	0.175	0.564	0.103	0.103	0.288	0.136	0.136
PtHID5_c2	0.658	0.658	0.658	1	0.658	0.658	0.658	0.441	1	0.192	0.658	0.419	1	1	1	0.714	0.658	0.658	0.136	0.919	0.919	0.784	0.173	0.7	0.7	0.827	0.827	0.827	0.827	0.497	1	0.919	0.919	0.497	0.827	0.803	0.658	0.714	0.084	0.242	0.036	0.036	0.714	0.103	1	0.658	0.827	0.919	0.919
PtHID6_c1	0.564	0.564	0.175	0.419	0.356	0.175	0.175	0.805	0.042	0.681	0.175	0.356	0.103	0.136	0.136	0.242	0.175	0.175	0.419	0.297	0.297	0.913	0.827	0.084	0.084	0.125	0.125	0.008	0.084	0.058	0.694	0.297	0.297	0.297	0.354	0.419	0.564	0.103	0.354	0.356	0.425	0.425	0.058	0.803	0.017	0.136	0.084	0.103	0.103
PtHID6_c2	0.497	0.497	0.136	0.356	0.419	0.136	0.136	0.805	0.042	0.355	0.136	0.242	0.136	0.175	0.175	0.297	0.136	0.136	0.297	0.242	0.242	1	0.658	0.148	0.148	0.125	0.125	0.008	0.084	0.033	0.694	0.242	0.242	0.356	0.354	0.497	0.497	0.058	0.228	0.297	0.2	0.2	0.103	1	0.033	0.175	0.084	0.058	0.058
PtHID7_c1	0.827	0.827	0.008	0.125	0.125	0.008	0.008	0.802	0.036	0.953	0.008	0.784	0.425	0.008	0.008	0.05	0.008	0.008	0.148	0.05	0.05	0.868	0.572	0.051	0.051	0.346	0.346	0.117	0.165	0	0.18	0.05	0.05	0.425	0.117	0.913	0.827	0.228	0.165	0.425	0.551	0.551	0.228	0.913	0.125	0.354	0.165	0.228	0.228
PtHID7_c2	0.356	0.356	0.033	0.003	0.017	0.033	0.033	0.805	0.042	1	0.033	0.658	0.803	0.058	0.058	0.033	0.033	0.033	0.714	0.017	0.017	1	0.7	0.538	0.538	0.288	0.288	0.425	0.228	0.136	0.042	0.017	0.017	0.175	0	1	0.356	0.356	0.784	0.564	0.742	0.742	0.419	0.564	0.497	0.356	0.228	0.356	0.356
PtHID8_c1	0.658	0.658	0.103	0.419	0.497	0.103	0.103	0.158	0.414	0.862	0.103	1	0.919	0.136	0.136	0.356	0.103	0.103	0.017	0.297	0.297	0.499	0.173	0.036	0.036	0.913	0.913	0.577	0.499	0.058	0.188	0.297	0.297	0.803	0.425	0.658	0.658	0.714	0.008	0.242	0.389	0.389	1	0.297	0.658	0.919	0.827	0.919	0.919
PtHID8_c2	0.658	0.658	0.103	0.419	0.497	0.103	0.103	0.158	0.414	0.862	0.103	1	0.919	0.136	0.136	0.356	0.103	0.103	0.017	0.297	0.297	0.499	0.173	0.036	0.036	0.913	0.913	0.577	0.499	0.058	0.188	0.297	0.297	0.803	0.425	0.658	0.658	0.714	0.008	0.242	0.389	0.389	1	0.297	0.658	0.919	0.827	0.919	0.919
PtHID8_c3	0.784	0.784	0.103	0.461	0.538	0.103	0.103	0.15	0.407	0.977	0.103	0.913	0.784	0.148	0.148	0.425	0.103	0.103	0.008	0.354	0.354	0.364	0.219	0.02	0.02	1	1	0.493	0.381	0.05	0.285	0.354	0.354	0.827	0.493	0.827	0.784	0.577	0.005	0.173	0.313	0.313	0.913	0.288	0.538	0.957	0.868	0.827	0.827
PtHID9_1	0.242	0.242	0.919	1	0.919	0.919	0.919	0.441	0.414	0.392	0.919	0.356	0.356	1	1	0.919	0.919	0.919	0.497	0.803	0.803	0.461	0.173	0.742	0.742	0.084	0.084	0.173	0.084	1	0.414	0.803	0.803	0.175	0.913	0.003	0.242	0.103	0.658	0.919	0.827	0.827	0.242	0.242	0.175	0.103	0.577	0.297	0.297
PtHID9_2	0.803	0.803	0.058	0.242	0.297	0.058	0.058	0.805	0.042	0.552	0.058	0.419	0.242	0.103	0.103	0.136	0.058	0.058	0.242	0.103	0.103	0.7	0.499	0.2	0.2	0.228	0.228	0.05	0.228	0.017	0.414	0.103	0.103	0.419	0.228	0.919	0.803	0.175	0.228	0.356	0.321	0.321	0.136	0.919	0.103	0.297	0.05	0.103	0.103
PtUGT001	0.242	0.242	0.919	0.919	0.497	0.919	0.919	0.805	1	0.008	0.919	0.175	0.803	0.497	0.497	0.419	0.919	0.919	0.803	0.803	0.803	0.957	0.827	0.7	0.7	0.658	0.658	0.658	0.658	1	0.414	0.803	0.803	1	0.658	0.564	0.242	0.419	0.658	0.658	0.103	0.103	1	0.564	0.919	0.919	1	0.564	0.564
PtUGT002	0.356	0.356	0.803	0.919	0.497	0.803	0.803	0.805	1	0.072	0.803	0.175	0.658	0.803	0.803	0.658	0.803	0.803	0.242	1	1	0.827	0.173	0.913	0.913	1	1	0.658	0.913	0.564	0.694	1	1	0.564	0.658	0.919	0.356	0.658	0.173	0.175	0.008	0.008	1	0.136	0.919	0.803	0.913	0.658	0.658
PtUGT003	0.321	0.321	0.461	0.103	0.148	0.461	0.461	0.278	0.407	0.977	0.461	0.461	0.461	0.538	0.538	0.228	0.461	0.461	0.461	0.173	0.173	0.399	0.346	0.436	0.436	0.493	0.493	1	0.868	0.827	0.285	0.173	0.173	0.228	0.117	0.827	0.321	0.827	0.346	0.084	0.296	0.296	0.658	0.288	0.957	0.538	0.381	0.577	0.577
PtUGT005	0.658	0.658	0.658	0.919	0.658	0.658	0.658	0.158	1	0.47	0.658	0.497	0.803	0.919	0.919	0.714	0.658	0.658	0.058	1	1	0.354	0.148	0.257	0.257	0.742	0.742	0.742	0.658	0.419	1	1	1	0.419	0.742	1	0.658	0.714	0.015	0.103	0.05	0.05	0.714	0.103	0.919	0.658	0.658	1	1
PtUGT006	0.538	0.538	0.538	1	0.7	0.538	0.538	0.278	0.843	0.311	0.538	0.354	0.7	0.827	0.827	0.784	0.538	0.538	0.05	0.913	0.913	0.454	0.178	0.296	0.296	0.934	0.934	0.592	0.551	0.321	1	0.913	0.913	0.538	0.846	0.957	0.538	0.538	0.02	0.084	0.025	0.025	0.87	0.103	0.742	0.784	0.846	0.827	0.827
PtUGT007	0.658	0.658	0.919	0.419	0.242	0.919	0.919	0.441	0.414	0.594	0.919	0.497	0.803	0.658	0.658	0.497	0.919	0.919	0.175	0.714	0.714	0.658	0.008	0.957	0.957	0.288	0.288	0.742	0.354	0.919	0.694	0.714	0.714	0.103	0.288	0.297	0.658	0.564	0.173	0.103	0.103	0.103	0.497	0.017	0.658	0.242	0.658	0.714	0.714
PtUGT008	0.419	0.419	0.419	0.419	0.356	0.419	0.419	0.158	0.042	0.47	0.419	0.297	0.103	0.356	0.356	0.297	0.419	0.419	0.919	0.356	0.356	0.618	0.577	0.577	0.577	0.008	0.008	0.008	0.125	0.297	1	0.356	0.356	0.058	0.354	0.242	0.419	0.058	0.913	0.919	0.742	0.742	0.003	0.297	0.017	0.017	0.008	0.017	0.017
PtUGT009	0.058	0.058	0.714	0.497	0.658	0.714	0.714	0.441	0.694	0.51	0.714	0.103	0.017	0.919	0.919	0.803	0.714	0.714	0.919	0.658	0.658	0.827	0.957	0.658	0.658	0.321	0.321	0.148	0.538	0.919	0.188	0.658	0.658	0.658	0.538	0.242	0.058	0.356	1	0.356	0.425	0.425	0.175	0.714	0.136	0.297	0.389	0.297	0.297
PtUGT010	0.497	0.497	0.003	0.033	0.058	0.003	0.003	0.805	0.042	1	0.003	0.919	0.919	0.017	0.017	0.033	0.003	0.003	0.242	0.017	0.017	0.913	0.7	0.173	0.173	0.425	0.425	0.288	0.228	0.017	0.042	0.017	0.017	0.419	0.024	0.919	0.497	0.356	0.257	0.803	0.784	0.784	0.419	1	0.356	0.497	0.228	0.356	0.356
PtUGT011	0.003	0.003	0.497	0.356	0.297	0.497	0.497	0.441	1	0.092	0.497	0.017	0.103	0.419	0.419	0.356	0.497	0.497	0.919	0.419	0.419	0.827	0.957	0.913	0.913	0.425	0.425	0.288	0.658	0.919	0.042	0.419	0.419	0.919	0.288	0.242	0.003	0.356	0.957	0.356	0.148	0.148	0.419	1	0.356	0.497	0.658	0.356	0.356
PtUGT012	0.497	0.497	0.003	0.033	0.058	0.003	0.003	0.805	0.042	1	0.003	0.919	0.919	0.017	0.017	0.033	0.003	0.003	0.242	0.017	0.017	0.913	0.7	0.173	0.173	0.425	0.425	0.288	0.228	0.017	0.042	0.017	0.017	0.419	0.024	0.919	0.497	0.356	0.257	0.803	0.784	0.784	0.419	1	0.356	0.497	0.228	0.356	0.356
PtUGT013	0.803	0.803	0.297	0.103	0.058	0.297	0.297	0.158	0.042	0.908	0.297	1	0.714	0.242	0.242	0.103	0.297	0.297	0.564	0.136	0.136	0.618	0.228	0.913	0.913	0.05	0.05	0.228	0.228	0.419	0.414	0.136	0.136	0.017	0.05	0.497	0.803	0.242	0.499	0.356	0.499	0.499	0.103	0.103	0.242	0.058	0.05	0.136	0.136
PtUGT014	0.297	0.297	0.297	0.419	0.497	0.297	0.297	0.441	0.042	0.192	0.297	0.136	0.103	0.356	0.356	0.419	0.297	0.297	0.658	0.356	0.356	0.913	0.957	0.354	0.354	0.024	0.024	0	0.05	0.136	1	0.356	0.356	0.175	0.425	0.242	0.297	0.017	0.538	0.497	0.257	0.257	0.033	0.714	0.017	0.058	0.05	0.017	0.017
PtUGT015	0.058	0.058	0.714	0.803	0.658	0.714	0.714	0.441	0.694	0.039	0.714	0.103	0.356	0.564	0.564	0.497	0.714	0.714	0.714	0.658	0.658	0.742	0.538	0.913	0.913	0.2	0.2	0.257	0.257	1	0.188	0.658	0.658	0.497	0.7	0.058	0.058	0.136	0.913	0.803	0.288	0.288	0.419	0.714	0.356	0.297	0.7	0.297	0.297
PtUGT016	0.295	0.295	0.295	0.686	0.686	0.295	0.295	0.793	0.154	0.44	0.295	0.123	0.021	0.295	0.295	0.439	0.295	0.295	0.295	0.439	0.439	0.862	0.511	0.165	0.165	0.222	0.222	0.016	0.222	0.08	1	0.439	0.439	0.518	0.682	0.518	0.295	0.123	0.254	0.123	0.165	0.165	0.08	0.864	0.021	0.231	0.115	0.08	0.08
PtUGT017	0.425	0.425	0.658	0.784	1	0.658	0.658	0.802	0.543	0.93	0.658	0.354	0.05	0.461	0.461	0.7	0.658	0.658	0.354	0.913	0.913	0.89	0.436	0.106	0.106	0.674	0.674	0.205	0.551	0.321	0.843	0.913	0.913	0.957	0.89	0.7	0.425	0.538	0.313	0.084	0.399	0.399	0.321	0.784	0.148	0.577	0.473	0.499	0.499
PtUGT018	0.803	0.803	0.803	0.419	0.297	0.803	0.803	0.158	0.188	0.816	0.803	0.919	0.658	0.658	0.658	0.497	0.803	0.803	0.242	0.658	0.658	0.913	0.024	1	1	0.036	0.036	0.257	0.148	0.919	1	0.658	0.658	0.017	0.321	0.103	0.803	0.175	0.257	0.297	0.461	0.461	0.136	0.017	0.242	0.033	0.257	0.242	0.242
PtUGT019	0.954	0.954	0.518	0.6	0.774	0.518	0.518	0.41	0.675	0.662	0.518	0.686	0.686	0.686	0.686	0.439	0.518	0.518	0.686	0.295	0.295	0.016	0.393	0.638	0.638	0.862	0.862	0.771	0.595	0.518	0.675	0.295	0.295	0.954	0.682	0.295	0.954	0.954	0.862	0.774	0.682	0.682	0.6	0.686	0.864	0.954	0.222	0.439	0.439
PtUGT023	0.919	0.919	0.919	0.419	0.497	0.919	0.919	0.441	0.414	0.47	0.919	1	0.803	1	1	0.919	0.919	0.919	0.356	0.803	0.803	0.538	0.05	0.784	0.784	0.173	0.173	0.577	0.173	1	1	0.803	0.803	0.136	0.425	0.136	0.919	0.242	0.425	0.242	0.7	0.7	0.564	0.175	0.658	0.242	0.742	0.497	0.497
PtUGT024	0.268	0.268	0.512	0.749	0.899	0.512	0.512	0.55	0.474	0.045	0.512	0.069	0.268	0.848	0.848	0.848	0.512	0.512	0.383	0.512	0.512	0.355	0.355	0.949	0.949	0.439	0.439	0.242	0.671	0.305	0.817	0.512	0.512	0.848	0.923	0.949	0.268	0.305	0.375	0.268	0.044	0.044	0.383	0.468	0.383	0.604	0.242	0.14	0.14
PtUGT027	0.148	0.148	0.7	0.742	0.957	0.7	0.7	0.434	0.543	0.61	0.7	0.288	0.148	0.913	0.913	0.827	0.7	0.7	0.461	0.618	0.618	0.612	0.28	0.674	0.674	0.152	0.152	0.178	0.205	0.957	0.285	0.618	0.618	0.257	0.846	0.008	0.148	0.173	0.633	0.913	0.868	0.868	0.173	0.228	0.125	0.103	0.551	0.321	0.321
PtUGT028	0.103	0.103	0.957	0.827	0.461	0.957	0.957	0.802	0.843	0.005	0.957	0.036	0.389	0.658	0.658	0.538	0.957	0.957	0.499	0.913	0.913	0.846	0.493	0.978	0.978	0.592	0.592	0.399	0.633	0.658	0.407	0.913	0.913	0.913	0.633	0.618	0.103	0.321	0.399	0.257	0.011	0.011	0.7	0.389	0.577	0.784	0.717	0.354	0.354
PtUGT029	0.686	0.686	0.686	0.6	0.954	0.686	0.686	0.793	0.675	0.157	0.686	0.6	0.774	0.954	0.954	0.774	0.686	0.686	0.686	0.864	0.864	0.356	0.862	0.862	0.862	0.595	0.595	0.682	0.286	0.686	1	0.864	0.864	0.774	0.771	0.439	0.686	0.295	0.553	0.954	0.356	0.356	0.954	0.774	0.864	0.774	0.862	0.686	0.686
PtUGT030	0.913	0.913	0.228	0.173	0.125	0.228	0.228	0.802	0.036	0.79	0.228	0.827	0.577	0.173	0.173	0.257	0.228	0.228	0.957	0.321	0.321	0.346	0.329	0.219	0.219	0.059	0.059	0.096	0.001	0.228	0.543	0.321	0.321	0.05	0.14	0.103	0.913	0.036	0.846	0.827	0.978	0.978	0.148	0.257	0.084	0.05	0.313	0.2	0.2
PtUGT031	0.354	0.354	0.354	0.354	0.354	0.354	0.354	0.15	0.036	0.311	0.354	0.2	0.084	0.354	0.354	0.288	0.354	0.354	0.957	0.288	0.288	0.572	0.654	0.633	0.633	0.005	0.005	0.005	0.117	0.228	1	0.288	0.288	0.05	0.346	0.228	0.354	0.024	1	0.827	0.592	0.592	0	0.354	0.008	0.008	0.005	0	0
PtUGT032	0.658	0.658	0.658	0.919	0.658	0.658	0.658	0.158	1	0.47	0.658	0.497	0.803	0.919	0.919	0.714	0.658	0.658	0.058	1	1	0.354	0.148	0.257	0.257	0.742	0.742	0.742	0.658	0.419	1	1	1	0.419	0.742	1	0.658	0.714	0.015	0.103	0.05	0.05	0.714	0.103	0.919	0.658	0.658	1	1
PtUGT033	0.419	0.419	0.419	0.297	0.356	0.419	0.419	0.158	0.042	0.192	0.419	0.297	0.297	0.497	0.497	0.419	0.419	0.419	0.803	0.356	0.356	0.827	0.389	0.784	0.784	0	0	0.024	0.05	0.356	1	0.356	0.356	0.033	0.288	0.136	0.419	0.017	0.87	0.919	0.658	0.658	0.033	0.297	0.058	0.017	0.05	0.017	0.017
PtUGT034	0.658	0.658	0.242	0.242	0.297	0.242	0.242	0.158	0.042	0.355	0.242	0.356	0.242	0.297	0.297	0.175	0.242	0.242	0.919	0.136	0.136	0.288	0.913	0.784	0.784	0.05	0.05	0.05	0.288	0.175	0.694	0.136	0.136	0.136	0.228	0.658	0.658	0.136	0.913	0.919	0.618	0.618	0.033	0.564	0.103	0.103	0	0.017	0.017
PtUGT035	0.356	0.356	0.356	0.497	0.419	0.356	0.356	0.441	0.042	0.47	0.356	0.242	0.058	0.297	0.297	0.356	0.356	0.356	0.803	0.419	0.419	1	0.784	0.257	0.257	0.024	0.024	0	0.05	0.175	1	0.419	0.419	0.136	0.425	0.175	0.356	0.033	0.7	0.564	0.499	0.499	0.017	0.497	0.003	0.033	0.05	0.033	0.033
PtUGT036	0.419	0.419	0.017	0.017	0.033	0.017	0.017	0.805	0.042	1	0.017	0.803	1	0.033	0.033	0.017	0.017	0.017	0.497	0.003	0.003	0.7	0.913	0.461	0.461	0.354	0.354	0.354	0.354	0.058	0.042	0.003	0.003	0.297	0.008	0.803	0.419	0.419	0.577	0.919	0.957	0.957	0.356	0.803	0.419	0.419	0.125	0.297	0.297
PtUGT037	1	1	1	0.564	0.356	1	1	0.158	0.414	0.816	1	0.803	0.919	0.803	0.803	0.564	1	1	0.103	0.803	0.803	0.957	0.008	0.742	0.742	0.173	0.173	0.577	0.425	0.803	1	0.803	0.803	0.058	0.425	0.242	1	0.497	0.084	0.136	0.173	0.173	0.297	0.003	0.497	0.136	0.425	0.497	0.497
PtUGT038	0.242	0.242	0.919	0.919	0.497	0.919	0.919	0.441	1	0.008	0.919	0.136	0.658	0.497	0.497	0.564	0.919	0.919	0.919	1	1	0.389	0.658	0.425	0.425	0.658	0.658	0.658	1	1	0.414	1	1	1	0.658	0.919	0.242	0.564	0.827	0.658	0.125	0.125	0.803	0.564	0.919	0.919	0.658	0.419	0.419
PtUGT039	0.356	0.356	0.297	0.564	0.803	0.297	0.297	0.158	1	0.862	0.297	0.658	0.497	0.497	0.497	0.658	0.297	0.297	0.058	0.419	0.419	0.913	0.084	0.538	0.538	0.354	0.354	0.658	0.742	0.356	0.188	0.419	0.419	0.356	0.658	0.136	0.356	0.658	0.084	0.497	0.538	0.538	0.419	0.103	0.564	0.297	0.742	0.658	0.658
PtUGT040	0.658	0.658	0.919	0.658	0.564	0.919	0.919	0.158	0.414	0.594	0.919	0.803	0.803	1	1	0.919	0.919	0.919	0.136	1	1	0.827	0.008	0.7	0.7	0.084	0.084	0.425	0.228	0.803	0.694	1	1	0.058	0.577	0.058	0.658	0.242	0.173	0.242	0.538	0.538	0.297	0.033	0.419	0.103	0.499	0.356	0.356
PtUGT041	0.005	0.005	0.295	0.231	0.123	0.295	0.295	0.41	0.675	0.063	0.295	0.021	0.231	0.173	0.173	0.173	0.295	0.295	0.774	0.295	0.295	0.595	0.862	0.511	0.511	0.682	0.682	0.595	0.954	0.6	0.021	0.295	0.295	0.864	0.165	0.439	0.005	0.6	0.908	0.439	0.165	0.165	0.686	0.774	0.686	0.774	0.862	0.518	0.518
PtUGT042	0.441	0.441	0.158	0.441	0.441	0.158	0.158	0.704	0.541	0.587	0.158	0.805	0.805	0.158	0.158	0.158	0.158	0.158	0.158	0.158	0.158	0.434	0.15	0.434	0.434	0.802	0.802	0.802	0.802	0.158	0.178	0.158	0.158	0.805	0.434	0.158	0.441	0.805	0.278	0.441	0.802	0.802	0.805	0.441	0.805	0.805	0.434	0.805	0.805
PtUGT043	0.356	0.356	0.033	0.033	0.017	0.033	0.033	0.805	0.042	0.637	0.033	0.658	0.919	0.017	0.017	0.003	0.033	0.033	0.658	0.017	0.017	0.784	0.913	0.354	0.354	0.354	0.354	0.354	0.354	0.103	0.042	0.017	0.017	0.242	0.008	0.919	0.356	0.497	0.742	0.803	0.658	0.658	0.297	0.564	0.356	0.356	0.125	0.356	0.356
PtUGT044	0.497	0.497	0.175	0.033	0.017	0.175	0.175	0.441	0.042	0.862	0.175	0.658	1	0.136	0.136	0.058	0.175	0.175	0.714	0.103	0.103	1	0.228	0.7	0.7	0.125	0.125	0.354	0.173	0.356	0.188	0.103	0.103	0.033	0.008	0.564	0.497	0.297	0.658	0.297	0.389	0.389	0.242	0.136	0.356	0.136	0.173	0.297	0.297
PtUGT045	0.658	0.658	0.242	0.658	0.919	0.242	0.242	0.441	0.414	0.355	0.242	0.356	0.497	0.419	0.419	0.714	0.242	0.242	0.033	0.497	0.497	0.658	0.173	0.148	0.148	0.742	0.742	0.288	0.354	0.103	0.694	0.497	0.497	0.919	0.742	1	0.658	0.356	0.008	0.103	0.036	0.036	0.714	0.242	0.419	0.919	0.658	0.497	0.497
PtUGT046	0.919	0.919	0.419	0.175	0.136	0.419	0.419	0.158	0.042	0.681	0.419	0.803	0.564	0.356	0.356	0.242	0.419	0.419	0.497	0.297	0.297	0.913	0.125	0.827	0.827	0.008	0.008	0.125	0.084	0.497	0.694	0.297	0.297	0.003	0.125	0.175	0.919	0.103	0.499	0.419	0.658	0.658	0.058	0.058	0.136	0.017	0.084	0.103	0.103
PtUGT047	0.066	0.066	0.618	0.913	0.957	0.618	0.618	0.434	0.285	0.095	0.618	0.008	0.015	0.742	0.742	0.827	0.618	0.618	0.577	0.7	0.7	0.633	0.674	0.572	0.572	0.152	0.152	0.025	0.296	0.288	0.543	0.7	0.7	0.499	0.978	0.354	0.066	0.084	0.493	0.2	0.077	0.077	0.084	0.913	0.05	0.2	0.128	0.036	0.036
PtUGT048	0.419	0.419	0.419	0.297	0.356	0.419	0.419	0.158	0.042	0.192	0.419	0.297	0.297	0.497	0.497	0.419	0.419	0.419	0.803	0.356	0.356	0.827	0.389	0.784	0.784	0	0	0.024	0.05	0.356	1	0.356	0.356	0.033	0.288	0.136	0.419	0.017	0.87	0.919	0.658	0.658	0.033	0.297	0.058	0.017	0.05	0.017	0.017
PtUGT049	0.919	0.919	0.419	0.175	0.136	0.419	0.419	0.158	0.042	0.681	0.419	0.803	0.564	0.356	0.356	0.242	0.419	0.419	0.497	0.297	0.297	0.913	0.125	0.827	0.827	0.008	0.008	0.125	0.084	0.497	0.694	0.297	0.297	0.003	0.125	0.175	0.919	0.103	0.499	0.419	0.658	0.658	0.058	0.058	0.136	0.017	0.084	0.103	0.103
PtUGT050	0.803	0.803	0.803	0.419	0.297	0.803	0.803	0.158	0.188	0.816	0.803	0.919	0.658	0.658	0.658	0.497	0.803	0.803	0.242	0.658	0.658	0.913	0.024	1	1	0.036	0.036	0.257	0.148	0.919	1	0.658	0.658	0.017	0.321	0.103	0.803	0.175	0.257	0.297	0.461	0.461	0.136	0.017	0.242	0.033	0.257	0.242	0.242
PtUGT051	0.175	0.175	0.136	0.297	0.419	0.136	0.136	0.158	0.694	0.637	0.136	0.419	0.419	0.242	0.242	0.356	0.136	0.136	0.103	0.242	0.242	0.7	0.257	0.354	0.354	0.538	0.538	0.784	0.957	0.242	0.042	0.242	0.242	0.658	0.321	0.242	0.175	0.803	0.125	0.714	0.827	0.827	0.564	0.297	0.714	0.497	0.87	0.714	0.714
PtUGT052	0.175	0.175	0.497	0.136	0.103	0.497	0.497	0.441	0.414	0.51	0.497	0.242	0.419	0.419	0.419	0.175	0.497	0.497	0.419	0.242	0.242	0.658	0.228	0.658	0.658	0.577	0.577	0.913	0.827	0.919	0.188	0.242	0.242	0.242	0.084	0.919	0.175	1	0.288	0.058	0.084	0.084	0.714	0.175	1	0.564	0.499	0.803	0.803
PtUGT053	0.136	0.136	0.175	0.058	0.017	0.175	0.175	0.805	0.188	0.32	0.175	0.242	0.658	0.103	0.103	0.033	0.175	0.175	0.919	0.103	0.103	0.957	0.461	0.658	0.658	0.538	0.538	0.784	0.538	0.419	0.042	0.103	0.103	0.242	0.015	0.919	0.136	0.803	0.742	0.297	0.173	0.173	0.564	0.297	0.714	0.497	0.389	0.714	0.714
PtUGT054	0.354	0.354	0.354	0.425	0.354	0.354	0.354	0.278	0.036	0.463	0.354	0.228	0.05	0.288	0.288	0.288	0.354	0.354	0.957	0.354	0.354	0.803	0.674	0.399	0.399	0.011	0.011	0.001	0.077	0.2	1	0.354	0.354	0.066	0.381	0.173	0.354	0.024	0.89	0.7	0.612	0.612	0	0.354	0	0.008	0.02	0.008	0.008
PtUGT055	0.803	0.803	0.033	0.175	0.136	0.033	0.033	0.805	0.042	0.862	0.033	0.919	0.419	0.017	0.017	0.058	0.033	0.033	0.242	0.103	0.103	0.827	0.658	0.036	0.036	0.354	0.354	0.125	0.173	0.017	0.188	0.103	0.103	0.419	0.125	0.919	0.803	0.297	0.228	0.497	0.7	0.7	0.242	1	0.136	0.356	0.173	0.297	0.297
PtUGT056	0.158	0.158	0.805	0.805	0.805	0.805	0.805	0.704	0.541	0.402	0.805	0.158	0.158	0.805	0.805	0.805	0.805	0.805	0.441	0.805	0.805	0.278	0.802	0.15	0.15	0.434	0.434	0.15	0.15	0.441	0.541	0.805	0.805	0.805	0.802	0.158	0.158	0.158	0.278	0.158	0.15	0.15	0.441	0.805	0.158	0.441	0.802	0.441	0.441
PtUGT057	0.191	0.191	0.868	0.956	0.868	0.868	0.868	0.426	0.399	0.539	0.868	0.312	0.191	0.956	0.956	0.956	0.868	0.868	0.492	0.781	0.781	0.545	0.225	0.628	0.628	0.088	0.088	0.132	0.109	0.912	0.399	0.781	0.781	0.165	0.955	0.001	0.191	0.096	0.67	1	0.866	0.866	0.14	0.191	0.096	0.059	0.486	0.249	0.249
PtUGT058	0.125	0.125	0.742	0.957	0.913	0.742	0.742	0.434	0.285	0.483	0.742	0.084	0	0.618	0.618	0.7	0.742	0.742	0.827	0.827	0.827	0.759	0.934	0.399	0.399	0.152	0.152	0.025	0.296	0.389	0.543	0.827	0.827	0.389	0.978	0.257	0.125	0.148	0.738	0.288	0.364	0.364	0.036	0.7	0.015	0.125	0.128	0.084	0.084
PtUGT059	0.354	0.354	0.008	0.008	0.008	0.008	0.008	0.802	0.036	0.813	0.008	0.618	0.913	0.008	0.008	0.024	0.008	0.008	0.461	0.024	0.024	0.572	0.824	0.178	0.178	0.346	0.346	0.346	0.117	0.05	0.036	0.024	0.024	0.228	0.005	0.827	0.354	0.288	0.493	0.827	0.846	0.846	0.425	0.658	0.354	0.354	0.346	0.425	0.425
PtUGT060	0.954	0.954	0.439	0.954	0.774	0.439	0.439	0.41	1	0.662	0.439	0.6	0.774	0.686	0.686	0.864	0.439	0.439	0.021	0.6	0.6	0.682	0.003	0.553	0.553	0.553	0.553	0.908	0.726	0.295	0.675	0.6	0.6	0.295	0.908	0.231	0.954	0.864	0.04	0.08	0.115	0.115	0.774	0.021	0.954	0.439	0.908	0.954	0.954
PtUGT061	0.419	0.419	0.919	0.658	0.497	0.919	0.919	0.158	0.188	0.594	0.919	0.497	0.297	0.714	0.714	0.658	0.919	0.919	0.356	0.803	0.803	0.913	0.103	0.827	0.827	0.015	0.015	0.103	0.103	0.803	0.694	0.803	0.803	0.033	0.538	0.033	0.419	0.103	0.425	0.658	0.827	0.827	0.058	0.058	0.103	0.017	0.2	0.136	0.136
PtUGT062	1	1	0.497	0.919	0.803	0.497	0.497	0.158	1	0.954	0.497	0.714	0.658	0.564	0.564	0.919	0.497	0.497	0.017	0.803	0.803	0.827	0.008	0.173	0.173	0.499	0.499	0.827	0.913	0.297	0.694	0.803	0.803	0.297	0.827	0.419	1	0.919	0.008	0.033	0.173	0.173	0.803	0.058	0.919	0.497	0.913	0.919	0.919
PtUGT063	0.774	0.774	0.295	0.864	0.954	0.295	0.295	0.41	0.675	0.662	0.295	0.439	0.439	0.439	0.439	0.686	0.295	0.295	0.005	0.518	0.518	0.908	0.016	0.222	0.222	0.862	0.862	0.511	0.862	0.123	0.675	0.518	0.518	0.518	0.954	0.518	0.774	0.774	0.008	0.021	0.073	0.073	0.864	0.08	0.6	0.774	0.682	0.686	0.686
PtUGT064	0.419	0.419	0.419	0.297	0.356	0.419	0.419	0.158	0.042	0.192	0.419	0.297	0.297	0.497	0.497	0.419	0.419	0.419	0.803	0.356	0.356	0.827	0.389	0.784	0.784	0	0	0.024	0.05	0.356	1	0.356	0.356	0.033	0.288	0.136	0.419	0.017	0.87	0.919	0.658	0.658	0.033	0.297	0.058	0.017	0.05	0.017	0.017
[truncated: 432 more rows]
[truncated: 206 more columns]

## Sheet: Table S8
Table S8. Structural genes related to puerarin biosynthesis
No.	gene ID	gene full name ("c" stands for copy)	new name	copy	NCBI Name	Genebank	Publication
[truncated: 482 more rows]

## Sheet: Table S9a
Table S9a. Correlation between puerarin and 46 genes by qRT-PCR data in 9 samples
[truncated: 49 more rows]

[truncated: 14 more sheets: Table S9b, Table S10a, Table S10b, Table S11a, Table S11b, Table S12a, Table S12b, Table S13, Table S14a, Table S14b, Table S15a, Table S15b, Table S16, Table S17]
